# Supplementary material for: Transcriptional changes in the mammary gland during lactation revealed by single cell sequencing of cells from human milk
Source: Nat Commun. 2022 Jan 28;13:562. doi: 10.1038/s41467-021-27895-0 (PMC8799659; doi:10.1038/s41467-021-27895-0)
Supplement: Supplementary file 4 — Supplementary Datasets 1-10 [file 41467_2021_27895_MOESM4_ESM.xlsx]

## Sheet: Supplementary Dataset 1
Supplementary Dataset 1: Differentially expressed genes (DEGs, derived using quasi-likelihood negative binomial generalized log-linear models) between luminal clusters LC1 (downregulated) and LC2 (upregulated). Significance is considered when the false discovery rate (FDR) corrected p-value is < 1x10^-8
Gene_ID	logFC	logCPM	F	PValue	FDR
TTLL10	-5.67968	-2.08789	137.331	1.57e-10	1.27e-09
RGPD5	-5.55885	0.322326	140.092	1.32e-10	1.1e-09
POU5F2	-5.50936	-0.564799	141.654	1.19e-10	1.02e-09
OSBPL10-AS1	-5.434	-1.39875	125.184	3.59e-10	2.48e-09
SPON1	-5.42954	-0.586645	139.228	1.39e-10	1.15e-09
GDF15	-5.33022	2.79319	209.838	5.84e-12	9.61e-11
ANGPT2	-5.32607	-0.504474	164.196	3.12e-11	3.42e-10
WNT2B	-5.26222	-0.870714	104.805	1.69e-09	9.11e-09
ANKRD33	-5.23727	-0.540264	44.511	1.76e-06	4.29e-06
KCNQ1OT1	-5.18681	4.06525	300.822	1.95e-13	9.69e-12
NEAT1	-5.13753	10.4143	92.3802	1.03e-08	4.26e-08
AATK	-5.1058	2.62765	92.165	8.52e-09	3.62e-08
GPR82	-5.0601	-0.925078	115.682	7.19e-10	4.45e-09
MALAT1	-5.05555	12.9817	117.8	1.2e-09	6.79e-09
LINC00672	-5.03846	-0.677293	164.668	3.04e-11	3.34e-10
LOC285638	-5.03138	-1.65547	81.3356	1.44e-08	5.76e-08
ARC	-5.02217	5.13093	52.5659	7.17e-07	1.88e-06
FAM71F2	-4.91816	-0.253335	114.269	8e-10	4.85e-09
CFLAR-AS1	-4.91101	-0.589059	85.0749	9.94e-09	4.12e-08
HAP1	-4.87638	-0.541022	146.363	8.87e-11	7.92e-10
EBLN2	-4.84461	-0.588542	115.771	7.14e-10	4.43e-09
SND1-IT1	-4.82288	0.612735	133.663	2e-10	1.54e-09
KLF6	-4.79407	8.69921	88.6884	1.42e-08	5.69e-08
MT1X	-4.73396	11.3667	70.9317	7.99e-08	2.61e-07
KRTAP5-AS1	-4.71903	-0.0355426	103.376	1.91e-09	1e-08
MUC21	-4.69861	0.632001	66.3421	9.9e-08	3.16e-07
LOC105369332	-4.66029	2.78764	150.638	1.1e-10	9.48e-10
LRRC4	-4.65695	-0.452199	94.7299	4.03e-09	1.9e-08
PGBD5	-4.63692	-0.929143	61.3367	1.39e-07	4.26e-07
MT1M	-4.60954	9.80343	57.7231	3.67e-07	1.02e-06
JUN	-4.57467	9.54484	63.6428	1.8e-07	5.36e-07
MT1A	-4.56521	5.10714	71.6355	7.41e-08	2.45e-07
SMCR5	-4.56075	-0.373457	92.8855	4.76e-09	2.2e-08
CCDC144A	-4.55039	0.912229	118.326	6.49e-10	4.09e-09
MT1G	-4.54475	11.2192	57.761	3.65e-07	1.02e-06
MT1E	-4.53058	10.9649	71.6956	7.37e-08	2.43e-07
RSKR	-4.51543	-0.80596	78.4976	1.93e-08	7.47e-08
ANKRD36C	-4.5003	2.83331	283.689	2.12e-13	1.01e-11
LOC105378721	-4.47404	-0.106094	98.4424	2.9e-09	1.43e-08
FAM43A	-4.46573	4.18857	40.9094	3.99e-06	9.06e-06
SUMO4	-4.43996	-1.2332	116.819	6.6e-10	4.15e-09
XIST	-4.43641	5.42547	126.875	7.64e-10	4.68e-09
ZBTB43	-4.42224	4.00662	182.676	2.5e-11	2.9e-10
H2BC7	-4.41616	1.32775	110.465	1.34e-09	7.45e-09
CACNB4	-4.37829	-1.63769	68.7003	5.69e-08	1.93e-07
ARHGAP30	-4.35355	0.807346	133.152	2.07e-10	1.59e-09
RGS16	-4.35338	0.156187	106.623	1.46e-09	8.05e-09
VGF	-4.34494	-0.771265	57.0293	2.44e-07	7.07e-07
ARRDC2	-4.3414	4.55328	98.8998	5.99e-09	2.67e-08
MT2A	-4.33032	12.2895	66.8001	1.25e-07	3.89e-07
GPRC5A	-4.30828	2.91055	78.2726	3.71e-08	1.33e-07
ZC3H12A	-4.27102	4.08211	125.251	7.2e-10	4.45e-09
IER2	-4.26942	9.27121	44.9018	2.14e-06	5.12e-06
TRIB1	-4.2478	4.05372	101.845	4.65e-09	2.16e-08
DUSP1	-4.24553	7.90469	47.5209	1.45e-06	3.59e-06
NFKBIZ	-4.24048	5.23626	61.1512	2.41e-07	7.01e-07
RNF39	-4.2318	1.26609	224.846	1.69e-12	3.93e-11
KLF4	-4.22998	5.05301	77.6117	4.02e-08	1.42e-07
LENG8-AS1	-4.21991	-0.836243	104.415	1.75e-09	9.35e-09
H2AC4	-4.21867	-1.41639	35.9248	6.84e-06	1.49e-05
CAPN10-DT	-4.21801	-0.873187	64.2481	9.67e-08	3.1e-07
MT1F	-4.21195	7.98079	81.3453	2.8e-08	1.03e-07
HMOX1	-4.19839	6.87248	73.1981	6.29e-08	2.12e-07
PLEKHG2	-4.19666	1.51236	37.5261	7e-06	1.52e-05
MAFF	-4.18375	6.3366	105.497	3.5e-09	1.68e-08
FOS	-4.18102	8.63647	43.3041	2.73e-06	6.41e-06
GADD45B	-4.17013	7.244	65.3921	1.47e-07	4.48e-07
NR6A1	-4.16792	0.713172	169.553	2.33e-11	2.73e-10
LIF	-4.16615	0.98141	155.943	4.99e-11	4.94e-10
FOSB	-4.1628	6.94307	59.5963	2.91e-07	8.3e-07
HRH1	-4.15385	-1.12467	81.3901	1.44e-08	5.73e-08
CREB5	-4.1434	2.18589	51.225	8.61e-07	2.22e-06
GABRE	-4.14302	3.15929	120.062	9.74e-10	5.68e-09
EGR2	-4.13321	1.56811	36.1079	8.96e-06	1.91e-05
ITGA10	-4.13181	0.585691	157.866	4.47e-11	4.53e-10
PMAIP1	-4.12563	3.70032	234.216	1.65e-12	3.86e-11
H2BC8	-4.12473	3.83877	163.984	6.13e-11	5.86e-10
ZFP36	-4.10175	7.86639	68.0938	1.09e-07	3.43e-07
JUNB	-4.0946	8.04458	69.0251	9.81e-08	3.14e-07
DDIT3	-4.09023	6.29906	89.5012	1.32e-08	5.34e-08
PPP1R15A	-4.08681	6.21258	57.4604	3.8e-07	1.05e-06
LOC101928002	-4.08481	1.38659	83.348	1.64e-08	6.45e-08
ANKDD1A	-4.07717	-2.06194	69.822	5e-08	1.72e-07
DLL4	-4.07156	-0.397653	68.6604	5.71e-08	1.94e-07
NBPF10	-4.06601	-0.00998748	207.384	3.6e-12	6.76e-11
CCNL1	-4.06413	5.66101	174.594	3.82e-11	3.99e-10
ELF3	-4.06097	7.14933	142.125	2.33e-10	1.75e-09
ZEB1	-4.05967	0.0175878	82.969	1.22e-08	4.97e-08
TNF	-4.05964	2.92512	43.7983	2.53e-06	5.98e-06
RIC3	-4.05647	1.22839	443.176	2.47e-15	1.86e-12
NPIPB5	-4.05595	1.63114	143.633	1.17e-10	1e-09
ATF3	-4.05388	7.50973	50.6084	9.37e-07	2.4e-06
GSN-AS1	-4.04509	-1.64361	48.6463	8.01e-07	2.08e-06
FAM71A	-4.03786	0.572987	43.4186	2.32e-06	5.52e-06
BTG2	-4.02141	5.81325	62.7849	1.99e-07	5.87e-07
LINC01970	-4.00845	-0.962878	87.8807	7.58e-09	3.28e-08
CHAC1	-4.00648	1.47843	124.72	4.23e-10	2.85e-09
MT1H	-4.00512	3.46735	76.4829	4.5e-08	1.57e-07
TEX14	-4.00363	0.93277	45.0988	1.78e-06	4.33e-06
HEG1	-4.00173	-0.0201874	88.299	7.28e-09	3.18e-08
ATG9B	-4.00109	-0.627685	35.5224	7.69e-06	1.66e-05
ANKRD33B	-3.98733	-0.616638	78.8725	1.86e-08	7.21e-08
ZBTB16	-3.98623	4.81898	231.677	2.14e-12	4.69e-11
TINCR	-3.97206	-1.66948	54.7981	3.3e-07	9.29e-07
CXCL2	-3.97121	8.57501	48.5821	1.25e-06	3.11e-06
HBEGF	-3.96835	3.39788	116.407	1.26e-09	7.08e-09
KDM6B	-3.96741	3.56743	183.689	1.9e-11	2.35e-10
EGR3	-3.96499	0.898356	108.879	1.27e-09	7.14e-09
IL6R	-3.95567	2.5944	109.951	1.86e-09	9.82e-09
MYLIP	-3.94971	3.27459	180.501	2.03e-11	2.46e-10
RASD1	-3.94656	4.27106	71.4168	7.59e-08	2.5e-07
FOXQ1	-3.93848	-1.38342	95.3071	3.82e-09	1.82e-08
NR4A2	-3.92276	2.04507	122.446	5.99e-10	3.81e-09
RHOB	-3.91948	7.19974	105.411	3.15e-09	1.53e-08
ZNF292	-3.91718	5.21502	163.024	6.95e-11	6.48e-10
ABCA6	-3.91494	-0.997344	140.646	1.27e-10	1.07e-09
DUSP8	-3.90781	4.70891	102.93	4.2e-09	1.97e-08
ABCA10	-3.90658	-1.11082	87.4384	7.91e-09	3.4e-08
IER5L	-3.90499	4.76035	195.899	1.13e-11	1.57e-10
RASA2	-3.90266	3.58265	245.07	9.18e-13	2.69e-11
CXCL3	-3.89801	6.5275	48.4567	1.27e-06	3.16e-06
NR4A1	-3.88488	4.86429	81.3932	2.78e-08	1.03e-07
RSAD2	-3.88431	2.3882	128.071	4.4e-10	2.95e-09
H4C5	-3.88314	2.6815	38.013	6.45e-06	1.41e-05
ESR2	-3.88056	-0.0479892	44.175	1.78e-06	4.33e-06
EGR1	-3.8804	6.61868	46.0519	1.8e-06	4.37e-06
SNHG12	-3.8754	5.12282	81.4893	2.76e-08	1.02e-07
BBC3	-3.87151	5.29494	135.647	3.47e-10	2.42e-09
LDLR	-3.8593	4.51947	132.795	4.16e-10	2.81e-09
H1-3	-3.85913	2.41346	59.1657	3.02e-07	8.58e-07
ADAMTS1	-3.85854	3.50802	97.8967	5.51e-09	2.49e-08
TXK	-3.85331	-0.666008	100.981	2.33e-09	1.19e-08
BACH2	-3.85196	0.721625	106.739	1.45e-09	7.98e-09
MIDN	-3.84951	5.69783	154.668	1.1e-10	9.46e-10
KLF2	-3.84672	5.09582	100.01	5.16e-09	2.36e-08
DEPP1	-3.84315	4.77646	60.923	2.48e-07	7.18e-07
OVOL1	-3.8404	4.48296	114.661	1.51e-09	8.25e-09
WSB1	-3.83566	5.18492	230.511	2.18e-12	4.73e-11
EID3	-3.8286	1.11474	59.7951	2.3e-07	6.72e-07
KLK7	-3.82856	2.68883	60.4783	2.58e-07	7.44e-07
CLDN1	-3.82791	4.07259	49.8032	1.05e-06	2.65e-06
H2AC15	-3.81311	-1.77304	43.04	1.93e-06	4.68e-06
PLAG1	-3.80771	-0.222055	153.679	5.7e-11	5.51e-10
CEBPD	-3.80405	6.83744	116.087	1.29e-09	7.21e-09
TLR10	-3.79809	-0.384994	92.1752	5.07e-09	2.32e-08
EGOT	-3.79492	1.56996	42.0501	3.29e-06	7.59e-06
NFKBIA	-3.77698	8.04664	78.1711	3.75e-08	1.34e-07
WNT9A	-3.77481	1.33481	141.703	1.19e-10	1.01e-09
GRB7	-3.7746	5.08699	123.205	8.02e-10	4.86e-09
RND1	-3.76917	1.5019	250.059	6.18e-13	2.07e-11
CRYBG2	-3.76828	-0.580712	52.6635	4.45e-07	1.22e-06
ZSWIM4	-3.75518	1.19049	182.053	1.21e-11	1.67e-10
NECTIN4	-3.75427	5.38794	169.682	4.51e-11	4.55e-10
ERRFI1	-3.75272	5.42842	117.88	1.2e-09	6.76e-09
ANKRD36B	-3.7479	0.431289	214.433	2.63e-12	5.43e-11
KANSL1	-3.74725	3.67937	396.99	7.24e-15	2.13e-12
JMJD1C	-3.74228	5.62115	196.076	1.08e-11	1.52e-10
PTCH2	-3.74005	1.67273	58.5903	2.85e-07	8.12e-07
SPATA13	-3.73895	3.03783	189.922	1.04e-11	1.48e-10
MTCL1	-3.73747	-0.344054	123.248	4.12e-10	2.79e-09
HIC1	-3.73414	0.0612709	164.03	3.15e-11	3.44e-10
CAMK2N1	-3.73354	2.20282	58.6584	2.92e-07	8.33e-07
FRMD6-AS1	-3.73015	-0.755611	56.1492	2.74e-07	7.85e-07
HCN3	-3.72668	0.69859	108.653	1.24e-09	6.98e-09
SNAI1	-3.72257	1.15793	73.6127	3.85e-08	1.37e-07
RAPGEF5	-3.71848	0.685801	150.887	6.73e-11	6.32e-10
NBPF19	-3.7164	1.25874	179.532	1.37e-11	1.84e-10
SCN3B	-3.71558	-2.2158	60.2758	1.59e-07	4.8e-07
CEACAM6	-3.71189	0.554326	53.1262	5e-07	1.35e-06
DDIT4	-3.69952	7.46936	84.13	2.11e-08	8.07e-08
EFNA1	-3.69505	5.90755	128.874	5.36e-10	3.48e-09
CSRNP1	-3.68987	4.12924	91.2691	1.09e-08	4.48e-08
LSMEM1	-3.68664	2.11982	78.4545	3.05e-08	1.11e-07
PDK4	-3.68524	4.37153	53.9817	5.94e-07	1.58e-06
IFRD1	-3.67534	6.82206	161.128	6.9e-11	6.45e-10
NR1D1	-3.67527	3.50195	56.7506	4.15e-07	1.14e-06
RDH5	-3.67404	-1.77244	50.965	5.68e-07	1.52e-06
DUSP2	-3.66859	3.62434	57.9281	3.58e-07	1e-06
PRDM1	-3.66676	0.0270543	70.793	4.47e-08	1.56e-07
CLDN4	-3.66231	9.20035	125.968	6.09e-10	3.86e-09
CXCL8	-3.66147	6.66719	52.7191	7.03e-07	1.85e-06
PSMD6-AS2	-3.66084	-1.27715	83.153	1.2e-08	4.89e-08
H2BC18	-3.65637	1.44165	54.7388	4.65e-07	1.27e-06
EDN1	-3.65346	0.340312	105.397	1.61e-09	8.73e-09
SLC30A1	-3.65082	5.75079	54.1234	5.83e-07	1.56e-06
H1-4	-3.65076	2.94025	28.0061	4.21e-05	8.03e-05
CEP85L	-3.64558	0.310083	134.482	1.9e-10	1.48e-09
ZMAT1	-3.6438	0.920104	263.516	3.76e-13	1.45e-11
RSRP1	-3.64194	4.69865	251.832	7.32e-13	2.29e-11
POU3F1	-3.63716	0.821453	112.412	9.23e-10	5.46e-09
CDKN1A	-3.63564	5.3331	76.4081	4.53e-08	1.58e-07
ZCCHC2	-3.63512	4.20387	338.913	3.36e-14	4.12e-12
SULT1A3	-3.63455	-1.22465	57.8252	2.19e-07	6.42e-07
CYP24A1	-3.6339	2.70371	21.1651	0.000197111	0.00033948
CCN1	-3.6305	3.36273	91.3988	9.36e-09	3.92e-08
RBM46	-3.62521	-1.52083	51.857	4.99e-07	1.35e-06
TSC22D2	-3.62484	3.73615	154.502	9.57e-11	8.41e-10
PILRB	-3.62426	2.34001	134.627	2.35e-10	1.76e-09
BCO2	-3.61298	-1.62053	86.1705	8.93e-09	3.77e-08
EPC1	-3.61035	4.39166	181.515	2.1e-11	2.54e-10
MATN1-AS1	-3.60878	-0.451281	111.868	9.63e-10	5.63e-09
ZSWIM6	-3.60519	0.395347	156.187	4.92e-11	4.88e-10
RNF122	-3.60304	0.335137	92.7001	4.84e-09	2.24e-08
LRRC17	-3.60135	-2.45605	61.9279	1.29e-07	3.99e-07
FSD1L	-3.58994	-0.829633	87.4319	7.91e-09	3.4e-08
GOLGA8A	-3.58965	2.55162	165.408	3.41e-11	3.65e-10
EMP1	-3.58857	4.52956	51.3108	8.51e-07	2.2e-06
MXD1	-3.58749	4.21491	201.494	6.98e-12	1.11e-10
TNFAIP3	-3.57691	3.54184	96.1363	6.11e-09	2.72e-08
FAM13A-AS1	-3.57595	0.097541	68.5748	5.77e-08	1.96e-07
B3GNT5	-3.57071	1.20257	99.9385	2.78e-09	1.38e-08
DUSP10	-3.57061	2.35621	133.531	2.58e-10	1.89e-09
GEM	-3.5702	-0.0731553	38.79	4.34e-06	9.8e-06
NPPC	-3.5695	-1.17042	80.7038	1.54e-08	6.1e-08
NBPF20	-3.56229	-1.92625	60.626	1.52e-07	4.61e-07
GPR137C	-3.56147	-0.670164	76.9757	2.27e-08	8.57e-08
SGK1	-3.56007	6.42235	98.4456	5.27e-09	2.4e-08
PLK3	-3.55714	5.43407	108.435	2.39e-09	1.22e-08
SPDYA	-3.5543	-2.09964	40.4803	2.97e-06	6.92e-06
IRAK2	-3.55148	2.41269	142.554	1.37e-10	1.13e-09
PSG5	-3.55077	-0.372637	33.2685	1.2e-05	2.51e-05
CLCF1	-3.54989	-0.621173	59.7216	1.71e-07	5.13e-07
ZGLP1	-3.54891	-1.60335	69.1223	5.41e-08	1.85e-07
MAFB	-3.54745	5.08698	60.4124	2.64e-07	7.58e-07
ZNNT1	-3.53982	-0.367577	91.9315	5.19e-09	2.37e-08
CMYA5	-3.53951	1.98433	90.5336	8.4e-09	3.58e-08
C11orf96	-3.52991	-0.473162	49.4011	7.15e-07	1.88e-06
NFKBID	-3.52808	0.528187	184.859	1.05e-11	1.49e-10
ZNF550	-3.52739	0.147736	144.419	1e-10	8.69e-10
ZNF281	-3.51813	3.0118	182.595	1.39e-11	1.85e-10
DLL1	-3.51804	0.257496	48.4972	8.98e-07	2.31e-06
KLF13	-3.51798	2.84406	167.221	3.19e-11	3.47e-10
IER3	-3.5176	7.57947	63.1932	1.89e-07	5.64e-07
GCNA	-3.51588	0.178675	64.5929	9.27e-08	2.99e-07
TNFRSF12A	-3.51419	6.79339	127.295	5.81e-10	3.72e-09
C1QTNF3	-3.51395	-0.0540473	110.639	1.06e-09	6.08e-09
RNF223	-3.50504	1.0618	83.1786	1.32e-08	5.34e-08
CMTM3	-3.50352	2.00376	77.9869	3.02e-08	1.11e-07
CREBRF	-3.49781	4.76939	228.329	1.9e-12	4.37e-11
C6orf141	-3.49752	0.113028	45.913	1.29e-06	3.22e-06
H4C4	-3.49632	-1.32385	46.0525	1.19e-06	2.98e-06
KANK2	-3.49492	1.4691	167.064	2.66e-11	3.04e-10
TRPV3	-3.49361	0.633044	40.8796	3.45e-06	7.93e-06
LINC01176	-3.48985	-0.0858361	111.67	9.78e-10	5.69e-09
TEC	-3.48821	1.09676	191.495	7.57e-12	1.18e-10
LEAP2	-3.4824	-0.385048	147.756	8.14e-11	7.37e-10
TIAM1	-3.47835	-1.45185	55.0914	3.17e-07	8.96e-07
PGF	-3.47366	2.25253	58.7047	2.91e-07	8.29e-07
LINC00894	-3.47144	-1.7434	81.5302	1.41e-08	5.66e-08
MSX1	-3.47	0.226052	39.4115	4.08e-06	9.25e-06
LUCAT1	-3.45895	2.28503	41.3614	3.71e-06	8.48e-06
ADM	-3.45779	1.82619	77.2903	2.87e-08	1.05e-07
SOCS1	-3.45261	3.47853	58.0793	3.51e-07	9.84e-07
RIPK4	-3.45203	2.43497	120.254	6.99e-10	4.35e-09
H2AC12	-3.45166	0.229141	31.0649	2.03e-05	4.08e-05
UACA	-3.45125	3.68226	301.714	1.03e-13	6.65e-12
LOC644656	-3.44964	-0.0676119	188.502	8.76e-12	1.31e-10
MCL1	-3.44957	7.047	130.173	4.51e-10	3.01e-09
TXNIP	-3.44772	8.22984	121.169	8.29e-10	5e-09
ANKRD37	-3.44583	4.74207	106.157	2.71e-09	1.35e-08
IQCN	-3.43839	-0.175819	53.4255	4e-07	1.11e-06
ARID4A	-3.43732	3.93247	171.251	3.25e-11	3.52e-10
GOLGA8B	-3.43707	2.12243	104.541	2.36e-09	1.2e-08
ZBTB49	-3.42985	-0.242449	117.608	6.22e-10	3.94e-09
KCNMB3	-3.42959	-1.08249	96.1404	3.55e-09	1.71e-08
ID1	-3.42896	2.50267	131.386	2.78e-10	2e-09
TRIM56	-3.42541	2.68195	334.902	3.77e-14	4.25e-12
CNKSR3	-3.41879	4.11112	245.086	8.69e-13	2.59e-11
MYC	-3.41785	4.88589	130.245	4.73e-10	3.13e-09
GADD45G	-3.41284	5.44442	87.2105	1.5e-08	5.95e-08
NET1	-3.40362	5.21993	132.107	4.24e-10	2.85e-09
TMEM217	-3.4035	0.800951	166.372	2.77e-11	3.12e-10
CDKN2B	-3.39422	1.81352	184.762	1.05e-11	1.5e-10
STOX2	-3.38871	1.181	221.583	1.94e-12	4.4e-11
ZFP36L2	-3.38595	7.59938	182.644	1.57e-11	2.03e-10
LRP5L	-3.38577	0.646405	99.5974	2.63e-09	1.32e-08
CLK1	-3.38436	4.74369	113.204	1.59e-09	8.63e-09
SLC25A25	-3.38381	2.81422	226.041	1.61e-12	3.81e-11
H2BC6	-3.38323	-0.182584	79.5963	1.72e-08	6.73e-08
IER5	-3.37882	5.24757	69.1496	9.68e-08	3.1e-07
FOSL1	-3.37559	1.08678	41.461	3.26e-06	7.53e-06
ARRDC3	-3.36914	5.95769	92.5291	8.69e-09	3.68e-08
RNF144A	-3.36364	-0.907719	38.7665	4.01e-06	9.09e-06
HDAC9	-3.36158	0.446551	64.3056	1e-07	3.2e-07
SOCS3	-3.36045	1.43919	78.4217	2.38e-08	8.94e-08
MAFK	-3.35969	2.93909	175.984	1.93e-11	2.36e-10
TENT5B	-3.35852	3.05125	118.815	8.67e-10	5.19e-09
TBCE	-3.35716	-0.260599	87.6256	7.77e-09	3.35e-08
EPHA2	-3.35641	1.85202	126.206	3.7e-10	2.56e-09
ZBTB5	-3.35623	-0.0733897	129.168	2.72e-10	1.97e-09
IGIP	-3.35531	0.157087	115.727	7.16e-10	4.44e-09
ARHGEF10	-3.35245	0.148669	66.4415	7.42e-08	2.45e-07
HSPA1B	-3.35134	6.11338	38.2783	6.16e-06	1.36e-05
GATA6	-3.35066	0.229792	49.2158	7.84e-07	2.04e-06
ZNF703	-3.34974	-0.846082	109.651	1.15e-09	6.51e-09
ESCO1	-3.34902	3.3731	236.359	1.12e-12	3.04e-11
H4C2	-3.34214	-0.14219	18.1967	0.000403643	0.000662597
ZNF224	-3.34167	1.08517	277.134	2.32e-13	1.06e-11
AGAP9	-3.33676	-0.062155	145.983	9.08e-11	8.04e-10
BAZ2B	-3.33255	4.4643	244.116	9.02e-13	2.65e-11
KCNJ14	-3.32967	-1.24875	84.4911	1.05e-08	4.34e-08
RNF207	-3.32939	-0.388064	68.7359	5.66e-08	1.93e-07
TMEM51	-3.32729	1.55229	138.602	1.45e-10	1.19e-09
KLF10	-3.32655	3.139	119.294	8.38e-10	5.04e-09
B3GNT2	-3.32231	2.68388	107.039	2.09e-09	1.08e-08
CEMIP2	-3.32074	2.39203	96.3272	4.98e-09	2.29e-08
KMT2A	-3.31812	4.45003	289.462	1.53e-13	8.42e-12
AKAP13	-3.31731	4.68764	226.354	1.91e-12	4.38e-11
TOB1	-3.31355	5.04208	146.224	1.61e-10	1.29e-09
CCDC17	-3.3106	-0.81413	73.8885	3.17e-08	1.15e-07
POU5F1B	-3.3064	-0.50089	62.688	1.17e-07	3.66e-07
MED26	-3.30574	1.14022	92.9758	4.99e-09	2.29e-08
LINC00472	-3.30488	1.82184	125.085	3.87e-10	2.65e-09
BCL6	-3.30363	4.75909	173.023	2.97e-11	3.29e-10
P2RX7	-3.30345	0.650152	78.558	1.95e-08	7.53e-08
ITGA2	-3.30165	5.34352	158.692	7.09e-11	6.58e-10
ICAM5	-3.29764	-1.92906	47.3889	9.7e-07	2.47e-06
CLN8	-3.29524	3.17197	260.618	4.17e-13	1.56e-11
RAP2B	-3.2928	4.50066	167.244	4.05e-11	4.2e-10
LINC02389	-3.2917	-1.97702	63.4817	1.06e-07	3.37e-07
RNF222	-3.29163	0.287926	69.6481	5.1e-08	1.75e-07
MAP3K14	-3.29019	1.30665	100.927	2.52e-09	1.27e-08
KMT5C	-3.29015	2.20661	119.443	6.57e-10	4.13e-09
C1RL-AS1	-3.28999	-1.68284	66.5213	7.35e-08	2.43e-07
KLF5	-3.28967	5.10842	177.264	2.38e-11	2.78e-10
SVIL	-3.28756	3.54685	102.482	3.55e-09	1.71e-08
PLEKHA6	-3.28619	2.13691	122.332	5.1e-10	3.33e-09
ZC3H13	-3.2853	4.04486	296.137	1.23e-13	7.44e-12
GNRH1	-3.28422	-1.80425	49.3096	7.25e-07	1.9e-06
MEX3B	-3.28339	-0.165985	130.801	2.43e-10	1.8e-09
ZNF543	-3.28025	-0.460445	60.6362	1.52e-07	4.61e-07
RRAD	-3.27899	0.559536	17.544	0.000502	0.000813771
REL	-3.27593	4.12912	193.747	8.6e-12	1.29e-10
SLC35G2	-3.27523	-1.59095	38.1651	4.46e-06	1e-05
LMNTD2-AS1	-3.27311	-1.26522	53.8961	3.74e-07	1.04e-06
FOXP1	-3.2698	1.69	141.443	1.21e-10	1.03e-09
PLAU	-3.26383	3.05422	52.1843	7.47e-07	1.95e-06
ZNF844	-3.26349	1.96719	133.699	2.15e-10	1.63e-09
LYG1	-3.26174	-1.56808	66.1439	7.69e-08	2.52e-07
SERTAD1	-3.2598	5.79544	75.3125	4.93e-08	1.7e-07
ERF	-3.25861	3.02021	172.751	2.29e-11	2.7e-10
EPHA1-AS1	-3.25206	-1.35395	103.111	1.95e-09	1.02e-08
HS3ST1	-3.24933	0.64308	127.513	3.05e-10	2.17e-09
PPP1R10	-3.24849	4.75419	150.866	1.09e-10	9.38e-10
ARHGEF38	-3.24574	2.55945	228.628	1.44e-12	3.58e-11
RHEBL1	-3.23965	-1.53981	87.8672	7.59e-09	3.28e-08
FAM53C	-3.23752	3.72872	169.36	3.08e-11	3.38e-10
TSPYL2	-3.23441	2.3249	123.411	4.8e-10	3.16e-09
TNRC6A	-3.23301	2.46937	231.339	1.29e-12	3.32e-11
MACF1	-3.23193	4.53588	193.266	8.88e-12	1.32e-10
GDF11	-3.22862	-0.680708	85.3865	9.64e-09	4.02e-08
YOD1	-3.22536	0.521	95.9011	3.63e-09	1.74e-08
CHD2	-3.2242	4.10974	214.001	3.2e-12	6.23e-11
ZFP36L1	-3.22298	6.11249	152.995	9.61e-11	8.42e-10
KAT6B	-3.22194	3.59824	230.626	1.41e-12	3.55e-11
LINC02009	-3.22007	1.57474	205.599	3.9e-12	7.23e-11
NPIPB4	-3.21668	-0.867235	39.3968	3.59e-06	8.22e-06
IRF2BP2	-3.20778	4.89577	138.043	2.64e-10	1.93e-09
NBPF12	-3.20608	-0.274113	91.3211	5.49e-09	2.48e-08
PLAGL2	-3.20572	-0.233432	92.1917	5.07e-09	2.32e-08
MALL	-3.2035	1.36128	34.7306	1.07e-05	2.26e-05
LATS2	-3.20246	0.522259	80.1509	1.63e-08	6.4e-08
BDP1	-3.2016	3.82719	380.16	1.1e-14	2.64e-12
ZBTB20	-3.20158	4.38343	213.84	3.22e-12	6.25e-11
FHDC1	-3.20039	1.41131	192.633	7.16e-12	1.13e-10
RAB30	-3.19354	0.00721155	76.2874	2.44e-08	9.14e-08
CCNP	-3.19	-0.977801	18.4504	0.000362872	0.000600571
TGIF1	-3.18627	4.6742	142.416	1.83e-10	1.44e-09
SAMD4A	-3.18596	1.57338	292.249	1.4e-13	7.94e-12
USPL1	-3.18514	0.342307	122.382	4.38e-10	2.94e-09
NAB2	-3.18205	1.33987	140.406	1.29e-10	1.08e-09
CHD1	-3.17994	3.60765	178.168	1.75e-11	2.2e-10
CA12	-3.17993	2.44388	94.4349	5.85e-09	2.62e-08
PROSER3	-3.17969	-0.350201	144.477	9.97e-11	8.67e-10
EXPH5	-3.17365	2.28165	132.672	2.42e-10	1.8e-09
SEMA4C	-3.17175	-1.2389	72.0429	3.88e-08	1.38e-07
RC3H1	-3.16931	2.31744	183.769	1.11e-11	1.55e-10
PRNCR1	-3.1625	1.14475	140.566	1.28e-10	1.08e-09
H4-16	-3.1599	0.826682	55.7628	3.28e-07	9.24e-07
SRCIN1	-3.15614	0.611365	94.7085	4.03e-09	1.91e-08
GARRE1	-3.15568	3.07057	220.308	2.04e-12	4.57e-11
CCNE2	-3.1538	-0.550033	53.6885	3.85e-07	1.07e-06
SLC38A2	-3.15349	5.38532	163.477	4.99e-11	4.94e-10
CSAD	-3.14908	0.257225	129.766	2.61e-10	1.91e-09
TLR6	-3.14727	1.83366	364.087	1.68e-14	3.26e-12
H4C15	-3.14002	-0.200018	19.2288	0.000305638	0.000511387
ZNF823	-3.13995	1.60147	99.6187	2.91e-09	1.43e-08
AHNAK	-3.13964	4.5139	141.938	1.88e-10	1.47e-09
CXCL1	-3.13419	3.79475	63.829	1.73e-07	5.18e-07
FRAT2	-3.12666	4.42203	99.6142	4.48e-09	2.09e-08
NOTCH2NLA	-3.12587	0.781487	105.855	1.56e-09	8.48e-09
ZNF503	-3.11903	-0.472299	81.2091	1.46e-08	5.82e-08
HAS3	-3.11828	-0.790765	34.7573	8.46e-06	1.81e-05
DNAJC27	-3.11707	0.429845	162.308	3.47e-11	3.69e-10
DUSP6	-3.11695	0.677821	66.2739	7.82e-08	2.56e-07
CD83	-3.11593	2.54902	90.5138	8.29e-09	3.54e-08
CASZ1	-3.11541	3.78533	281.595	2e-13	9.8e-12
SLC19A2	-3.11373	2.24733	162.408	3.45e-11	3.67e-10
MC1R	-3.11	-1.52398	40.4327	3e-06	6.98e-06
PCF11	-3.10782	3.64623	166.458	3.36e-11	3.61e-10
DDR2	-3.10036	0.0320962	57.8121	2.19e-07	6.43e-07
KANSL1L	-3.10029	1.1451	208.143	3.48e-12	6.62e-11
MAP1B	-3.09796	3.28092	54.3176	5.6e-07	1.5e-06
HIC2	-3.09425	-1.12803	68.3001	5.96e-08	2.02e-07
RAET1L	-3.09125	0.70154	33.1308	1.36e-05	2.82e-05
PLEKHH2	-3.09037	-0.179373	47.6422	9.33e-07	2.39e-06
ATXN1	-3.08901	2.40161	196.456	5.97e-12	9.79e-11
ITPRIPL2	-3.08857	2.1244	169.3	2.36e-11	2.76e-10
ERN1	-3.08765	3.92605	312.249	7.41e-14	5.68e-12
HSPA2	-3.08699	1.21835	74.79	3.04e-08	1.11e-07
PHLDA1	-3.08514	7.4463	81.7019	2.25e-08	8.51e-08
SEC31B	-3.0847	-1.44125	75.8435	2.56e-08	9.53e-08
KRT80	-3.08423	5.0056	175.676	2.23e-11	2.65e-10
IGF2BP2	-3.08354	3.61229	175.486	1.99e-11	2.43e-10
FRYL	-3.07161	0.901601	183.375	1.13e-11	1.57e-10
SLC9A5	-3.07034	-0.416374	51.9537	4.92e-07	1.33e-06
FBXO32	-3.06921	5.55325	87.0045	1.4e-08	5.61e-08
PGM2L1	-3.06855	1.88765	114.667	8.39e-10	5.04e-09
CLIP1	-3.06411	4.73673	230.387	1.46e-12	3.59e-11
TRAK2	-3.05822	2.35571	231.36	1.29e-12	3.32e-11
IKZF2	-3.0558	1.53036	122.123	4.46e-10	2.98e-09
KCNC4	-3.05532	-0.544078	54.3626	3.5e-07	9.82e-07
SCN1B	-3.05391	1.0278	38.1991	5.53e-06	1.23e-05
PKD1	-3.05357	1.86733	167.224	2.64e-11	3.02e-10
FNBP4	-3.05306	4.04567	290.264	1.49e-13	8.34e-12
PPARGC1B	-3.04799	-0.338794	82.7169	1.26e-08	5.09e-08
PRPF38B	-3.047	4.64115	389.912	8.62e-15	2.44e-12
KDM7A	-3.0469	2.06484	193.2	6.97e-12	1.11e-10
OTUD7B	-3.04448	1.19683	210.698	3.11e-12	6.12e-11
SHB	-3.04391	2.19827	89.5285	8.37e-09	3.57e-08
NABP1	-3.04373	4.5862	216.118	2.78e-12	5.58e-11
TNRC6C	-3.04217	0.411859	96.2289	3.52e-09	1.7e-08
ZNF799	-3.03884	0.00969672	75.5709	2.64e-08	9.78e-08
CDC14A	-3.0339	-0.221673	60.7033	1.51e-07	4.58e-07
CDC42BPG	-3.03366	2.43849	166.468	2.75e-11	3.11e-10
KMT2E	-3.03287	4.38522	209.784	3.68e-12	6.89e-11
CHD7	-3.03256	2.57685	270.587	2.92e-13	1.22e-11
SERTAD3	-3.03118	3.78092	87.4915	1.28e-08	5.19e-08
WEE1	-3.03075	4.52394	92.6343	8.25e-09	3.53e-08
PHF13	-3.02769	2.07161	168.966	2.4e-11	2.79e-10
MIEF2	-3.02646	2.08871	203.618	4.27e-12	7.66e-11
ZFP3	-3.02562	-0.69047	89.1489	6.72e-09	2.96e-08
ABTB2	-3.0239	2.07131	101.219	2.67e-09	1.33e-08
ZBTB2	-3.02332	2.8563	167.379	2.76e-11	3.11e-10
SLC20A1	-3.02152	2.54575	155.394	5.42e-11	5.3e-10
RUNX1	-3.01941	3.61172	166.537	3.21e-11	3.48e-10
ZNF165	-3.01903	2.98661	69.8164	7.65e-08	2.51e-07
NBPF11	-3.01687	-0.264065	140.042	1.32e-10	1.1e-09
GXYLT1	-3.01484	1.83304	137.438	1.56e-10	1.27e-09
LINC01772	-3.01301	-1.50658	79.4943	1.74e-08	6.8e-08
DUSP5	-3.01189	3.17443	82.6286	1.99e-08	7.67e-08
ARID4B	-3.01096	4.09819	197.701	6.43e-12	1.04e-10
AGAP4	-3.00942	-1.05772	73.4847	3.31e-08	1.2e-07
PIGA	-3.00698	2.53188	135.876	1.93e-10	1.5e-09
SYNE3	-3.00381	-0.253946	109.077	1.2e-09	6.78e-09
KCNQ4	-3.00057	-0.268723	117.935	6.07e-10	3.85e-09
KLHL21	-3.00019	3.62881	203.126	4.67e-12	8.17e-11
RICTOR	-2.99796	3.93033	342.528	3.03e-14	3.92e-12
LINC00893	-2.99787	-0.118168	170.689	2.19e-11	2.61e-10
ZMYND8	-2.99774	3.9736	266.902	3.33e-13	1.33e-11
H3C10	-2.99495	0.508603	47.552	1.01e-06	2.56e-06
ADAM17	-2.99475	3.32739	253.498	5.43e-13	1.88e-11
AARD	-2.99438	3.45946	77.1739	3.52e-08	1.27e-07
PLEKHF1	-2.99296	5.01276	118.648	9.62e-10	5.63e-09
MNT	-2.99063	2.11758	183.881	1.1e-11	1.55e-10
RLF	-2.99032	2.3046	197.546	5.67e-12	9.4e-11
PTX3	-2.98987	-0.531267	55.8204	2.87e-07	8.18e-07
TIGD3	-2.98932	-1.88964	34.9763	8e-06	1.72e-05
EPOR	-2.98898	-1.11815	75.2511	2.73e-08	1.01e-07
SPTB	-2.98492	-1.44158	50.0464	6.5e-07	1.72e-06
H2AC11	-2.98481	0.515835	39.0882	4.29e-06	9.69e-06
VPS37B	-2.98406	4.02604	163.429	4.07e-11	4.21e-10
NBPF9	-2.97963	0.483577	112.479	9.18e-10	5.44e-09
RTN4R	-2.97832	0.0107521	83.7324	1.13e-08	4.64e-08
NEURL3	-2.971	0.537817	77.3289	2.19e-08	8.31e-08
TUBB2A	-2.97023	1.56205	61.8111	1.66e-07	4.99e-07
ZNF697	-2.96794	-0.969694	54.5379	3.42e-07	9.6e-07
KDM5B	-2.9659	3.93551	168.059	2.96e-11	3.28e-10
AHDC1	-2.96503	2.83624	278.732	2.2e-13	1.03e-11
KLF7	-2.96342	0.479718	104.658	1.72e-09	9.2e-09
PABPC1L	-2.96337	-0.905262	51.3814	5.35e-07	1.44e-06
ID3	-2.9626	1.43299	89.1226	7.3e-09	3.18e-08
ARRDC4	-2.9581	2.08728	122.348	4.69e-10	3.11e-09
OSGIN1	-2.95722	3.11976	171.932	2.18e-11	2.61e-10
POLR2J3	-2.95512	3.05369	58.703	2.82e-07	8.06e-07
SP4	-2.95391	-0.598888	104.117	1.79e-09	9.52e-09
ATXN7	-2.95051	1.82434	203.72	4.25e-12	7.65e-11
CLK4	-2.94844	3.28829	289.929	1.51e-13	8.35e-12
RASGEF1B	-2.9474	1.97873	156.565	4.82e-11	4.8e-10
FOXC1	-2.94566	3.29191	95.3047	5.79e-09	2.6e-08
VASN	-2.9445	4.68036	85.9198	1.51e-08	5.98e-08
IRF1	-2.94381	4.33307	49.2012	1.14e-06	2.86e-06
PRRT2	-2.94346	-2.48971	20.2632	0.000207713	0.000356433
KIAA2026	-2.94012	3.02882	576.465	1.86e-16	7.84e-13
TFCP2L1	-2.93868	2.91035	77.8031	3.09e-08	1.13e-07
MCM3AP-AS1	-2.93374	0.466321	100.118	2.51e-09	1.27e-08
TRPV1	-2.9329	-0.5538	94.9549	3.95e-09	1.87e-08
ZNF324	-2.93261	1.59202	199.07	5.28e-12	8.95e-11
GOLGB1	-2.93258	5.23241	339.497	3.3e-14	4.12e-12
TINAGL1	-2.92848	5.60776	115.91	1.17e-09	6.64e-09
AMPD3	-2.92327	-0.15355	50.3316	6.23e-07	1.65e-06
BIRC3	-2.9209	4.12993	82.0073	2.18e-08	8.31e-08
ID4	-2.91856	4.396	76.3743	3.82e-08	1.36e-07
ID2	-2.9144	2.4092	38.9377	5.05e-06	1.13e-05
NPIPB15	-2.91396	0.752026	29.0011	3.12e-05	6.08e-05
ZNF217	-2.91258	2.08751	109.258	1.32e-09	7.35e-09
LBH	-2.90891	0.986864	57.5387	2.5e-07	7.23e-07
ZDHHC23	-2.90841	0.594923	151.73	6.4e-11	6.06e-10
MICAL3	-2.90803	3.0555	307.154	8.67e-14	6.17e-12
ZNF750	-2.90765	2.93637	115.02	9.41e-10	5.54e-09
AJM1	-2.90729	0.285817	75.7908	2.58e-08	9.57e-08
APOBEC3B	-2.90698	0.872473	91.3963	5.45e-09	2.47e-08
FNIP2	-2.90028	-0.495715	61.6769	1.33e-07	4.11e-07
WDR97	-2.89883	-0.954128	55.3201	3.07e-07	8.71e-07
PLK2	-2.89803	4.07016	87.4044	1.29e-08	5.22e-08
TET2	-2.89631	1.5614	213.315	2.77e-12	5.58e-11
DSP	-2.89461	3.8818	79.4418	2.81e-08	1.03e-07
ZNF564	-2.89325	-0.379899	64.6407	9.22e-08	2.97e-07
DENND5B	-2.89127	1.19354	126.504	3.27e-10	2.31e-09
ZNF764	-2.88793	0.232568	72.425	3.72e-08	1.33e-07
ZC3H12C	-2.887	-0.386367	83.053	1.21e-08	4.93e-08
H2BC21	-2.88632	3.02718	127.676	3.46e-10	2.41e-09
LRRC8A	-2.88569	3.43319	213.31	2.77e-12	5.58e-11
TPPP	-2.88446	-2.18422	33.4169	1.08e-05	2.28e-05
LMOD3	-2.88186	-0.273793	63.194	1.1e-07	3.47e-07
GAN	-2.87808	1.26899	105.031	1.66e-09	8.97e-09
INTS6	-2.87711	3.99821	109.106	1.79e-09	9.5e-09
REV3L	-2.87418	1.52508	97.0315	3.42e-09	1.65e-08
CIART	-2.87418	1.11921	53.7738	4.35e-07	1.19e-06
TBCE.1	-2.87321	-0.334998	92.1828	5.07e-09	2.32e-08
PTBP2	-2.87176	1.59025	72.8635	4.06e-08	1.43e-07
H4C3	-2.87112	4.98235	82.4665	2.09e-08	8e-08
PRECSIT	-2.8681	0.345873	39.2128	3.97e-06	9.01e-06
ZNF274	-2.86804	2.45905	117.382	7.14e-10	4.43e-09
RMRP	-2.86679	-1.50481	18.1114	0.000378997	0.000625054
ZNF440	-2.86404	-0.152187	112.394	9.24e-10	5.46e-09
SNIP1	-2.864	1.94073	67.1224	8.82e-08	2.86e-07
PLEKHN1	-2.8623	1.2547	114.456	7.89e-10	4.8e-09
ZNF791	-2.85932	2.31173	348.279	2.58e-14	3.75e-12
TNFRSF10B	-2.85768	2.36463	345.472	2.79e-14	3.77e-12
RPGR	-2.85527	2.24412	102.364	2.33e-09	1.19e-08
MDM4	-2.85253	3.35125	441.128	2.58e-15	1.86e-12
ACER2	-2.85123	-1.47028	55.4677	3.01e-07	8.55e-07
BAZ1A	-2.84812	5.11563	193.042	8.03e-12	1.23e-10
CPEB1	-2.847	-0.181334	100.448	2.44e-09	1.24e-08
HSPA1A	-2.84425	7.08422	19.4231	0.000305392	0.000511043
BCORL1	-2.84347	0.216747	157.407	4.59e-11	4.61e-10
UGCG	-2.83962	2.68275	215.415	2.52e-12	5.27e-11
DPY19L1	-2.83643	1.01825	142.76	1.11e-10	9.55e-10
MPP3	-2.8344	-0.360061	111.165	1.02e-09	5.89e-09
ZKSCAN8	-2.83389	-0.236514	91.9576	5.18e-09	2.36e-08
CX3CL1	-2.83299	3.71107	115.857	1e-09	5.83e-09
PTPN21	-2.82653	1.02983	258.379	4.53e-13	1.64e-11
DNASE1	-2.82618	0.38044	100.109	2.51e-09	1.27e-08
EP300	-2.82616	3.34945	165.339	3.17e-11	3.46e-10
IRS2	-2.82562	4.8974	168.872	2.85e-11	3.18e-10
NFAT5	-2.82385	2.72434	356.831	2.04e-14	3.5e-12
ZNF354B	-2.82278	0.807468	176.738	1.59e-11	2.05e-10
PPL	-2.82157	3.38692	100.048	3.63e-09	1.74e-08
ALMS1	-2.81862	-0.104752	126.534	3.26e-10	2.3e-09
RESF1	-2.81726	4.97203	109.086	1.95e-09	1.02e-08
FTX	-2.81581	2.63069	146.418	8.85e-11	7.91e-10
ZNF26	-2.81562	0.824855	154.162	5.54e-11	5.39e-10
MATR3	-2.81535	0.685953	176.029	1.65e-11	2.11e-10
MACC1	-2.81303	2.71956	216.451	2.41e-12	5.1e-11
ZSWIM9	-2.81136	0.523936	148.591	7.74e-11	7.08e-10
PPTC7	-2.80901	2.90051	198.054	5.53e-12	9.25e-11
STARD13	-2.80647	0.793726	149.352	7.39e-11	6.81e-10
SOX10	-2.80622	5.01053	120.528	7.68e-10	4.69e-09
ZNF574	-2.8057	1.52016	106.752	1.45e-09	7.98e-09
TOB2	-2.80564	2.21062	161.294	3.67e-11	3.86e-10
KLF8	-2.80543	0.170365	67.0506	6.9e-08	2.29e-07
JADE1	-2.80252	2.62022	146.999	8.62e-11	7.74e-10
TM4SF1	-2.80182	6.08781	42.1977	3.25e-06	7.5e-06
JUND	-2.80042	8.89343	147.067	9.77e-11	8.52e-10
NOTCH1	-2.79957	1.6533	111.802	9.68e-10	5.65e-09
GAB1	-2.7984	2.26209	122.527	4.57e-10	3.04e-09
TFEB	-2.79758	2.77994	79.6442	2.47e-08	9.23e-08
H4C8	-2.7975	3.05126	64.1202	1.46e-07	4.45e-07
RASSF3	-2.79594	2.2756	146.034	9.05e-11	8.03e-10
ANKRD12	-2.79444	6.43562	281.943	1.97e-13	9.73e-12
BRPF1	-2.79438	1.76322	134.225	1.93e-10	1.5e-09
BRICD5	-2.79408	-1.85223	41.5723	2.47e-06	5.85e-06
BTBD19	-2.78981	0.934691	99.8142	2.58e-09	1.3e-08
USP42	-2.78824	1.82961	193.089	7.01e-12	1.11e-10
HIVEP2	-2.78763	2.10156	221.772	1.92e-12	4.4e-11
NFATC2	-2.78546	0.114428	56.9042	2.48e-07	7.18e-07
DTX2	-2.78213	2.32534	154.147	5.55e-11	5.39e-10
TRAF6	-2.78126	1.61401	167.553	2.59e-11	2.98e-10
ZNF212	-2.77961	1.72287	109.661	1.15e-09	6.51e-09
ZCCHC3	-2.77849	2.06023	129.311	2.69e-10	1.96e-09
PIK3IP1	-2.77662	5.41088	90.9709	9.37e-09	3.93e-08
SESTD1	-2.77635	5.5164	249.112	6.41e-13	2.11e-11
MAFG	-2.77558	3.9506	268.982	3.09e-13	1.27e-11
STX1A	-2.77497	0.729498	110.242	1.09e-09	6.25e-09
GIGYF1	-2.7749	2.21646	159.202	4.14e-11	4.25e-10
FNIP1	-2.77293	3.71177	258.641	4.49e-13	1.63e-11
GOLGA6L9	-2.76982	-1.86107	52.3242	4.67e-07	1.27e-06
DNMBP	-2.76896	1.06372	108.507	1.26e-09	7.05e-09
RNF139	-2.76639	2.34244	128.867	2.86e-10	2.05e-09
CCNT2	-2.76602	2.4761	117.967	6.64e-10	4.17e-09
PER1	-2.76441	4.26345	127.252	4.29e-10	2.89e-09
MTF2	-2.76434	2.18023	115.445	7.67e-10	4.69e-09
SH3RF1	-2.76322	1.48378	78.1184	2.2e-08	8.35e-08
HILPDA	-2.76274	0.638067	71.2367	4.25e-08	1.49e-07
MAP3K1	-2.76259	2.98161	130.608	2.79e-10	2.01e-09
FLCN	-2.76191	2.78468	167.763	2.56e-11	2.95e-10
FAM214A	-2.75999	3.38764	279.52	2.14e-13	1.02e-11
OTUD1	-2.75947	3.94639	77.8596	3.22e-08	1.17e-07
CENPL	-2.75926	0.314087	85.3012	9.72e-09	4.05e-08
ABL2	-2.75866	1.30643	190.617	7.9e-12	1.22e-10
SLC43A3	-2.7586	0.185312	49.7584	6.78e-07	1.79e-06
TP53BP2	-2.75565	2.94262	121.412	5.35e-10	3.48e-09
SOX4	-2.75533	4.87593	48.7831	1.21e-06	3.02e-06
PELI2	-2.75485	0.367918	53.4483	3.98e-07	1.1e-06
ZNF597	-2.75482	-1.17739	69.7613	5.03e-08	1.73e-07
CNTRL	-2.75331	0.733534	121.229	4.76e-10	3.14e-09
PELI1	-2.75026	4.23128	128.822	3.76e-10	2.59e-09
NPHP3	-2.74813	2.32779	161.338	3.66e-11	3.86e-10
AKAP9	-2.74776	5.49606	119.64	8.06e-10	4.88e-09
SNRK	-2.74744	1.47241	132.948	2.1e-10	1.61e-09
TICAM1	-2.74721	2.83664	252.907	5.55e-13	1.9e-11
ZNF644	-2.74581	3.67353	87.7966	1.16e-08	4.73e-08
PPP1R18	-2.74564	2.17495	109.776	1.21e-09	6.83e-09
ZBTB8A	-2.74389	2.53445	207.742	3.54e-12	6.69e-11
UBN2	-2.74174	2.48088	146.027	9.05e-11	8.03e-10
NFIL3	-2.73946	4.44333	137.097	2.04e-10	1.57e-09
TNFRSF10A	-2.73526	1.63722	182.323	1.19e-11	1.65e-10
HSPB8	-2.73426	0.500735	27.9363	3.8e-05	7.29e-05
NUFIP2	-2.73283	4.26999	136.263	2.14e-10	1.63e-09
R3HCC1L	-2.73274	1.27001	169.398	2.35e-11	2.75e-10
CPEB3	-2.73119	2.73793	175.854	1.66e-11	2.12e-10
JMY	-2.72966	3.31421	120.869	5.88e-10	3.76e-09
CAPN3	-2.72788	-0.715609	47.1227	1.01e-06	2.56e-06
ARID5B	-2.72655	5.96498	75.9764	3.98e-08	1.41e-07
LURAP1L-AS1	-2.72592	-0.917735	45.9648	1.21e-06	3.02e-06
OSR2	-2.72345	2.11235	24.4732	9.01e-05	0.000162948
MGLL	-2.72344	0.897484	83.1045	1.21e-08	4.91e-08
DNAJB5	-2.7203	-0.0229825	85.1724	9.85e-09	4.09e-08
NEIL1	-2.71602	2.70394	272.531	2.73e-13	1.19e-11
SOX5	-2.71562	-0.655681	79.6806	1.71e-08	6.68e-08
PRH1	-2.71528	0.616915	99.0378	2.76e-09	1.37e-08
GSE1	-2.71428	3.18893	272.133	2.77e-13	1.2e-11
ZBTB10	-2.71222	3.367	186.238	9.79e-12	1.42e-10
FBXL19-AS1	-2.71204	-1.38314	64.4334	9.45e-08	3.03e-07
BCL2L11	-2.71106	2.16496	136.414	1.67e-10	1.33e-09
FAM184B	-2.71046	-0.772081	16.6694	0.000592272	0.000951057
CHN2	-2.70917	0.244889	34.3924	9.36e-06	1.99e-05
SCAF4	-2.70509	1.76222	488.02	9.59e-16	1.35e-12
ZNF773	-2.70324	-0.351245	133.959	1.96e-10	1.52e-09
BAMBI	-2.70304	2.07276	33.0054	1.5e-05	3.08e-05
ARID3B	-2.70201	0.316791	56.1955	2.73e-07	7.81e-07
USP54	-2.70155	3.39009	247.143	6.91e-13	2.2e-11
PNRC1	-2.70067	8.43886	74.2716	4.64e-08	1.61e-07
PIM3	-2.69512	6.38803	122.674	5.89e-10	3.76e-09
RASL11A	-2.69417	0.799444	39.2648	3.97e-06	9.02e-06
H2BC9	-2.69389	1.02394	45.5935	1.47e-06	3.62e-06
ZNF638	-2.68992	3.53269	224.039	1.75e-12	4.05e-11
EIF2AK3	-2.68896	2.8688	177.362	1.54e-11	1.99e-10
RHPN2	-2.68435	4.2266	201.755	4.66e-12	8.16e-11
SIAH1	-2.68365	3.12852	203.401	4.32e-12	7.71e-11
MAP2	-2.67935	1.62125	85.9456	9.57e-09	3.99e-08
AGO2	-2.67935	2.79949	254.128	5.31e-13	1.84e-11
SPEN	-2.67468	3.67678	218.775	2.18e-12	4.73e-11
SNTB2	-2.67341	1.48658	165.818	2.85e-11	3.19e-10
MEX3C	-2.67309	2.9885	184.942	1.04e-11	1.49e-10
TANC2	-2.67268	1.95011	77.5089	2.42e-08	9.06e-08
NEB	-2.671	-2.14805	38.2183	4.41e-06	9.95e-06
CBWD3	-2.67079	1.24079	85.9699	9.11e-09	3.83e-08
MTSS2	-2.67044	2.00901	106.492	1.53e-09	8.38e-09
RNF43	-2.67013	2.29371	148.478	7.79e-11	7.12e-10
USP27X	-2.66891	-1.0029	52.37	4.64e-07	1.27e-06
LOC102724250	-2.66885	0.28223	69.0845	5.44e-08	1.86e-07
SIX4	-2.66783	-0.206047	54.6791	3.35e-07	9.43e-07
MED17	-2.6677	1.37883	162.717	3.39e-11	3.63e-10
DNAJB1	-2.66675	6.83807	60.6922	2.27e-07	6.65e-07
LENG8	-2.66626	3.07532	103.52	2.3e-09	1.18e-08
DUSP4	-2.66625	5.52517	101.473	3.55e-09	1.71e-08
ELK3	-2.66559	1.14998	69.6757	5.25e-08	1.8e-07
TIPARP	-2.66301	3.44824	60.6991	2.2e-07	6.45e-07
KLK5	-2.66301	2.31884	24.353	9.3e-05	0.000167823
CEACAM19	-2.66075	-1.15743	47.9895	8.85e-07	2.28e-06
CDC42EP2	-2.66032	2.59774	71.2314	4.4e-08	1.54e-07
SPRY1	-2.65901	2.51234	73.7066	4.15e-08	1.46e-07
PNISR	-2.65843	4.95778	301.953	1.02e-13	6.65e-12
CCP110	-2.65738	0.742305	246.625	7.05e-13	2.23e-11
ST3GAL6	-2.65527	-0.429537	33.6449	1.03e-05	2.18e-05
KLF9	-2.65424	4.59851	157.748	5.24e-11	5.16e-10
YTHDC1	-2.65422	4.22531	228.586	1.44e-12	3.58e-11
ZCCHC8	-2.65406	2.58898	227.157	1.53e-12	3.71e-11
DLG5	-2.65297	2.25928	105.159	1.77e-09	9.43e-09
H2AC19	-2.65017	0.0314477	84.6997	1.03e-08	4.26e-08
ZNF555	-2.64961	1.03873	103.944	1.82e-09	9.62e-09
FAM222B	-2.64846	2.67691	199.287	5.22e-12	8.89e-11
GSTM2	-2.64732	-0.459786	43.7465	1.72e-06	4.2e-06
BRD2	-2.64671	5.85824	219.582	2.11e-12	4.67e-11
CBFA2T2	-2.64551	1.7429	197.401	5.71e-12	9.42e-11
FZD7	-2.64498	1.22482	55.4756	3.29e-07	9.27e-07
GNA13	-2.64279	3.42963	147.79	8.9e-11	7.94e-10
LOC100131496	-2.6413	0.0255213	27.9455	3.52e-05	6.79e-05
SYNGAP1	-2.64084	-0.852045	94.5648	4.09e-09	1.93e-08
HELB	-2.64057	0.314393	99.552	2.64e-09	1.32e-08
MEMO1	-2.64055	0.622401	94.1157	4.25e-09	2e-08
SIRT1	-2.63889	2.79314	275.84	2.43e-13	1.09e-11
ZFHX3	-2.63872	2.34555	106.33	1.62e-09	8.78e-09
TNKS1BP1	-2.63863	3.48264	109.885	1.42e-09	7.87e-09
SPON2	-2.63809	-1.04727	49.3359	7.22e-07	1.89e-06
SYTL2	-2.63589	3.2224	119.604	6.1e-10	3.87e-09
ZNF696	-2.63503	0.500167	87.2742	8.03e-09	3.44e-08
PDPR	-2.63258	1.0768	136.301	1.68e-10	1.34e-09
UNC5CL	-2.63235	-1.2072	63.3168	1.08e-07	3.43e-07
PPRC1	-2.63018	1.38037	159.684	4.02e-11	4.17e-10
PROSER2	-2.62953	1.6514	76.8556	2.49e-08	9.31e-08
LOC101929709	-2.62917	1.72249	213.946	2.69e-12	5.49e-11
DAPP1	-2.62807	3.27935	151.648	6.73e-11	6.32e-10
INKA1	-2.62403	0.733257	32.4328	1.5e-05	3.08e-05
RBM5	-2.62337	3.55929	166.153	2.91e-11	3.23e-10
CCN2	-2.62332	-0.432672	29.2677	2.55e-05	5.03e-05
MAPK8IP3	-2.62326	1.23775	104.015	1.81e-09	9.57e-09
SGMS2	-2.62142	1.3183	60.3404	1.71e-07	5.13e-07
LRIG2	-2.61904	0.806616	156.513	4.83e-11	4.81e-10
SMG1	-2.61895	3.39916	344.207	2.89e-14	3.82e-12
ZNF44	-2.61745	1.1169	337.458	3.5e-14	4.19e-12
USP43	-2.61727	2.29042	200.528	4.93e-12	8.54e-11
VEGFA	-2.61543	4.95295	178.744	1.54e-11	1.99e-10
LIPH	-2.61516	4.32233	174.516	1.9e-11	2.35e-10
H4C14	-2.61403	0.772128	64.5421	9.33e-08	3e-07
INO80D	-2.614	2.39987	180.549	1.3e-11	1.77e-10
ASH1L	-2.61234	4.01232	446.97	2.27e-15	1.86e-12
FRMD4B	-2.61229	3.40137	81.9588	1.95e-08	7.52e-08
SIN3A	-2.61016	2.1386	159.311	4.11e-11	4.24e-10
TTLL4	-2.60923	0.00251898	107.006	1.42e-09	7.84e-09
TNFRSF1B	-2.60871	1.60324	80.7523	1.61e-08	6.33e-08
MORC3	-2.60661	3.50333	151.509	6.93e-11	6.47e-10
SLCO4A1	-2.60537	2.95242	88.7897	8.96e-09	3.78e-08
SPRY2	-2.60486	0.821954	99.9817	2.54e-09	1.28e-08
OTUD3	-2.60194	1.40157	137.568	1.55e-10	1.26e-09
TNFRSF10D	-2.60114	-1.81253	36.1036	6.48e-06	1.42e-05
HEXIM1	-2.6011	4.22434	147.131	9.75e-11	8.51e-10
BMP2	-2.5973	-1.01113	46.8456	1.05e-06	2.67e-06
STX11	-2.59694	1.63393	40.6226	3.63e-06	8.32e-06
PLEKHH3	-2.59585	4.10699	65.5624	1.23e-07	3.84e-07
CCNA1	-2.59435	-1.55382	25.4751	5.79e-05	0.000107755
TRIM47	-2.59416	5.05516	66.2344	1.14e-07	3.58e-07
AASS	-2.59333	1.82127	225.411	1.65e-12	3.86e-11
DGKE	-2.5926	-0.336852	72.0466	3.88e-08	1.38e-07
RGS2	-2.59225	1.69869	80.5639	1.64e-08	6.45e-08
UTRN	-2.59177	2.92464	242.698	8.21e-13	2.47e-11
ATAD2B	-2.58711	1.20814	147.996	8.02e-11	7.29e-10
TCF7L2	-2.58671	3.9213	169.227	2.45e-11	2.84e-10
EFHC1	-2.58608	1.0605	167.974	2.53e-11	2.93e-10
B4GALT5	-2.58493	1.5096	128.024	2.94e-10	2.1e-09
DIPK2A	-2.58412	2.17288	95.4707	4.03e-09	1.91e-08
SRCAP	-2.58214	1.3595	197.971	5.56e-12	9.27e-11
FAM76B	-2.58159	1.86063	186.437	9.7e-12	1.42e-10
ZNF236	-2.57975	0.799361	146.81	8.63e-11	7.74e-10
ASAP1	-2.5794	1.26053	157.538	4.55e-11	4.59e-10
UPF2	-2.57813	3.58049	127.42	3.5e-10	2.44e-09
PGBD4	-2.57779	-0.8147	42.7817	2.02e-06	4.86e-06
ZNF608	-2.5766	0.671154	67.5494	6.51e-08	2.18e-07
RGMB	-2.57608	1.34492	94.6829	4.04e-09	1.91e-08
RNF19A	-2.5719	3.72836	128.39	3.28e-10	2.31e-09
C20orf194	-2.57071	1.29256	109.245	1.18e-09	6.7e-09
ARID3A	-2.56976	0.731726	165.609	2.89e-11	3.22e-10
TGFB1	-2.56957	0.248422	50.7629	5.85e-07	1.56e-06
TAF3	-2.56241	2.14795	295.144	1.27e-13	7.61e-12
SEMA7A	-2.56056	-0.986233	21.9486	0.000136359	0.000239901
L3MBTL1	-2.55983	-0.406739	82.9092	1.23e-08	5e-08
ZBTB46	-2.55952	0.0105272	57.7004	2.23e-07	6.52e-07
GAB2	-2.55946	1.5592	167.818	2.56e-11	2.95e-10
MGAT5	-2.55701	-0.66133	39.2234	3.7e-06	8.46e-06
MAGI1	-2.55626	3.16987	305.344	9.18e-14	6.33e-12
ZBTB24	-2.55511	1.62041	98.6587	2.85e-09	1.41e-08
ZNF211	-2.55511	-0.0242522	88.3006	7.28e-09	3.18e-08
FOSL2	-2.55491	3.53424	180.071	1.34e-11	1.81e-10
GTPBP2	-2.55368	3.23239	232.744	1.22e-12	3.22e-11
CLK2	-2.54863	0.832779	93.5454	4.48e-09	2.09e-08
HSPA6	-2.54848	3.20288	7.84495	0.0114319	0.0155001
ZNF609	-2.54816	2.34483	229.038	1.42e-12	3.55e-11
BCL3	-2.548	2.93841	64.1427	1.36e-07	4.17e-07
GTF2IRD1	-2.54685	2.57387	62.8995	1.55e-07	4.69e-07
DNAJB4	-2.5451	3.70262	68.1155	9.09e-08	2.93e-07
H2BC4	-2.54392	3.79548	102.658	2.62e-09	1.31e-08
ESYT3	-2.54378	-0.781675	52.8398	4.34e-07	1.19e-06
TBKBP1	-2.54348	0.26822	79.4079	1.76e-08	6.85e-08
TBX3	-2.54333	0.683093	83.9119	1.11e-08	4.57e-08
ARHGAP44	-2.54296	-0.913791	46.2259	1.16e-06	2.91e-06
ITPRIP	-2.54154	-1.05203	52.1754	4.77e-07	1.3e-06
TIAM2	-2.54034	-0.823409	101.249	2.28e-09	1.17e-08
ZNF606	-2.53953	-0.275132	127.886	2.97e-10	2.12e-09
GPR157	-2.5395	2.16938	130.735	2.44e-10	1.81e-09
PPP1R15B	-2.53803	2.96687	96.5399	4.04e-09	1.91e-08
PDP1	-2.53684	2.40706	205.805	3.87e-12	7.18e-11
RND3	-2.53641	2.88274	48.1558	1.18e-06	2.94e-06
ABCB9	-2.53541	2.34544	78.3167	2.31e-08	8.73e-08
KTI12	-2.53024	0.931703	52.272	4.91e-07	1.33e-06
KCNJ2	-2.52785	3.94854	57.4379	3.31e-07	9.32e-07
ICAM1	-2.52706	3.28558	66.3315	1.07e-07	3.39e-07
ZNF395	-2.52638	2.70422	238.745	9.59e-13	2.77e-11
RELT	-2.52458	0.360124	72.3436	3.76e-08	1.34e-07
KAT6A	-2.52365	2.66901	313.495	7.13e-14	5.63e-12
PHLPP1	-2.52321	2.69547	128.566	2.83e-10	2.04e-09
ETV3	-2.52105	1.03811	157.972	4.44e-11	4.51e-10
RPS6KA5	-2.51885	3.8278	297.869	1.16e-13	7.17e-12
ADRB2	-2.51855	4.34613	83.3088	1.77e-08	6.88e-08
KIF27	-2.51824	0.155681	61.9795	1.28e-07	3.97e-07
ZNF571	-2.51803	0.368697	97.1618	3.24e-09	1.57e-08
MEF2D	-2.51779	2.13122	127.778	2.99e-10	2.13e-09
DCP1A	-2.51736	2.21033	133.879	1.97e-10	1.53e-09
SLC29A3	-2.51649	-0.879729	30.7943	1.82e-05	3.69e-05
CTSV	-2.51476	4.1089	53.1731	5.97e-07	1.59e-06
ZNF556	-2.51092	-1.48777	30.8994	1.78e-05	3.62e-05
INTS6L	-2.51011	0.942268	158.233	4.37e-11	4.45e-10
REV1	-2.50984	3.04916	161.915	3.55e-11	3.76e-10
LCA5	-2.50867	0.379682	52.3632	4.64e-07	1.27e-06
CRY2	-2.50843	1.78919	190.033	8.12e-12	1.24e-10
CPEB4	-2.50751	5.18373	367.78	1.52e-14	3.06e-12
ZNF507	-2.50475	1.42251	149.896	7.15e-11	6.62e-10
LNX2	-2.50435	1.19717	107.062	1.41e-09	7.81e-09
NEDD9	-2.50334	3.82189	119.573	6.26e-10	3.96e-09
ZNF430	-2.50008	1.55879	155.064	5.26e-11	5.16e-10
ZNF442	-2.4941	-0.748259	50.9558	5.69e-07	1.52e-06
FZD8	-2.48958	-0.154072	74.4496	2.98e-08	1.09e-07
DCUN1D3	-2.48818	0.192179	56.6779	2.55e-07	7.37e-07
RUSC2	-2.48546	0.469277	104.192	1.78e-09	9.48e-09
FOXO6	-2.48541	0.334187	40.0864	3.24e-06	7.5e-06
ST3GAL2	-2.48501	-1.38867	41.6316	2.44e-06	5.79e-06
SETD2	-2.48483	3.2472	278.282	2.23e-13	1.04e-11
B3GNT8	-2.48237	-1.27678	67.8317	6.29e-08	2.12e-07
KLHL28	-2.48204	1.7474	113.869	8.25e-10	4.98e-09
TMEM131L	-2.48132	1.22963	88.7089	7.01e-09	3.07e-08
MPZL3	-2.4797	2.32438	119.374	5.45e-10	3.53e-09
KMT2B	-2.4794	2.82225	138.047	1.5e-10	1.22e-09
MLH3	-2.47771	1.70759	173.131	1.92e-11	2.36e-10
CWC25	-2.4774	3.4988	113.835	9.41e-10	5.54e-09
ATP1B1	-2.4767	0.938359	35.4856	8.24e-06	1.77e-05
SMAD3	-2.47547	-0.330187	62.3409	1.22e-07	3.81e-07
FAM193A	-2.47545	1.85206	222.676	1.85e-12	4.27e-11
GOLGA8N	-2.47505	-1.86007	26.5457	4.54e-05	8.59e-05
SRGAP3	-2.47481	0.842111	52.0135	5.03e-07	1.36e-06
C9orf72	-2.47442	2.32684	178.607	1.44e-11	1.9e-10
ITPKB	-2.47115	0.594255	84.5427	1.05e-08	4.32e-08
ZBTB39	-2.4708	-1.21774	66.9631	6.97e-08	2.31e-07
ZNF441	-2.47039	-0.2242	68.0405	6.14e-08	2.07e-07
CPA4	-2.47025	2.82484	93.5653	5.12e-09	2.34e-08
SESN1	-2.46895	3.29091	84.9211	1.32e-08	5.34e-08
PHF3	-2.46787	4.51415	233.18	1.2e-12	3.18e-11
HIVEP1	-2.46748	1.34509	188.514	8.75e-12	1.31e-10
SETBP1	-2.46676	-0.38041	82.2952	1.31e-08	5.29e-08
C8orf58	-2.4655	1.88962	94.2814	4.19e-09	1.97e-08
ZNF552	-2.46534	1.72652	193.684	6.81e-12	1.08e-10
EFNA3	-2.46519	1.44421	118.89	5.65e-10	3.63e-09
C15orf39	-2.46488	2.82668	87.847	8.97e-09	3.78e-08
NKAIN1	-2.46297	-0.658962	21.081	0.000172524	0.000299536
MIDEAS	-2.46077	3.16898	62.3844	1.69e-07	5.08e-07
WDR82	-2.46055	3.14889	104.601	1.94e-09	1.02e-08
ZNF549	-2.46012	-0.9984	71.5934	4.09e-08	1.44e-07
U2AF1L5	-2.45858	-0.222756	45.8386	1.23e-06	3.08e-06
GATAD2B	-2.45697	2.38075	228.137	1.47e-12	3.61e-11
ZNF107	-2.45623	4.07766	126.092	3.84e-10	2.63e-09
ZNF432	-2.45568	-0.0799996	52.566	4.51e-07	1.23e-06
DYRK3	-2.45562	2.79224	118.802	5.92e-10	3.77e-09
ZNF316	-2.45445	1.37869	140.459	1.28e-10	1.08e-09
RBM6	-2.45423	3.67854	214.369	2.64e-12	5.43e-11
EPC2	-2.45412	1.98007	151.645	6.44e-11	6.08e-10
FBXO31	-2.45282	0.879015	90.9826	5.66e-09	2.55e-08
SDC4	-2.45176	7.03429	247.986	6.69e-13	2.16e-11
MTMR9	-2.44914	1.3806	186.213	9.81e-12	1.42e-10
TNRC6B	-2.44881	4.25907	76.0018	3.7e-08	1.32e-07
BCL9L	-2.44857	3.00732	175.313	1.71e-11	2.17e-10
KDM3A	-2.44681	2.83616	179.816	1.35e-11	1.82e-10
MYO9A	-2.44617	2.937	167.485	2.6e-11	2.98e-10
TUT7	-2.44537	3.2285	137.639	1.57e-10	1.27e-09
KIAA1217	-2.44421	2.45078	214.271	2.65e-12	5.44e-11
DYNC2I1	-2.44286	2.1405	203.787	4.24e-12	7.64e-11
CCDC120	-2.44253	1.61419	144.536	9.93e-11	8.65e-10
KIF13B	-2.44192	4.75938	381.536	1.07e-14	2.64e-12
FIGN	-2.44041	0.860115	58.3807	2.04e-07	6e-07
POGZ	-2.44003	2.43415	241.721	8.53e-13	2.55e-11
ZNF830	-2.43874	2.7822	87.5472	8.92e-09	3.77e-08
MAP3K3	-2.438	2.54964	219.033	2.16e-12	4.71e-11
ZNF276	-2.43767	2.75098	202.81	4.44e-12	7.9e-11
FXYD1	-2.43668	0.516443	62.7479	1.16e-07	3.64e-07
ZBTB7A	-2.43614	4.77374	194.864	6.44e-12	1.04e-10
ARHGAP8	-2.43594	3.4724	68.0719	8.61e-08	2.79e-07
MSL2	-2.43593	1.13072	98.5966	2.86e-09	1.41e-08
FOXO1	-2.43039	2.25867	190.974	7.76e-12	1.2e-10
RBBP6	-2.42873	4.53626	189.009	8.54e-12	1.29e-10
HES1	-2.42834	5.12085	34.4764	1.2e-05	2.51e-05
SOX6	-2.4271	-0.566955	40.2015	3.12e-06	7.23e-06
STK10	-2.42674	1.09192	92.4352	4.95e-09	2.28e-08
SLC25A45	-2.42422	2.1446	160.545	3.83e-11	4e-10
TCP11L2	-2.42367	2.45289	177.98	1.49e-11	1.95e-10
KDM6A	-2.42283	2.36033	161.579	3.61e-11	3.82e-10
TP53INP1	-2.42275	1.31788	90.7735	5.77e-09	2.59e-08
ATP11A	-2.4224	-0.467909	28.7354	2.81e-05	5.51e-05
FBXL12	-2.42131	1.5538	128.396	2.86e-10	2.06e-09
CITED2	-2.42044	7.2418	37.3918	7.07e-06	1.54e-05
FBXL16	-2.41854	-0.0867559	37.3793	5.13e-06	1.14e-05
TFAP2A	-2.41803	4.17577	120.585	5.71e-10	3.66e-09
ZNF516	-2.41571	0.164328	53.3125	4.06e-07	1.12e-06
LRRC8E	-2.41541	2.52959	131.268	2.35e-10	1.76e-09
SLFN5	-2.41471	4.65275	145.748	1.02e-10	8.82e-10
MET	-2.41224	1.73815	35.4814	9.02e-06	1.93e-05
CEBPB	-2.412	7.07178	84.6098	1.41e-08	5.65e-08
USP36	-2.4117	2.044	243.8	7.86e-13	2.38e-11
GAREM1	-2.41167	2.48976	198.811	5.34e-12	9.05e-11
KLHL20	-2.41163	1.30411	95.7346	3.68e-09	1.76e-08
MIGA2	-2.40969	1.70943	192.366	7.26e-12	1.14e-10
AGPAT2	-2.40934	0.620902	47.2985	9.94e-07	2.53e-06
SERTAD2	-2.408	3.21743	229.953	1.37e-12	3.45e-11
CYTH1	-2.40655	2.83393	223.594	1.78e-12	4.12e-11
DAB2IP	-2.40588	2.28199	182.29	1.19e-11	1.65e-10
SH2D3C	-2.40573	0.727547	77.2548	2.2e-08	8.35e-08
H2BC11	-2.40342	2.68729	124.433	3.78e-10	2.6e-09
IL20RB	-2.40316	-1.07777	37.7683	4.78e-06	1.07e-05
FBXL20	-2.40221	2.1476	184.712	1.06e-11	1.5e-10
ADGRE2	-2.3986	-0.92323	37.9213	4.65e-06	1.04e-05
ZNF230	-2.39724	-0.206641	43.8966	1.68e-06	4.11e-06
ERBB3	-2.39669	5.48478	183.279	1.14e-11	1.58e-10
NR2F2	-2.39565	3.28699	77.9298	2.66e-08	9.87e-08
PARD6B	-2.39547	3.74315	125.365	3.92e-10	2.67e-09
TENT4A	-2.39428	1.26346	151.917	6.33e-11	6.01e-10
PEAK1	-2.39411	0.821649	125.642	3.47e-10	2.42e-09
CDKN1B	-2.39217	4.36686	166.097	2.81e-11	3.15e-10
BTG1	-2.38959	6.36755	46.6334	1.55e-06	3.82e-06
CDK13	-2.38944	3.12633	276.212	2.4e-13	1.08e-11
FHOD1	-2.3893	3.39521	79.915	2.23e-08	8.45e-08
NOMO3	-2.38884	-1.35169	36.8149	5.69e-06	1.26e-05
ZNF689	-2.38879	0.802065	72.3813	3.74e-08	1.33e-07
BMT2	-2.3864	0.876249	104.022	1.81e-09	9.57e-09
SLC35E4	-2.38597	-0.910157	41.6327	2.44e-06	5.79e-06
KIAA0232	-2.38511	3.33142	195.257	6.32e-12	1.02e-10
ZNF707	-2.38491	-0.479956	112.256	9.34e-10	5.51e-09
TJP2	-2.38477	3.44864	208.932	3.36e-12	6.44e-11
CTXN1	-2.38461	-0.469409	53.3356	4.05e-07	1.12e-06
HK2	-2.38424	2.48847	231.342	1.29e-12	3.32e-11
SMURF1	-2.3837	2.57667	250.392	6.11e-13	2.05e-11
ITPKC	-2.38231	4.26046	177.77	1.51e-11	1.97e-10
AEN	-2.38061	2.95896	100.69	2.65e-09	1.33e-08
BICRA	-2.37921	-0.0104128	101.451	2.24e-09	1.15e-08
LYPD6B	-2.3784	-0.755525	25.3273	5.99e-05	0.000111104
ZNF398	-2.37678	1.2507	85.6297	9.42e-09	3.94e-08
QKI	-2.37595	3.93914	150.463	7.05e-11	6.56e-10
NIPBL	-2.37566	4.13285	327.328	4.7e-14	4.73e-12
LOC100268168	-2.37488	-0.33325	81.2871	1.45e-08	5.78e-08
CAMSAP1	-2.37455	2.27696	114.329	7.96e-10	4.84e-09
RPS6KL1	-2.37423	1.51216	116.981	6.52e-10	4.1e-09
GCOM1	-2.37153	0.876466	78.4219	1.95e-08	7.52e-08
WBP2NL	-2.3715	-0.622491	61.0983	1.43e-07	4.38e-07
TLX3	-2.37058	-1.76545	25.4696	5.79e-05	0.000107845
ZNF500	-2.37044	0.483881	56.2332	2.71e-07	7.78e-07
BAZ2A	-2.36959	3.27103	600.139	1.25e-16	7.84e-13
MYO15B	-2.36754	-1.13157	32.5758	1.27e-05	2.65e-05
DOT1L	-2.36442	1.78237	114.34	7.96e-10	4.84e-09
C2CD4B	-2.36433	4.0752	20.9048	0.000210159	0.000360387
NUP153	-2.36418	2.49999	133.745	1.99e-10	1.54e-09
BRD1	-2.36415	2.5311	102.548	2.12e-09	1.1e-08
LCOR	-2.36349	3.16717	169.888	2.28e-11	2.7e-10
RIPOR1	-2.36311	1.98454	90.118	6.19e-09	2.75e-08
ZNF57	-2.36241	0.277583	55.4115	3.03e-07	8.6e-07
ZNF483	-2.3622	-0.676141	35.6629	7.04e-06	1.53e-05
ENO2	-2.36182	-1.41543	33.7326	1.02e-05	2.15e-05
LPAR2	-2.36158	2.06366	50.797	7.2e-07	1.89e-06
TADA1	-2.36112	0.62247	103.042	1.96e-09	1.03e-08
ZNRF3	-2.36053	-0.425221	59.1924	1.83e-07	5.45e-07
PRAG1	-2.35947	0.990832	54.1199	3.7e-07	1.03e-06
BOD1L1	-2.35945	4.16396	283.291	1.88e-13	9.51e-12
ZNF250	-2.35912	0.905467	178.513	1.45e-11	1.91e-10
CSRNP2	-2.35911	1.29854	117.226	6.4e-10	4.04e-09
CNEP1R1	-2.35839	1.10331	103.458	1.89e-09	9.97e-09
SLC26A2	-2.35325	0.284015	14.9178	0.00101824	0.0015841
PPM1D	-2.35135	1.44476	93.2572	4.6e-09	2.14e-08
FAM227A	-2.34898	-0.82751	38.2752	4.37e-06	9.86e-06
PLA2G4C	-2.34868	2.29138	55.4198	3.76e-07	1.05e-06
IRF9	-2.34841	2.0091	27.0124	4.86e-05	9.15e-05
HOMER1	-2.34658	0.334956	127.257	3.1e-10	2.2e-09
ZCCHC24	-2.34635	0.162331	102.874	1.99e-09	1.04e-08
HELZ	-2.34609	3.37905	242.27	8.35e-13	2.5e-11
ZNF562	-2.34528	3.73312	300.376	1.07e-13	6.81e-12
RBM15	-2.3443	0.877839	125.843	3.42e-10	2.39e-09
ARL5B	-2.34378	3.05521	73.3639	4.26e-08	1.5e-07
PPP1R3B	-2.34315	1.13113	73.1232	3.44e-08	1.24e-07
FOXO3	-2.34313	5.61747	147.51	8.89e-11	7.93e-10
CRAMP1	-2.34239	0.50099	129.328	2.69e-10	1.96e-09
LPIN3	-2.34135	1.42908	132.014	2.24e-10	1.69e-09
SETD1B	-2.3403	1.82167	179.596	1.37e-11	1.83e-10
KHDC4	-2.33971	2.13534	140.593	1.27e-10	1.07e-09
TLE1	-2.33936	6.49465	247.93	6.71e-13	2.16e-11
ZNF225	-2.33875	-1.22862	51.234	5.46e-07	1.47e-06
TMEM44	-2.33824	1.1174	158.656	4.27e-11	4.36e-10
SRGAP2B	-2.33702	-0.637905	52.626	4.47e-07	1.22e-06
SOWAHC	-2.3361	2.52092	219.64	2.1e-12	4.67e-11
ZNF891	-2.33606	-0.0776193	69.0209	5.48e-08	1.87e-07
THSD7A	-2.33442	0.119015	19.9761	0.000237669	0.000403954
GLI3	-2.33346	-0.0397238	44.3258	1.57e-06	3.85e-06
MASTL	-2.33016	0.978739	225.425	1.65e-12	3.86e-11
IRGQ	-2.32845	2.13405	71.9677	4.28e-08	1.5e-07
LRCH1	-2.32838	1.74521	195.44	6.26e-12	1.01e-10
DUOXA1	-2.32826	1.37833	36.8572	6.6e-06	1.44e-05
PDLIM3	-2.32783	1.1457	20.3412	0.000230399	0.000392652
NPAS3	-2.32769	-0.485853	45.6493	1.27e-06	3.17e-06
CDKN2AIP	-2.32739	3.92441	113.601	9.53e-10	5.59e-09
NPC1	-2.32574	3.24055	191.057	7.73e-12	1.2e-10
UVSSA	-2.3253	1.38889	150.101	7.06e-11	6.56e-10
KLK10	-2.3249	3.03081	55.9467	3.79e-07	1.05e-06
ATXN2	-2.32393	3.75012	244.577	7.63e-13	2.35e-11
CCNT1	-2.32108	1.49377	151.765	6.39e-11	6.05e-10
TSHZ2	-2.3193	2.57041	21.0994	0.000200315	0.000344484
ZMYM5	-2.31639	2.93515	123.746	3.97e-10	2.71e-09
RAD54L2	-2.31617	0.994812	57.4952	2.29e-07	6.68e-07
MIER2	-2.31488	2.37	101.822	2.17e-09	1.12e-08
CCNJ	-2.31485	-0.292039	64.0578	9.9e-08	3.16e-07
TNK1	-2.31308	1.8549	80.8071	1.55e-08	6.14e-08
MUC16	-2.31155	-1.37939	14.5702	0.00105827	0.00164215
CDAN1	-2.30985	0.326004	81.7016	1.39e-08	5.58e-08
RAPGEF6	-2.30974	0.666858	82.0182	1.35e-08	5.42e-08
NOS1AP	-2.30965	-1.21713	29.2251	2.53e-05	5e-05
ERC1	-2.30869	2.16446	152.199	6.23e-11	5.93e-10
PRDM2	-2.30778	3.31457	189.366	8.39e-12	1.27e-10
KRBA2	-2.30773	-1.06617	43.1088	1.91e-06	4.63e-06
FEM1C	-2.30717	2.69362	100.987	2.44e-09	1.24e-08
ZNF783	-2.30638	0.253975	82.3314	1.31e-08	5.28e-08
LRFN4	-2.30632	0.749031	53.8384	3.77e-07	1.05e-06
AKAP17A	-2.3052	3.26104	272.533	2.73e-13	1.19e-11
LURAP1L	-2.30498	5.38444	92.5974	6.56e-09	2.9e-08
TRIM66	-2.30454	0.146202	58.7439	1.94e-07	5.76e-07
CAMSAP2	-2.30372	1.83202	196.268	6.02e-12	9.85e-11
SOX13	-2.30306	0.391903	129.315	2.69e-10	1.96e-09
LYPD3	-2.30267	2.13231	43.7415	2.17e-06	5.2e-06
ZNF445	-2.30264	-0.162794	62.1216	1.26e-07	3.9e-07
DAGLA	-2.30036	0.864885	72.2423	3.8e-08	1.35e-07
ZNF416	-2.29882	-0.523417	46.6885	1.08e-06	2.73e-06
DAPK2	-2.29775	4.68063	119.127	6.31e-10	3.99e-09
GAS2L3	-2.29645	-0.963256	26.5199	4.56e-05	8.64e-05
HNRNPD-DT	-2.29622	0.367285	48.7332	7.91e-07	2.06e-06
KMT2C	-2.2962	4.24691	337.745	3.47e-14	4.19e-12
DIP2B	-2.29602	1.54653	109.655	1.15e-09	6.51e-09
MAP2K7	-2.29567	3.56721	141.895	1.17e-10	1e-09
PIK3R3	-2.29424	3.01451	74.1506	3.62e-08	1.3e-07
RNF38	-2.29372	2.52146	134.151	1.94e-10	1.51e-09
C16orf72	-2.29317	3.82715	206.463	3.75e-12	7.01e-11
NBPF15	-2.29284	-0.361573	60.6325	1.52e-07	4.61e-07
PLEKHA7	-2.29044	0.957105	76.991	2.27e-08	8.56e-08
LPIN1	-2.29007	5.39691	145.205	1.01e-10	8.78e-10
BCL10	-2.28909	4.22033	121.83	5.12e-10	3.35e-09
LINC00921	-2.28844	-0.490161	39.826	3.33e-06	7.67e-06
DUSP7	-2.28691	1.05371	74.827	2.86e-08	1.05e-07
TBCC	-2.28684	2.98486	43.6597	2.3e-06	5.47e-06
CHD9	-2.28639	5.03696	266.597	3.36e-13	1.35e-11
RIMKLB	-2.28394	1.62954	103.203	1.94e-09	1.02e-08
ZNF296	-2.28339	3.21306	76.9823	2.78e-08	1.03e-07
TMEM86B	-2.27995	-1.89345	28.3759	3.03e-05	5.92e-05
FUT11	-2.27898	1.15922	129.988	2.57e-10	1.89e-09
MAPK6	-2.27818	3.98786	118.458	6.45e-10	4.07e-09
OSBPL6	-2.27795	-0.456128	39.9776	3.24e-06	7.49e-06
ZNF439	-2.27725	-0.143035	44.6814	1.48e-06	3.66e-06
PTPN12	-2.27723	2.66104	133.024	2.09e-10	1.6e-09
RANBP17	-2.27719	1.11326	104.588	1.73e-09	9.24e-09
BHLHE40	-2.27679	4.62683	124.963	4.03e-10	2.74e-09
FAM13B	-2.27665	1.99931	130.474	2.48e-10	1.83e-09
DNMT3B	-2.27652	-0.813936	46.9703	1.03e-06	2.62e-06
PIK3R1	-2.27547	4.25471	51.0219	7.81e-07	2.04e-06
IKZF5	-2.27468	2.41212	121.872	4.54e-10	3.03e-09
CDK6	-2.2745	1.85131	171.226	2.13e-11	2.56e-10
RASA4	-2.27398	-1.75473	28.8629	2.73e-05	5.37e-05
ARHGAP29	-2.27181	4.29841	83.4006	1.57e-08	6.19e-08
DGKH	-2.27166	2.76189	204.22	4.16e-12	7.56e-11
NAPB	-2.27058	0.770674	79.2925	1.78e-08	6.92e-08
HELZ2	-2.26968	1.4938	254.534	5.23e-13	1.82e-11
LMO7	-2.26952	-0.217109	73.8888	3.17e-08	1.15e-07
RBM25	-2.26923	4.89678	348.033	2.6e-14	3.75e-12
CBLB	-2.26872	1.959	162.616	3.41e-11	3.65e-10
CPEB2	-2.26753	2.95772	104.602	1.81e-09	9.59e-09
C10orf90	-2.26668	1.47898	77.2756	2.2e-08	8.34e-08
ZFC3H1	-2.26572	2.38555	137.456	1.56e-10	1.27e-09
UCN	-2.26546	-0.571382	23.8167	8.56e-05	0.000155239
CCDC9B	-2.26388	1.95472	65.4282	9.03e-08	2.92e-07
KIAA1671	-2.26347	2.45417	123.321	4.09e-10	2.78e-09
AGO4	-2.26267	1.51384	139.917	1.33e-10	1.11e-09
NOD1	-2.26203	0.576741	80.7656	1.53e-08	6.06e-08
MAP4K4	-2.26173	2.48552	386.967	9.28e-15	2.5e-12
ZNF443	-2.26139	-0.923315	36.9506	5.55e-06	1.23e-05
TLR2	-2.25942	5.0985	83.8431	1.54e-08	6.11e-08
RANBP2	-2.25932	3.17862	210.89	3.08e-12	6.1e-11
DYRK2	-2.25769	1.52486	78.5266	1.93e-08	7.45e-08
ATF7IP	-2.25754	2.60511	99.0585	2.82e-09	1.4e-08
MYZAP	-2.25719	2.3827	88.7188	7.24e-09	3.16e-08
CLDN3	-2.25677	8.54444	166.933	2.68e-11	3.05e-10
POU2F1	-2.25668	0.805761	103.231	1.93e-09	1.01e-08
LINC02035	-2.25582	-1.80383	37.5975	4.93e-06	1.1e-05
CNKSR1	-2.25504	2.68203	398.606	6.96e-15	2.13e-12
FRAT1	-2.25471	1.86576	77.6911	2.1e-08	8.05e-08
ESF1	-2.25403	3.27081	186.449	9.69e-12	1.42e-10
IL1RAP	-2.2532	0.663464	35.9464	6.92e-06	1.51e-05
CPM	-2.25258	-0.536257	23.0247	0.000104405	0.000186821
SCAPER	-2.25245	3.21616	251.419	5.87e-13	1.98e-11
ZNF17	-2.25191	-0.34236	50.6399	5.96e-07	1.59e-06
DNAJC6	-2.25071	-0.150136	36.1405	6.44e-06	1.41e-05
RIC1	-2.25027	0.839813	128.915	2.76e-10	2e-09
GDF5	-2.24821	1.73427	69.3511	5.31e-08	1.82e-07
FBXW7	-2.24744	2.89617	146.084	9.02e-11	8.02e-10
PTCH1	-2.24601	1.14849	100.297	2.47e-09	1.25e-08
KALRN	-2.24438	0.443759	51.8604	4.99e-07	1.35e-06
BICRAL	-2.24435	1.64423	87.9256	7.55e-09	3.27e-08
N4BP3	-2.24406	4.22957	96.7376	4.09e-09	1.93e-08
POU2F3	-2.24282	0.0589501	28.7145	2.87e-05	5.62e-05
FOXJ2	-2.24266	0.784457	119.182	5.53e-10	3.57e-09
ZNF134	-2.2424	0.753399	73.6008	3.27e-08	1.18e-07
NUMBL	-2.24189	-0.899302	29.5814	2.35e-05	4.66e-05
NPIPA1	-2.23946	-0.371084	39.0708	3.8e-06	8.66e-06
LAMA2	-2.23906	-0.610127	25.0892	6.33e-05	0.000116882
ZNF285	-2.23697	-1.87661	34.9193	8.09e-06	1.74e-05
VEZF1	-2.23514	2.96632	119.9	5.25e-10	3.42e-09
CGN	-2.23424	3.44552	128.392	2.87e-10	2.06e-09
UPF3B	-2.23346	2.71507	156.77	4.76e-11	4.76e-10
SYNM	-2.23314	0.23017	19.9146	0.000240451	0.000408299
NKTR	-2.23227	4.44476	166.312	2.78e-11	3.13e-10
FAM102A	-2.23009	3.3256	58.4273	2.73e-07	7.83e-07
HEY2	-2.23	0.246804	30.4158	2.01e-05	4.04e-05
ATXN7L2	-2.22817	-1.60685	53.3146	4.06e-07	1.12e-06
LEMD3	-2.22801	1.60704	221.548	1.94e-12	4.4e-11
MTR	-2.22642	1.75196	421.067	4.07e-15	2.09e-12
ARHGAP39	-2.22479	0.205145	74.7756	2.87e-08	1.06e-07
PHF12	-2.22462	1.78125	146.027	9.05e-11	8.03e-10
LINC01252	-2.22432	-1.14696	28.4172	3.01e-05	5.88e-05
ING1	-2.22417	3.36538	113.718	8.69e-10	5.19e-09
PLEKHA5	-2.224	3.58779	184.511	1.07e-11	1.51e-10
TRAF2	-2.22399	2.7898	96.1645	3.69e-09	1.76e-08
NXF1	-2.22346	2.95563	137.611	1.54e-10	1.26e-09
TRIM52	-2.22185	0.892709	118.291	5.91e-10	3.77e-09
CARD10	-2.22158	0.250585	72.3983	3.73e-08	1.33e-07
LRRC37A2	-2.22147	0.620281	89.3697	6.58e-09	2.9e-08
MAU2	-2.22128	1.94408	116.203	6.91e-10	4.31e-09
PLXNA3	-2.22091	2.72896	103.188	1.94e-09	1.02e-08
THAP9-AS1	-2.21971	2.47245	85.5036	1e-08	4.16e-08
ZKSCAN1	-2.21846	3.50562	170.691	2.19e-11	2.61e-10
MERTK	-2.21617	0.742957	58.3984	2.03e-07	5.99e-07
OTUD7A	-2.21525	-1.12576	41.6886	2.42e-06	5.74e-06
CCDC71L	-2.21483	3.92451	77.6478	2.7e-08	1e-07
FES	-2.21473	-1.24194	21.2132	0.000162496	0.000282862
LAMC1	-2.21457	0.201216	34.5569	8.67e-06	1.85e-05
STX16	-2.21344	3.4438	197.808	5.6e-12	9.31e-11
ZNF462	-2.21276	2.6097	210.768	3.1e-12	6.12e-11
MAP7D1	-2.21243	4.29831	219.213	2.14e-12	4.69e-11
ARID1B	-2.21101	4.4619	491.277	8.99e-16	1.35e-12
ELF4	-2.21091	0.352184	93.9093	4.33e-09	2.03e-08
H2AC8	-2.21081	3.27119	62.677	1.51e-07	4.6e-07
ZBTB34	-2.21066	0.409586	116.042	6.99e-10	4.35e-09
ZBTB21	-2.2104	2.21459	169.633	2.32e-11	2.73e-10
CELF2	-2.21004	2.83812	129.205	2.71e-10	1.97e-09
BAZ1B	-2.20937	3.14384	228.14	1.47e-12	3.61e-11
RSF1	-2.20877	4.37941	263.344	3.78e-13	1.45e-11
ZNF14	-2.20817	-0.730768	34.4741	8.8e-06	1.88e-05
SCYL3	-2.20683	1.33926	186.727	9.56e-12	1.41e-10
TOGARAM1	-2.20618	1.44602	112.073	9.48e-10	5.57e-09
LIMD1	-2.20568	-1.48641	39.2099	3.7e-06	8.47e-06
GPATCH8	-2.2049	3.06633	244.251	7.73e-13	2.37e-11
SLA2	-2.20439	-0.792198	41.2643	2.6e-06	6.13e-06
ACVR1B	-2.20372	2.72763	112.679	9.04e-10	5.37e-09
DIXDC1	-2.20307	2.61163	90.6693	6.07e-09	2.7e-08
RB1CC1	-2.20032	4.85215	137.825	1.59e-10	1.28e-09
SCX	-2.19951	-0.0915995	53.6351	3.88e-07	1.07e-06
DAGLB	-2.19685	1.32586	155.676	5.07e-11	5.01e-10
MAPK7	-2.19656	1.00146	92.7513	4.81e-09	2.23e-08
ZNF526	-2.19508	0.120457	46.0843	1.19e-06	2.97e-06
PLEKHO2	-2.19479	-0.259161	62.6067	1.18e-07	3.7e-07
PUM1	-2.19452	4.26038	145.566	9.32e-11	8.22e-10
MZF1-AS1	-2.19319	1.06948	17.4255	0.000494712	0.000802632
ZNF335	-2.19268	1.98036	158.634	4.27e-11	4.36e-10
LMBR1L	-2.19207	2.93755	132.711	2.13e-10	1.63e-09
STRADA	-2.19178	0.793093	56.1255	2.75e-07	7.88e-07
CCSER1	-2.19071	-0.00969349	59.3156	1.8e-07	5.37e-07
ZSCAN29	-2.19037	0.254733	135.046	1.83e-10	1.44e-09
FAM131A	-2.18942	2.09394	163.89	3.17e-11	3.46e-10
PPP1R3G	-2.18901	-1.45309	34.8507	8.2e-06	1.76e-05
ZNF566	-2.18856	0.205981	49.2196	7.35e-07	1.92e-06
MAP3K9	-2.18794	0.185797	49.3997	7.16e-07	1.88e-06
KLHL15	-2.18768	1.27095	53.302	4.12e-07	1.14e-06
C2orf92	-2.18701	-0.439715	63.6128	1.05e-07	3.32e-07
ZFAND5	-2.1868	5.94359	99.8759	3.06e-09	1.5e-08
NCOA7	-2.18567	5.38741	55.315	4.34e-07	1.19e-06
C12orf65	-2.18548	3.29572	98.2964	3.18e-09	1.55e-08
FTCD	-2.18417	0.115499	19.5662	0.000261068	0.000441005
ZNF121	-2.18254	1.54086	125.715	3.45e-10	2.41e-09
ZNF407	-2.18233	0.708282	105.77	1.57e-09	8.52e-09
HCG27	-2.18222	-1.12898	29.9959	2.15e-05	4.29e-05
USP53	-2.18193	5.31618	180.744	1.29e-11	1.76e-10
CNST	-2.18171	1.64416	198.643	5.38e-12	9.1e-11
MMD	-2.1817	-0.36929	54.4756	3.45e-07	9.68e-07
KDM2A	-2.18103	3.23527	203.022	4.39e-12	7.83e-11
ZNF805	-2.17964	0.433949	63.3723	1.08e-07	3.41e-07
CEP85	-2.17934	0.307625	76.1489	2.48e-08	9.26e-08
ARHGAP27	-2.17582	3.62836	153.445	5.78e-11	5.58e-10
KRTAP5-10	-2.17566	0.520981	16.4367	0.00064828	0.00103653
NOCT	-2.17429	0.307436	61.6237	1.34e-07	4.13e-07
TLK2	-2.17398	2.54365	246.197	7.17e-13	2.25e-11
MECOM	-2.17379	-1.10814	25.5026	5.75e-05	0.000107123
STK17A	-2.17292	3.52628	138.096	1.5e-10	1.22e-09
S100PBP	-2.17277	2.34334	287.069	1.66e-13	8.83e-12
PLIN4	-2.17268	-0.834059	41.4537	2.52e-06	5.95e-06
KHNYN	-2.1722	2.02467	176.062	1.65e-11	2.11e-10
TAF5L	-2.16921	1.89569	144.915	9.7e-11	8.48e-10
RSBN1	-2.16882	2.92209	117.088	6.46e-10	4.07e-09
TOPORS	-2.16876	3.24134	114.273	8e-10	4.85e-09
TBC1D2B	-2.16808	-0.446408	90.4196	5.97e-09	2.67e-08
ZNF436	-2.16769	0.133136	50.6384	5.96e-07	1.59e-06
ZNF708	-2.16709	0.682291	84.9702	1e-08	4.16e-08
DNHD1	-2.16664	-0.745233	34.2188	9.25e-06	1.97e-05
NFYA	-2.16612	1.11858	129.201	2.71e-10	1.97e-09
GGA3	-2.16387	1.54915	175.418	1.7e-11	2.16e-10
PLAUR	-2.1622	4.88001	68.2931	8.4e-08	2.74e-07
PLEKHG3	-2.1614	4.06824	186.403	9.71e-12	1.42e-10
STBD1	-2.15976	1.7569	57.313	2.35e-07	6.83e-07
ZNF34	-2.15975	0.629908	78.7704	1.88e-08	7.28e-08
TUFT1	-2.15802	2.96311	136.512	1.66e-10	1.32e-09
FAM160A2	-2.158	2.58815	118.437	5.85e-10	3.74e-09
DDI2	-2.15725	2.51834	130.134	2.54e-10	1.87e-09
ZNF554	-2.1571	0.528341	85.2692	9.75e-09	4.06e-08
RNF138	-2.157	2.75426	73.4347	3.64e-08	1.3e-07
FAM160A1	-2.15656	1.63007	164.782	3.02e-11	3.33e-10
ZNF256	-2.15558	-1.10984	36.7838	5.72e-06	1.27e-05
FAM110C	-2.15549	2.90625	124.222	3.84e-10	2.63e-09
CREBZF	-2.15469	2.88141	175.887	1.66e-11	2.12e-10
IRF2BPL	-2.15458	2.68977	63.5077	1.22e-07	3.8e-07
ANKRD36	-2.15431	0.654876	99.6168	2.62e-09	1.31e-08
TTBK2	-2.15387	1.10535	185.176	1.03e-11	1.48e-10
ZNF548	-2.15349	0.130836	89.4503	6.53e-09	2.89e-08
INTS2	-2.15344	-0.744677	81.4761	1.42e-08	5.69e-08
ACVR2A	-2.15297	1.06006	99.6435	2.62e-09	1.31e-08
SEC23A	-2.1523	1.35495	152.176	6.23e-11	5.93e-10
ANKRD11	-2.15218	4.27903	400.159	6.7e-15	2.13e-12
ARID1A	-2.15163	3.77152	166.942	2.68e-11	3.05e-10
CASKIN2	-2.15137	1.75167	71.6353	4.07e-08	1.44e-07
AHNAK2	-2.15038	-0.913941	16.1365	0.000660268	0.0010549
WHAMM	-2.14992	3.24748	288.887	1.56e-13	8.46e-12
MIER3	-2.14897	0.840749	66.1397	7.69e-08	2.53e-07
SNHG15	-2.14895	2.60656	120.877	4.89e-10	3.21e-09
AMMECR1L	-2.14802	1.32859	136.327	1.68e-10	1.34e-09
CLCA4	-2.14489	4.7485	63.985	1.38e-07	4.24e-07
SLC16A3	-2.14348	1.81209	31.1005	2.03e-05	4.08e-05
SLC35F2	-2.14311	-0.603631	42.8645	1.99e-06	4.8e-06
RHOV	-2.14281	5.15098	71.2606	5.69e-08	1.93e-07
LRCH3	-2.14261	1.63689	114.884	7.63e-10	4.68e-09
ABCG1	-2.14211	1.0412	43.1419	1.96e-06	4.72e-06
SMG6	-2.14175	1.67333	142.114	1.16e-10	9.92e-10
ZSCAN22	-2.14109	-1.22794	37.8038	4.75e-06	1.07e-05
ARHGEF3	-2.13954	1.47255	80.2887	1.61e-08	6.32e-08
INO80	-2.13912	2.66643	178.334	1.46e-11	1.92e-10
H2BC15	-2.13868	2.00127	138.369	1.47e-10	1.2e-09
FMN1	-2.13844	0.097542	49.0307	7.56e-07	1.98e-06
EPOP	-2.13798	0.951746	75.6453	2.62e-08	9.72e-08
FBXO30	-2.13797	1.30369	72.9201	3.52e-08	1.27e-07
ZNF784	-2.13777	0.507125	77.097	2.24e-08	8.48e-08
AGO3	-2.13711	2.33367	204.671	4.07e-12	7.44e-11
FOXN2	-2.13528	2.36214	159.266	4.12e-11	4.25e-10
MSTN	-2.13492	-0.615139	39.9849	3.24e-06	7.49e-06
SEMA3B	-2.13488	-0.153007	56.6826	2.55e-07	7.37e-07
ZNF449	-2.13198	0.382324	60.8907	1.47e-07	4.48e-07
ZNF383	-2.13125	0.82363	133.836	1.98e-10	1.53e-09
ZNF701	-2.13108	0.858081	128.784	2.79e-10	2.01e-09
PDE4B	-2.13047	3.37311	51.929	6.48e-07	1.72e-06
KLHL24	-2.13033	4.16106	149.603	7.28e-11	6.73e-10
PROM1	-2.12822	1.99408	26.2186	5.77e-05	0.00010743
PIAS1	-2.12812	3.01209	198.062	5.53e-12	9.25e-11
MAPKBP1	-2.12766	0.17525	129.746	2.61e-10	1.91e-09
CMTR2	-2.12719	3.01989	107.661	1.34e-09	7.49e-09
PLEKHF2	-2.1269	2.43773	99.2309	2.71e-09	1.35e-08
TNFAIP6	-2.12604	0.526438	13.3956	0.00162225	0.00245302
PPFIBP1	-2.12563	2.56371	188.919	8.58e-12	1.29e-10
ZNF341	-2.12486	-0.0933812	47.2612	9.89e-07	2.52e-06
BHLHE41	-2.12442	-0.530881	55.5783	2.96e-07	8.43e-07
EEA1	-2.12409	4.28587	186.386	9.72e-12	1.42e-10
DYNC1LI2	-2.12225	4.95276	312.313	7.39e-14	5.68e-12
ARHGEF10L	-2.12188	2.7034	105.276	1.63e-09	8.81e-09
PLEKHG6	-2.12115	2.13859	57.996	2.35e-07	6.83e-07
MIRLET7BHG	-2.12089	1.86278	74.1185	3.09e-08	1.13e-07
TSC22D1	-2.1202	6.53036	37.4234	6.62e-06	1.45e-05
SPATA2L	-2.12018	3.3991	137.372	1.57e-10	1.27e-09
RPS6KC1	-2.11869	1.88875	100.673	2.4e-09	1.22e-08
KLB	-2.11582	-1.69744	32.3346	1.34e-05	2.77e-05
UBOX5	-2.11314	0.460979	76.7799	2.32e-08	8.74e-08
PHLPP2	-2.11146	0.89405	87.0415	8.21e-09	3.52e-08
EHBP1	-2.11078	1.15268	113.216	8.67e-10	5.19e-09
PDGFA	-2.11042	2.51123	173.937	1.84e-11	2.3e-10
H2AC16	-2.1104	-0.84834	21.6978	0.000143703	0.000252086
RNF111	-2.1087	1.56467	100.876	2.35e-09	1.2e-08
ROCK1	-2.10845	4.01652	185.552	1.01e-11	1.46e-10
H2AX	-2.10837	3.91602	33.7736	1.28e-05	2.66e-05
LINC00294	-2.10743	-0.894673	65.1499	8.66e-08	2.81e-07
PITPNM2	-2.10155	0.338404	50.8916	5.74e-07	1.53e-06
ANKRD50	-2.10099	-0.26513	29.1787	2.55e-05	5.04e-05
ATP6AP1L	-2.09914	-0.146275	55.5374	2.98e-07	8.48e-07
TCERG1	-2.09794	2.83021	194.425	6.57e-12	1.05e-10
FAM83G	-2.09787	1.67205	98.1377	2.98e-09	1.46e-08
ZNF654	-2.09777	2.19225	209.744	3.24e-12	6.27e-11
E2F6	-2.09757	1.37249	71.2841	4.23e-08	1.49e-07
BRWD3	-2.09756	0.370579	123.459	4.05e-10	2.75e-09
NDEL1	-2.09745	2.97303	187.627	9.14e-12	1.35e-10
PATL2	-2.09745	-1.58144	26.9579	4.14e-05	7.9e-05
NRF1	-2.09703	0.397884	144.401	1e-10	8.7e-10
TLE4	-2.09664	3.03013	130.969	2.4e-10	1.79e-09
PHF23	-2.09589	3.23597	74.7294	3.27e-08	1.18e-07
RTTN	-2.0941	-0.909068	57.4516	2.3e-07	6.72e-07
RBM26	-2.0934	2.9202	201.651	4.68e-12	8.17e-11
CAMKK1	-2.09167	1.32224	59.7172	1.71e-07	5.13e-07
TBX6	-2.09082	-1.42558	32.3079	1.34e-05	2.79e-05
LRRC3	-2.09061	-1.22068	37.9297	4.65e-06	1.04e-05
FSTL3	-2.08975	1.37976	72.602	3.65e-08	1.31e-07
ZNF502	-2.08954	-0.498194	63.8618	1.01e-07	3.23e-07
ZNF326	-2.0886	3.7113	177.55	1.52e-11	1.98e-10
TBC1D10A	-2.08814	3.90738	91.1472	6.2e-09	2.75e-08
WDR62	-2.08764	-1.36864	18.4397	0.000338719	0.00056391
PDE7A	-2.08708	1.18534	65.8987	7.92e-08	2.59e-07
MEIS2	-2.08706	2.50978	70.2178	5.17e-08	1.77e-07
AHR	-2.08686	-0.678024	36.1448	6.43e-06	1.41e-05
GOLGA4	-2.0854	5.71625	320.767	5.71e-14	5.19e-12
SLC30A2	-2.0832	6.88577	64.9024	1.16e-07	3.64e-07
ZNF155	-2.08212	-0.450048	31.2727	1.65e-05	3.37e-05
FMNL2	-2.08185	2.24447	113.289	8.63e-10	5.16e-09
ZFP30	-2.08038	-0.357148	41.7243	2.41e-06	5.71e-06
SLC7A11	-2.08008	0.804848	57.3803	2.32e-07	6.78e-07
CREBBP	-2.07996	3.09284	180.656	1.3e-11	1.77e-10
ARL4C	-2.07893	2.48953	46.7893	1.29e-06	3.22e-06
BTN2A1	-2.0781	2.29059	111.789	9.69e-10	5.66e-09
TCEANC	-2.07797	0.13537	46.7274	1.07e-06	2.71e-06
CHD4	-2.07656	4.47224	336.858	3.56e-14	4.22e-12
ZNF200	-2.07611	0.197416	47.4046	9.67e-07	2.47e-06
MTMR4	-2.07529	1.70265	147.096	8.48e-11	7.64e-10
CLDN12	-2.07474	3.85066	154.281	5.5e-11	5.36e-10
NES	-2.07433	2.10478	33.3696	1.31e-05	2.73e-05
PURA	-2.07424	4.70502	299.392	1.11e-13	6.98e-12
CCRL2	-2.07377	-1.46473	16.4578	0.000593353	0.000952552
CSPP1	-2.07354	2.29087	198.3	5.47e-12	9.2e-11
BACH1	-2.073	1.14477	65.7867	8.02e-08	2.62e-07
INPP5E	-2.0728	1.13477	102.378	2.07e-09	1.08e-08
SCAF8	-2.07256	1.71379	90.0213	6.19e-09	2.75e-08
ZNF160	-2.07116	1.43403	218.244	2.23e-12	4.81e-11
KLHL25	-2.07078	2.0662	59.3558	1.92e-07	5.7e-07
FXYD5	-2.07053	4.46128	57.1894	3.25e-07	9.16e-07
TRA2B	-2.06988	4.95113	171.824	2.06e-11	2.49e-10
ASTE1	-2.06896	0.126368	63.1114	1.11e-07	3.5e-07
FBXO34	-2.06784	2.4956	149.572	7.29e-11	6.73e-10
ZNF75A	-2.06777	2.42501	118.46	5.84e-10	3.73e-09
GPATCH2L	-2.06735	2.10977	124.968	3.64e-10	2.52e-09
DYRK1A	-2.06718	2.51735	178.857	1.42e-11	1.89e-10
CDKL1	-2.06655	-0.34056	57.7153	2.22e-07	6.51e-07
MAP1S	-2.06572	4.20403	98.7594	3.15e-09	1.53e-08
FOXD3-AS1	-2.06539	-1.67788	29.9845	2.16e-05	4.3e-05
SLC51A	-2.06533	-1.84267	19.0181	0.000289294	0.000485449
HERPUD1	-2.06095	6.5902	64.9098	1.16e-07	3.62e-07
RSBN1L	-2.05968	4.1513	93.6096	4.96e-09	2.28e-08
ZNF175	-2.05909	-1.29788	39.7796	3.35e-06	7.73e-06
ANKRD22	-2.05878	1.80865	28.263	3.68e-05	7.08e-05
CBARP	-2.0583	-1.18344	45.0209	1.4e-06	3.48e-06
PCDH1	-2.05821	2.3882	40.9988	3.35e-06	7.71e-06
PRICKLE2	-2.05793	0.412155	42.1193	2.25e-06	5.37e-06
ADCY9	-2.05736	0.599558	52.2281	4.73e-07	1.29e-06
SOX9	-2.0569	5.4868	41.9807	3.03e-06	7.03e-06
CACNB2	-2.05617	0.239197	51.0254	5.63e-07	1.51e-06
RBM48	-2.05522	1.80258	123.293	4.1e-10	2.78e-09
TEPSIN	-2.05349	1.6455	90.0263	6.19e-09	2.75e-08
IL1RL1	-2.05344	1.10451	3.86388	0.0641851	0.0787238
PIP5K1A	-2.05238	1.64826	111.611	9.82e-10	5.71e-09
ARHGAP26	-2.05205	4.15199	126.248	3.33e-10	2.34e-09
MSANTD2	-2.05175	0.156516	54.9927	3.21e-07	9.07e-07
NLRP1	-2.05146	0.281042	21.5022	0.000155529	0.000271554
GPR87	-2.05107	-0.387146	25.866	5.29e-05	9.91e-05
UCA1	-2.05026	0.833361	15.9577	0.000750789	0.00118962
RBM38	-2.04929	2.01623	63.5371	1.09e-07	3.45e-07
RABGAP1	-2.04806	2.93374	261.662	4.02e-13	1.52e-11
KIAA0040	-2.04696	0.308834	36.7802	5.72e-06	1.27e-05
MAML2	-2.04637	2.26949	116.194	6.91e-10	4.31e-09
HMGB2	-2.04631	3.73167	49.9427	8.68e-07	2.24e-06
BNIPL	-2.04545	1.82956	65.2695	8.59e-08	2.79e-07
TNFAIP2	-2.04483	1.62158	12.4844	0.0022319	0.00332138
PNN	-2.04377	4.52563	439.956	2.65e-15	1.86e-12
MFSD14C	-2.04259	2.75455	134.365	1.91e-10	1.49e-09
ZNF600	-2.0423	0.655811	104.073	1.8e-09	9.54e-09
ZBTB38	-2.04198	5.21033	286.991	1.66e-13	8.83e-12
EPN2	-2.04198	2.89899	138.607	1.45e-10	1.19e-09
ARVCF	-2.04137	2.22483	87.6152	7.78e-09	3.35e-08
ZBTB11	-2.04081	2.42881	63.8529	1.1e-07	3.46e-07
SPTAN1	-2.04058	4.07138	261.91	3.98e-13	1.51e-11
APC	-2.03983	2.71769	224.465	1.71e-12	3.99e-11
ZNF700	-2.03856	0.281259	69.6096	5.12e-08	1.76e-07
SYNJ1	-2.03789	0.37422	86.1927	8.92e-09	3.77e-08
JADE2	-2.03705	1.28348	57.0468	2.43e-07	7.05e-07
ABHD17B	-2.03678	1.62347	85.3165	9.71e-09	4.04e-08
SUPT20H	-2.03461	2.51095	170.723	2.18e-11	2.61e-10
NFKBIE	-2.0339	2.7673	74.799	3.05e-08	1.11e-07
DMTF1	-2.03304	1.54681	131.847	2.26e-10	1.7e-09
TRAF1	-2.03299	-0.233096	98.2486	2.95e-09	1.45e-08
FAM160B1	-2.03037	1.21863	128.495	2.85e-10	2.04e-09
DENND2C	-2.02988	1.58439	49.3983	7.52e-07	1.96e-06
PGBD2	-2.02903	1.09481	54.627	3.38e-07	9.5e-07
CFL2	-2.02872	3.38775	161.576	3.61e-11	3.82e-10
ZC2HC1A	-2.02858	-0.304483	28.353	3.05e-05	5.95e-05
ZNF180	-2.02851	-0.0747458	33.7024	1.02e-05	2.16e-05
PCLO	-2.02772	1.80524	129.861	2.59e-10	1.9e-09
COX6B2	-2.02552	-1.71588	19.5439	0.00025118	0.000425549
ZDHHC14	-2.02493	3.16081	348.865	2.54e-14	3.75e-12
BANP	-2.02482	2.57419	88.5515	7.11e-09	3.11e-08
PPP1R9B	-2.02453	0.288375	33.9477	9.74e-06	2.07e-05
ARHGEF40	-2.02265	1.99407	70.9647	4.39e-08	1.53e-07
SLF2	-2.02061	1.88136	173.099	1.92e-11	2.36e-10
KLF11	-2.02047	2.56464	119.073	5.58e-10	3.6e-09
KRT23	-2.01902	2.36711	8.71015	0.00822355	0.0113801
FBXO42	-2.01893	1.38573	154.292	5.5e-11	5.36e-10
IRF5	-2.01726	-0.615768	34.4701	8.81e-06	1.88e-05
FAM193B	-2.01656	1.67139	100.981	2.33e-09	1.19e-08
GLCCI1	-2.01651	0.4101	56.6267	2.57e-07	7.41e-07
NCKAP5	-2.01618	-0.10851	51.4722	5.28e-07	1.42e-06
TTC28	-2.01543	-1.2943	41.9588	2.31e-06	5.51e-06
SORBS1	-2.01373	0.0320184	31.8351	1.48e-05	3.04e-05
MAP3K20	-2.01367	2.81586	26.1393	5.97e-05	0.000110859
POLG2	-2.0119	2.07071	48.2699	9.39e-07	2.4e-06
HIF3A	-2.01176	0.210167	53.1914	4.13e-07	1.14e-06
ZNF746	-2.00999	1.31845	75.9089	2.54e-08	9.47e-08
RGMA	-2.0093	2.06486	65.7494	8.26e-08	2.69e-07
ZNF331	-2.00909	2.30417	81.6012	1.4e-08	5.62e-08
WDR47	-2.00888	1.54311	100.53	2.42e-09	1.23e-08
FGD4	-2.00886	3.30767	100.627	2.41e-09	1.22e-08
CBL	-2.00764	1.19522	115.421	7.33e-10	4.52e-09
TACSTD2	-2.00761	8.66812	165.257	2.94e-11	3.27e-10
CCDC9	-2.00722	2.04205	125.405	3.53e-10	2.45e-09
CHIC2	-2.00647	4.36405	99.0058	3.01e-09	1.48e-08
MST1	-2.00599	0.0223635	53.9697	3.7e-07	1.03e-06
GMEB2	-2.00488	1.81033	139.14	1.4e-10	1.15e-09
SRSF7	-2.00462	6.86081	54.3563	4.52e-07	1.24e-06
SMAD1	-2.00433	2.53581	60.33	1.71e-07	5.12e-07
URB2	-2.00401	-0.133009	65.3064	8.5e-08	2.76e-07
RASAL2	-2.00217	3.78013	146.762	8.65e-11	7.76e-10
ANKRD26	-2.00111	1.97861	121.989	4.51e-10	3.01e-09
CDK5R1	-2.00039	-0.489478	27.4585	3.7e-05	7.12e-05
ZNF136	-2.00008	0.574936	61.5443	1.35e-07	4.17e-07
PNMA1	-1.99984	1.25459	58.4738	2.01e-07	5.94e-07
JDP2	-1.99944	2.97206	41.383	3.18e-06	7.35e-06
ZNF182	-1.99934	-1.32725	32.877	1.2e-05	2.51e-05
PVT1	-1.99845	0.71365	52.9505	4.27e-07	1.17e-06
ZNF800	-1.99844	3.01701	145.043	9.62e-11	8.42e-10
ZBED5	-1.99814	0.556692	56.6242	2.57e-07	7.42e-07
SIAH2	-1.99782	2.75365	116.783	6.61e-10	4.16e-09
ZNF460	-1.9978	0.1681	110.052	1.11e-09	6.34e-09
TUBA1A	-1.99765	5.22541	47.0719	1.36e-06	3.38e-06
KLF3	-1.99728	5.0229	69.5509	6.59e-08	2.21e-07
PLIN5	-1.99653	3.36197	241.12	8.73e-13	2.59e-11
RUNDC1	-1.99559	1.90522	130.362	2.5e-10	1.84e-09
GNG12-AS1	-1.99493	-0.387055	79.3564	1.77e-08	6.88e-08
MAP3K8	-1.99417	2.13272	66.3627	7.66e-08	2.52e-07
TEAD1	-1.99365	2.38258	140.039	1.32e-10	1.1e-09
DDX3X	-1.99322	5.88947	80.9374	1.77e-08	6.9e-08
DGCR8	-1.99237	1.4739	90.757	5.78e-09	2.6e-08
SETD5	-1.99159	3.85493	257.973	4.6e-13	1.65e-11
OGA	-1.99038	4.10694	236.462	1.05e-12	2.9e-11
FBXO46	-1.9896	1.06899	104.747	1.7e-09	9.14e-09
DGKA	-1.98915	2.67335	88.1076	7.42e-09	3.23e-08
SKIL	-1.98911	3.04763	138.006	1.5e-10	1.23e-09
ZNF184	-1.98799	0.328305	40.389	3.02e-06	7.02e-06
PLXNA2	-1.98665	1.40485	90.7963	5.76e-09	2.59e-08
CYB5D1	-1.98606	1.17469	96.3012	3.5e-09	1.69e-08
PTCD1	-1.98595	0.929949	43.2508	1.87e-06	4.53e-06
ADAMTSL4	-1.98408	0.561497	47.9211	8.94e-07	2.3e-06
MINDY2	-1.98332	4.53088	278.909	2.19e-13	1.02e-11
ZNF653	-1.98275	0.799724	77.3439	2.18e-08	8.31e-08
ZFHX2	-1.98197	-1.81619	35.5363	7.2e-06	1.56e-05
COL1A1	-1.98156	0.523169	61.973	1.28e-07	3.97e-07
MTF1	-1.97962	1.11775	62.4372	1.21e-07	3.77e-07
MAP11	-1.97789	1.50048	47.3009	1.02e-06	2.59e-06
ZNF131	-1.97777	3.18916	276.606	2.37e-13	1.07e-11
ZBTB47	-1.97721	0.120834	68.9077	5.55e-08	1.89e-07
NRDE2	-1.97701	1.4274	122.952	4.2e-10	2.83e-09
NAIP	-1.97644	2.43609	41.3463	3.03e-06	7.03e-06
PXDC1	-1.97596	4.15718	53.4587	5.25e-07	1.42e-06
PPM1N	-1.97555	-0.777912	37.3563	5.15e-06	1.15e-05
PTCHD1	-1.9748	-1.44007	15.7221	0.000736825	0.00116896
NFX1	-1.97406	2.80546	255.702	5e-13	1.76e-11
DOCK4	-1.97334	-0.394349	73.4039	3.34e-08	1.21e-07
TPR	-1.97307	4.43648	252.539	5.63e-13	1.92e-11
HSF4	-1.97169	1.0808	117.982	6.05e-10	3.84e-09
ZNFX1	-1.97089	2.16451	124.009	3.9e-10	2.66e-09
H2BC5	-1.97037	3.73734	109.026	1.2e-09	6.8e-09
CLCN5	-1.97025	-0.574779	27.6081	3.58e-05	6.9e-05
PTPN14	-1.97019	3.65924	162.769	3.38e-11	3.62e-10
FBXO33	-1.96986	1.93537	73.041	3.48e-08	1.25e-07
NPAT	-1.96886	1.70892	129.544	2.65e-10	1.93e-09
SOCS6	-1.96855	3.07965	160.98	3.74e-11	3.92e-10
KPNA5	-1.96812	0.765062	96.3989	3.47e-09	1.67e-08
ZNF493	-1.9679	1.23997	197.424	5.7e-12	9.42e-11
ZNF304	-1.96647	-1.41075	26.9172	4.18e-05	7.96e-05
REST	-1.96537	3.99347	125.44	3.52e-10	2.44e-09
UAP1L1	-1.9649	1.54143	41.624	2.59e-06	6.09e-06
FUT10	-1.96477	0.648982	59.8475	1.68e-07	5.06e-07
PPT2	-1.96453	0.367022	81.0679	1.48e-08	5.9e-08
IP6K1	-1.96432	2.49545	121.847	4.55e-10	3.03e-09
ZNF623	-1.96314	1.11858	106.258	1.5e-09	8.25e-09
FGD6	-1.96294	-0.417488	61.2891	1.4e-07	4.28e-07
CCNF	-1.9627	-0.173363	31.836	1.48e-05	3.04e-05
SPHK1	-1.96105	1.32532	26.812	4.72e-05	8.92e-05
MED9	-1.96054	1.47423	119.898	5.25e-10	3.42e-09
SAV1	-1.96033	5.5724	152.394	6.15e-11	5.88e-10
RHBDF2	-1.96003	0.998184	73.4864	3.31e-08	1.2e-07
BRD3	-1.96001	3.15335	101.665	2.2e-09	1.13e-08
SPATC1L	-1.9597	4.41306	16.2563	0.000717342	0.00114019
ZFX	-1.95965	3.28909	98.9135	2.79e-09	1.38e-08
SAMD8	-1.95913	0.99064	123.426	4.06e-10	2.76e-09
NCOA3	-1.95895	3.36575	232.606	1.23e-12	3.22e-11
RAPGEF3	-1.95788	2.58328	40.2766	3.76e-06	8.59e-06
SRGAP2	-1.95656	-0.737991	69.589	5.13e-08	1.76e-07
CBX4	-1.95532	4.11773	55.9981	3.56e-07	9.96e-07
IFIT5	-1.95491	1.27239	65.3404	8.47e-08	2.75e-07
CDKN1C	-1.95442	4.94659	96.8479	3.64e-09	1.74e-08
ZBTB7B	-1.95026	5.52351	100.178	2.73e-09	1.35e-08
WWTR1	-1.94883	3.89177	112.918	8.88e-10	5.29e-09
PRRC2C	-1.94833	4.89174	312.092	7.44e-14	5.68e-12
FOXP4	-1.94823	2.6488	90.9328	5.69e-09	2.56e-08
GATA3	-1.94808	5.12889	153.873	5.64e-11	5.46e-10
AKAP1	-1.94748	3.54904	106.557	1.47e-09	8.07e-09
IGF1R	-1.94721	2.75167	208.402	3.44e-12	6.58e-11
RBMS1	-1.94659	4.28659	226.546	1.57e-12	3.76e-11
ZSCAN32	-1.94652	0.24757	46.6942	1.08e-06	2.72e-06
ZNF667	-1.94479	0.644892	82.1804	1.33e-08	5.34e-08
TAF1A	-1.94449	-0.170537	39.9982	3.23e-06	7.47e-06
CTSK	-1.94441	-1.97921	29.2544	2.51e-05	4.97e-05
TRIO	-1.94368	2.26067	122.818	4.24e-10	2.86e-09
LBX2-AS1	-1.94267	-0.983157	36.1057	6.48e-06	1.42e-05
TNFRSF21	-1.94239	-1.51709	21.1152	0.000166619	0.000289759
NOM1	-1.94217	1.89	199.997	5.05e-12	8.71e-11
ZNF763	-1.9412	0.128642	71.9642	3.92e-08	1.39e-07
YLPM1	-1.94055	1.61332	104.975	1.67e-09	9e-09
PAK6	-1.94021	-0.71277	26.8808	4.21e-05	8.02e-05
PHF8	-1.93934	0.967368	77.2466	2.21e-08	8.36e-08
ZNF202	-1.93814	-0.405839	63.0922	1.11e-07	3.5e-07
ZNF529	-1.937	0.746919	108.731	1.23e-09	6.95e-09
DLC1	-1.9367	-0.0874887	56.2402	2.71e-07	7.77e-07
TRIM35	-1.93533	0.451012	90.6869	5.82e-09	2.61e-08
PHACTR4	-1.93505	3.53278	175.513	1.69e-11	2.16e-10
RBM20	-1.93498	-0.735699	22.9305	0.000105817	0.000189081
STXBP5	-1.93469	-0.547332	42.2288	2.21e-06	5.28e-06
JMJD6	-1.93468	3.95366	178.584	1.44e-11	1.9e-10
OTUD4	-1.93411	2.70467	259.504	4.35e-13	1.6e-11
TLR1	-1.93216	3.37988	79.4091	1.89e-08	7.33e-08
FKBP5	-1.93182	4.40331	48.2653	1.11e-06	2.79e-06
RNPC3	-1.93149	2.05529	228.219	1.47e-12	3.61e-11
PPP1R12A	-1.93125	3.48381	104.031	1.81e-09	9.57e-09
NBPF26	-1.93094	1.1776	30.8161	1.9e-05	3.83e-05
ZNF621	-1.92989	1.81178	138.922	1.42e-10	1.16e-09
TSC22D3	-1.92937	7.02633	105.118	1.65e-09	8.92e-09
FLVCR2	-1.92925	-1.09513	31.9676	1.44e-05	2.97e-05
LINC00862	-1.92886	0.175397	39.0028	3.84e-06	8.76e-06
ATRX	-1.92496	4.33175	301.766	1.03e-13	6.65e-12
SIX2	-1.92411	-1.15564	25.1842	6.19e-05	0.000114501
LTBP1	-1.92335	1.48753	45.3722	1.37e-06	3.4e-06
AMOTL2	-1.92326	1.98852	23.5407	0.000105537	0.000188633
PITPNM3	-1.92315	-0.427675	44.5505	1.51e-06	3.73e-06
BCLAF3	-1.92287	2.01758	113.334	8.6e-10	5.15e-09
EHD2	-1.92257	-1.30423	20.7671	0.000182217	0.000315329
ETS1	-1.92183	-0.418572	33.2122	1.12e-05	2.36e-05
ZBTB37	-1.92165	0.894055	67.7332	6.37e-08	2.14e-07
MED23	-1.92146	1.75216	140.779	1.26e-10	1.07e-09
ZKSCAN3	-1.92132	-0.937875	43.7694	1.72e-06	4.19e-06
TENT4B	-1.92039	2.22847	167.375	2.62e-11	2.99e-10
RAD9A	-1.91911	2.03937	147.947	8.05e-11	7.31e-10
ZNF408	-1.91864	1.37341	72.1981	3.82e-08	1.36e-07
BRD8	-1.91862	2.67758	82.9547	1.23e-08	4.98e-08
EZH1	-1.91822	2.45285	91.5682	5.37e-09	2.43e-08
MEAK7	-1.91715	1.36684	50.2913	6.27e-07	1.66e-06
KBTBD2	-1.91651	2.51737	170.672	2.19e-11	2.61e-10
BCAR1	-1.91642	5.46095	126.399	3.29e-10	2.32e-09
MGA	-1.91572	1.70863	76.6436	2.35e-08	8.85e-08
ARIH1	-1.91387	3.67047	254.545	5.22e-13	1.82e-11
SCNN1G	-1.91327	-0.374788	14.9907	0.000934078	0.00146069
OVOL2	-1.91027	3.57616	64.9619	1.02e-07	3.26e-07
ZC2HC1C	-1.90976	0.713498	67.1247	6.84e-08	2.28e-07
CDC42EP1	-1.90933	5.27298	76.3292	2.84e-08	1.05e-07
IWS1	-1.90879	3.46639	130.097	2.55e-10	1.87e-09
PMEPA1	-1.90802	1.88692	39.2616	4.01e-06	9.1e-06
ZBTB1	-1.90747	2.50401	138.814	1.43e-10	1.17e-09
FAM161A	-1.90712	0.337074	73.0451	3.47e-08	1.25e-07
VPS13A	-1.90695	1.87656	140.951	1.24e-10	1.05e-09
TULP3	-1.90425	1.9757	154.386	5.47e-11	5.34e-10
CEBPG	-1.90404	3.9929	154.798	5.34e-11	5.23e-10
DENND6A	-1.90353	1.87382	156.754	4.76e-11	4.76e-10
DOP1A	-1.90326	1.02077	88.8399	6.92e-09	3.03e-08
CDC25B	-1.90179	2.15483	19.9947	0.000254257	0.000430418
DAAM1	-1.90171	4.76642	75.2647	3.13e-08	1.14e-07
LRRC73	-1.90132	-1.24754	19.4031	0.000260816	0.000440637
PYCARD-AS1	-1.90056	-0.198357	40.5946	2.91e-06	6.8e-06
PAWR	-1.90044	4.02301	170.367	2.23e-11	2.64e-10
OSBPL11	-1.90002	2.37242	157.801	4.48e-11	4.54e-10
CSNK1G1	-1.89932	1.37073	79.179	1.8e-08	7e-08
CNN3	-1.89868	3.41617	23.3139	0.00011729	0.000208201
STARD4-AS1	-1.89825	-0.772778	14.4556	0.00109159	0.00169053
POM121	-1.89813	1.55339	133.382	2.04e-10	1.57e-09
NR1D2	-1.8979	3.74083	98.1006	2.99e-09	1.47e-08
FRMD4A	-1.89695	2.77945	68.6927	6e-08	2.03e-07
ZNF565	-1.89536	-0.107241	53.6117	3.89e-07	1.08e-06
PRSS27	-1.89441	-0.0354972	6.60831	0.0185551	0.0244394
ALPL	-1.89411	1.53972	18.2753	0.000395195	0.000649824
TET3	-1.89273	0.411861	49.5834	6.96e-07	1.83e-06
ADNP2	-1.89171	1.85114	136.139	1.7e-10	1.35e-09
OSER1	-1.89133	4.99005	98.4126	3.08e-09	1.51e-08
MFHAS1	-1.89078	3.2183	87.3995	7.94e-09	3.41e-08
HSPG2	-1.89064	-0.93872	21.0455	0.00016962	0.000294697
COBL	-1.88937	3.01489	79.5937	1.78e-08	6.91e-08
CEP135	-1.8873	0.466788	104.685	1.71e-09	9.18e-09
JARID2	-1.88722	1.75442	36.3787	6.69e-06	1.46e-05
DBF4	-1.88701	2.13959	44.9533	1.54e-06	3.78e-06
BAIAP3	-1.88617	1.00777	34.9537	8.2e-06	1.76e-05
BCDIN3D	-1.88507	1.99105	60.053	1.64e-07	4.93e-07
SH3PXD2A	-1.88476	0.543887	55.4785	3.01e-07	8.54e-07
ARGLU1	-1.88471	5.0259	111.952	9.57e-10	5.61e-09
TUBB4B	-1.88445	6.83099	34.0792	1.18e-05	2.48e-05
ABHD5	-1.88442	7.46068	211.596	2.98e-12	5.95e-11
RNF24	-1.88404	3.14541	88.8431	6.92e-09	3.03e-08
GCNT2	-1.88253	3.58595	124.299	3.82e-10	2.62e-09
DENND4A	-1.88212	2.78706	119.431	5.43e-10	3.52e-09
ZNF350	-1.88197	1.26098	93.782	4.38e-09	2.05e-08
SCML1	-1.88184	2.24434	150.114	7.05e-11	6.56e-10
MYH7B	-1.88085	-1.00007	28.5238	2.94e-05	5.75e-05
ZNF229	-1.88032	-0.935473	28.852	2.74e-05	5.38e-05
TUBD1	-1.88019	1.70243	49.5362	7.15e-07	1.88e-06
DBF4B	-1.88012	-1.8865	26.3465	4.75e-05	8.96e-05
ZKSCAN2	-1.87971	-1.14091	45.3105	1.34e-06	3.33e-06
ARHGAP32	-1.87938	2.52362	81.9192	1.36e-08	5.48e-08
LONRF2	-1.87888	2.028	99.5305	2.64e-09	1.32e-08
SLC6A9	-1.87829	-0.0762331	20.5431	0.000194932	0.000335818
POGK	-1.87765	2.05586	173.199	1.91e-11	2.35e-10
TRIM65	-1.87709	2.0824	111.319	1.01e-09	5.83e-09
MYADM	-1.87703	3.48047	115.755	7.15e-10	4.43e-09
FBXL18	-1.87672	0.535024	79.7871	1.69e-08	6.62e-08
CNNM3	-1.87544	2.08282	75.6738	2.61e-08	9.69e-08
ZNF827	-1.87537	-0.223595	19.5686	0.000251506	0.000426045
FAM24B	-1.8744	-0.126441	67.0865	6.87e-08	2.29e-07
C18orf25	-1.87237	2.18634	206.8	3.7e-12	6.91e-11
RASA1	-1.87154	2.75518	215.229	2.54e-12	5.3e-11
AFDN	-1.8713	5.20648	265.142	3.54e-13	1.39e-11
PIM1	-1.8709	2.93887	23.0053	0.000121374	0.000214937
OBI1	-1.87082	0.927876	64.8073	9.03e-08	2.92e-07
ATL2	-1.87052	4.20499	91.5381	5.67e-09	2.56e-08
LONRF1	-1.86967	2.62796	103.118	1.95e-09	1.02e-08
PER2	-1.86944	4.2133	42.8429	2.59e-06	6.1e-06
KSR1	-1.86868	-1.34263	30.5498	1.92e-05	3.87e-05
ARHGAP5	-1.86727	4.91576	191.589	7.53e-12	1.18e-10
SLC3A2	-1.86694	7.26813	123.681	3.99e-10	2.72e-09
NPTXR	-1.86593	-0.577688	27.11	4e-05	7.65e-05
ELF2	-1.86493	3.74329	152.279	6.2e-11	5.91e-10
DUSP14	-1.8645	4.49528	150.208	7.01e-11	6.53e-10
SBNO2	-1.86444	4.08415	62.8667	1.37e-07	4.21e-07
LZTS2	-1.86331	4.40222	114.967	7.59e-10	4.66e-09
PPFIA3	-1.86256	2.61966	67.4148	6.82e-08	2.27e-07
LATS1	-1.86057	2.19013	131.239	2.36e-10	1.76e-09
ZNF766	-1.86006	2.64307	70.4049	4.7e-08	1.63e-07
MLXIP	-1.85964	4.03277	135.742	1.74e-10	1.38e-09
IQCC	-1.85938	-1.03137	19.2062	0.00027497	0.000462946
WIPF2	-1.85887	2.95019	149.957	7.12e-11	6.6e-10
SHROOM1	-1.85833	0.209565	56.4982	2.62e-07	7.53e-07
MBD6	-1.85832	2.22017	129.243	2.7e-10	1.96e-09
CRKL	-1.8581	1.65158	104.46	1.74e-09	9.32e-09
ST7-AS1	-1.85732	-0.255304	48.3434	1.11e-06	2.79e-06
RNF217	-1.857	1.67991	49.7404	6.94e-07	1.83e-06
STIL	-1.85655	-0.493333	59.7198	1.71e-07	5.13e-07
RBM33	-1.85585	2.73411	228.583	1.45e-12	3.58e-11
ZNF3	-1.85583	1.93357	91.3857	5.46e-09	2.47e-08
TUT4	-1.85578	2.96739	147.041	8.51e-11	7.65e-10
SMURF2	-1.85563	1.73868	142.462	1.13e-10	9.73e-10
NBPF14	-1.85471	2.93072	11.3149	0.00327518	0.00478297
DCUN1D2	-1.85451	0.104776	91.3995	5.45e-09	2.47e-08
RORA	-1.85388	5.22495	193.817	6.77e-12	1.08e-10
NRTN	-1.85312	0.157889	47.6752	9.28e-07	2.38e-06
TMEM79	-1.85194	1.265	100.208	2.49e-09	1.26e-08
ZDHHC18	-1.85084	1.51333	135.086	1.82e-10	1.43e-09
EIF3A	-1.85078	5.79873	246.227	7.16e-13	2.25e-11
GON4L	-1.85076	2.5514	229.343	1.4e-12	3.53e-11
ULK1	-1.85002	2.9881	129.83	2.6e-10	1.9e-09
ICOSLG	-1.84976	1.09214	106.006	1.54e-09	8.38e-09
CLEC2B	-1.84965	2.50495	10.231	0.00474715	0.00678485
CPSF7	-1.84961	2.26442	175.405	1.7e-11	2.16e-10
RHOU	-1.84927	4.50144	116.136	6.94e-10	4.32e-09
CDK11A	-1.84906	2.13407	137.406	1.56e-10	1.27e-09
RAB33B	-1.84682	2.06376	121.981	4.51e-10	3.01e-09
ARL6IP6	-1.84655	2.96751	121.884	4.54e-10	3.02e-09
LOC647264	-1.84518	-1.33831	25.45	5.82e-05	0.000108316
CHD8	-1.84491	1.98141	112.993	8.82e-10	5.26e-09
ZNF10	-1.8448	0.681397	61.6224	1.34e-07	4.13e-07
ZNF628	-1.84417	1.29729	72.6421	3.63e-08	1.3e-07
FRMD8	-1.84375	3.27455	195.481	6.25e-12	1.01e-10
SESN2	-1.84355	3.46541	57.5034	2.63e-07	7.56e-07
ZNF473	-1.84347	-0.598045	74.3648	3.01e-08	1.1e-07
DDX6	-1.84239	3.49947	92.9846	4.71e-09	2.18e-08
KMT2D	-1.84102	1.19225	97.3015	3.21e-09	1.56e-08
DEDD2	-1.84092	3.60706	93.7206	4.41e-09	2.06e-08
SLC12A7	-1.83868	3.23709	60.1495	1.78e-07	5.32e-07
TIMP2	-1.83816	-1.00055	23.139	0.000100573	0.000180601
PHACTR1	-1.83752	-0.683718	13.9917	0.0012626	0.00193597
WDR44	-1.83614	0.756623	86.9181	8.31e-09	3.55e-08
ST3GAL1	-1.83562	1.20318	62.1868	1.25e-07	3.87e-07
RAI1	-1.83428	1.81175	133.73	1.99e-10	1.54e-09
MEPCE	-1.83426	2.85077	125.478	3.51e-10	2.44e-09
BLOC1S3	-1.83421	1.1476	77.4497	2.16e-08	8.23e-08
NCKAP5L	-1.83418	0.776299	72.8904	3.53e-08	1.27e-07
FGF13	-1.83414	1.17738	39.8167	3.33e-06	7.68e-06
HMCN1	-1.83406	0.897908	34.7981	8.28e-06	1.78e-05
ELF1	-1.83331	4.74637	139.62	1.36e-10	1.12e-09
ZNF337	-1.83318	-0.548916	48.3066	8.43e-07	2.18e-06
AMD1	-1.83237	4.2451	43.8659	2.13e-06	5.11e-06
NLRC5	-1.8321	1.80517	39.1649	3.96e-06	9e-06
TBC1D22B	-1.8312	1.7186	164.042	3.15e-11	3.44e-10
SDCBP2	-1.83088	4.55914	41.0473	3.49e-06	8.01e-06
ATG2A	-1.83073	2.67716	84.835	1.02e-08	4.21e-08
COIL	-1.82972	2.62341	62.7304	1.2e-07	3.75e-07
ZNF649	-1.82663	0.741152	53.7541	3.82e-07	1.06e-06
TRIM33	-1.82592	3.68534	189.504	8.34e-12	1.27e-10
ALDH8A1	-1.82496	-1.22508	24.794	6.78e-05	0.000124715
PDGFB	-1.82446	-0.116932	52.105	4.82e-07	1.31e-06
INHBB	-1.82427	-0.938311	19.8095	0.000234064	0.000398414
XPR1	-1.82389	-0.65888	33.7599	1.01e-05	2.14e-05
ITSN2	-1.82308	3.76528	172.946	1.94e-11	2.37e-10
ZSCAN9	-1.8224	0.402702	70.3656	4.69e-08	1.63e-07
ZNF821	-1.82186	2.73406	119.768	5.3e-10	3.45e-09
ZNF397	-1.82157	2.12296	202.001	4.6e-12	8.11e-11
ZNF547	-1.82153	-1.09489	43.7382	1.73e-06	4.21e-06
TRAF3IP1	-1.82142	1.6944	102.818	2e-09	1.04e-08
RFWD3	-1.82011	0.378851	53.4042	4.01e-07	1.11e-06
PIK3CD	-1.81955	-1.51363	25.7301	5.46e-05	0.000102035
MED13	-1.8181	2.89494	238.545	9.66e-13	2.77e-11
TOP3A	-1.81741	0.82841	101.894	2.16e-09	1.12e-08
REXO1	-1.8173	2.04925	111.818	9.67e-10	5.65e-09
DYNLT2	-1.81707	-0.720153	57.9054	2.17e-07	6.36e-07
FAXDC2	-1.81669	3.09959	59.1637	1.99e-07	5.87e-07
TEAD3	-1.81667	2.059	67.8645	6.27e-08	2.11e-07
RASSF8	-1.81658	1.66843	73.1773	3.42e-08	1.24e-07
CEP170	-1.81595	1.16382	80.9498	1.5e-08	5.96e-08
KCTD7	-1.81588	-0.929497	50.0226	6.52e-07	1.73e-06
ZNF605	-1.81574	0.793964	71.62	4.07e-08	1.44e-07
ACVR1	-1.81546	0.737158	63.0127	1.13e-07	3.53e-07
ZNF670	-1.81437	-0.580124	23.0869	0.000101855	0.0001828
ZNF7	-1.81382	2.52181	180.476	1.31e-11	1.78e-10
SHF	-1.81347	-1.18804	30.4917	1.94e-05	3.91e-05
PPP2R2A	-1.81257	4.13567	134.554	1.89e-10	1.47e-09
SLIT2	-1.81204	-0.73229	22.3384	0.000122429	0.000216657
ZNF521	-1.81169	0.555084	15.0447	0.000956914	0.00149437
SREBF2-AS1	-1.81163	0.350269	44.5727	1.51e-06	3.72e-06
YJEFN3	-1.81126	-1.48754	31.692	1.52e-05	3.12e-05
DSTYK	-1.81005	2.7508	71.5834	4.09e-08	1.44e-07
ZSCAN12	-1.80897	-0.774693	27.0046	4.09e-05	7.82e-05
WHRN	-1.80889	-0.0777899	35.1014	7.82e-06	1.69e-05
SLC35E2B	-1.80885	1.45723	79.1432	1.81e-08	7.02e-08
KIF1B	-1.80873	3.68132	313.557	7.11e-14	5.63e-12
GMEB1	-1.80801	1.58514	144.753	9.8e-11	8.54e-10
TRIM11	-1.80733	2.80309	78.33	1.97e-08	7.58e-08
ARID5A	-1.80647	4.60718	25.972	6.45e-05	0.000118958
TES	-1.80621	3.19455	72.9437	3.64e-08	1.3e-07
SIPA1L2	-1.80592	0.824965	35.8971	6.73e-06	1.47e-05
SPSB1	-1.8052	3.05139	87.687	7.72e-09	3.33e-08
N4BP2L2	-1.80475	5.53061	316.379	6.53e-14	5.52e-12
ZNF613	-1.80451	-0.628868	36.6047	5.91e-06	1.31e-05
PTP4A1	-1.80449	-0.642464	41.9471	2.32e-06	5.52e-06
ZNF319	-1.80395	-0.384581	57.8685	2.18e-07	6.39e-07
TM4SF1-AS1	-1.80379	-1.17697	11.638	0.00271471	0.00399996
N4BP1	-1.80364	3.66635	104.236	1.78e-09	9.45e-09
SNN	-1.80353	1.22279	75.9898	2.52e-08	9.4e-08
ARID2	-1.80342	2.04621	88.6363	7.06e-09	3.09e-08
TMCC1	-1.80323	1.96389	143.629	1.05e-10	9.09e-10
BEAN1	-1.80319	-1.23401	20.9626	0.000173266	0.000300742
FBXO45	-1.80308	1.90695	99.9984	2.54e-09	1.28e-08
POLR2A	-1.80263	3.90404	221.667	1.93e-12	4.4e-11
UBE2H	-1.80244	5.40661	174.378	1.8e-11	2.25e-10
BICDL1	-1.80071	0.973139	87.3817	7.95e-09	3.42e-08
ZBTB6	-1.80058	0.103664	28.7465	2.8e-05	5.5e-05
ZNF470	-1.79944	-0.954917	46.6852	1.08e-06	2.73e-06
MDC1	-1.79912	0.661409	75.4917	2.66e-08	9.86e-08
RBAK	-1.79904	0.895631	90.5533	5.89e-09	2.64e-08
ITGB8	-1.79865	3.17252	132.604	2.15e-10	1.63e-09
TLCD2	-1.79811	2.18344	69.5439	5.16e-08	1.77e-07
CCSAP	-1.79466	3.01239	87.6697	7.73e-09	3.34e-08
WDR26	-1.79453	3.08763	145.161	9.55e-11	8.4e-10
ZNF324B	-1.79414	-0.276779	56.5301	2.61e-07	7.5e-07
UBE2O	-1.7939	1.71553	100.481	2.44e-09	1.24e-08
RNF168	-1.79386	2.42647	59.5903	1.78e-07	5.31e-07
MEF2A	-1.79198	3.16879	164.102	3.14e-11	3.43e-10
SACS	-1.79015	0.339507	30.4946	1.94e-05	3.91e-05
NCOA2	-1.78995	2.78569	139.059	1.41e-10	1.16e-09
ZNF862	-1.78918	-0.361621	70.7277	4.51e-08	1.57e-07
MAML1	-1.78875	0.905149	100.374	2.46e-09	1.24e-08
PPP1R13L	-1.78771	3.3298	112.034	9.51e-10	5.58e-09
ATAD2	-1.78733	1.2732	123.304	4.1e-10	2.78e-09
PARD3B	-1.78676	1.10847	114.379	7.93e-10	4.82e-09
WDR27	-1.7864	0.930967	92.9302	4.74e-09	2.19e-08
NCK1	-1.78563	4.84322	84.4196	1.12e-08	4.58e-08
FAM184A	-1.78463	-0.0393698	35.5765	7.15e-06	1.55e-05
BCOR	-1.78444	0.682234	55.5179	2.99e-07	8.5e-07
ZNF267	-1.78435	1.58607	118.765	5.7e-10	3.66e-09
ZNF610	-1.78355	-1.1679	38.1918	4.44e-06	9.99e-06
ZNF8	-1.78131	-0.350682	77.1816	2.22e-08	8.41e-08
FEM1B	-1.78012	3.12634	156.27	4.9e-11	4.87e-10
ANKRD49	-1.77831	1.78002	36.7189	6.07e-06	1.34e-05
PROX1	-1.77799	2.41075	77.4503	2.16e-08	8.23e-08
C9orf152	-1.77688	-0.651075	11.301	0.00307403	0.00450166
WARS2-AS1	-1.77612	-1.88448	22.8122	0.000108927	0.000194227
RALGPS2	-1.77606	1.39392	107.469	1.36e-09	7.58e-09
CASP8AP2	-1.7747	2.02316	57.7589	2.21e-07	6.47e-07
MBP	-1.77421	3.9824	88.1284	7.55e-09	3.27e-08
TMEM67	-1.77365	-0.933523	28.6945	2.83e-05	5.55e-05
IFI27	-1.77362	-1.36243	16.2646	0.00062779	0.00100554
ARSG	-1.77349	1.80313	58.2006	2.08e-07	6.14e-07
MAPK8IP2	-1.77311	0.0489142	13.6651	0.00142168	0.00216757
H3-3B	-1.77287	9.74729	94.0707	4.27e-09	2e-08
JRK	-1.77197	0.19009	40.612	2.91e-06	6.78e-06
HAUS3	-1.77196	1.58983	80.0835	1.64e-08	6.44e-08
IRF6	-1.77099	3.64822	166.775	2.71e-11	3.07e-10
ING3	-1.77072	2.69709	130.898	2.41e-10	1.79e-09
PPFIBP2	-1.76998	2.88959	80.3548	1.6e-08	6.29e-08
LOC112267983	-1.76732	-1.0797	34.5176	8.73e-06	1.87e-05
EPG5	-1.76703	0.856423	67.0679	6.89e-08	2.29e-07
E2F3	-1.7668	0.411355	45.5604	1.29e-06	3.21e-06
CENPC	-1.76673	2.74589	55.0651	3.39e-07	9.52e-07
TRIM23	-1.76669	1.72404	102.778	2.01e-09	1.05e-08
CEP295	-1.76659	1.64472	62.7478	1.16e-07	3.64e-07
TRIM41	-1.76633	1.37545	135.306	1.8e-10	1.42e-09
PAXBP1	-1.76558	2.91901	158.953	4.2e-11	4.3e-10
EEF1A2	-1.76492	1.50082	19.3387	0.000293058	0.000491246
C11orf95	-1.76397	-0.404545	35.7273	6.95e-06	1.51e-05
SAT1	-1.76387	7.11058	24.8537	8.02e-05	0.000146033
PRR7	-1.76367	1.48744	65.6364	8.17e-08	2.67e-07
RELL1	-1.76313	1.81919	41.1633	2.74e-06	6.42e-06
TRIM62	-1.7626	-0.0145209	47.5183	9.51e-07	2.43e-06
TANC1	-1.76259	1.69071	170.224	2.24e-11	2.66e-10
CORO1C	-1.76135	3.00452	129.049	2.74e-10	1.98e-09
USP37	-1.76127	1.26623	74.3016	3.03e-08	1.11e-07
TBC1D10B	-1.76108	2.43104	111.1	1.02e-09	5.9e-09
PRICKLE2-AS1	-1.75795	0.0604739	31.5606	1.56e-05	3.19e-05
SPATA2	-1.75502	1.25419	26.4997	4.78e-05	9.02e-05
DUOX1	-1.75499	2.26913	48.2991	8.86e-07	2.28e-06
TP53INP2	-1.75434	1.07546	59.6463	1.73e-07	5.17e-07
MUL1	-1.75331	2.42977	70.9025	4.42e-08	1.54e-07
ZNF669	-1.75178	1.03316	74.4931	2.96e-08	1.09e-07
RARA	-1.75135	3.05319	44.8854	1.64e-06	4.01e-06
ANKS3	-1.75116	1.57701	127.075	3.14e-10	2.23e-09
FJX1	-1.7511	0.917284	84.1226	1.09e-08	4.48e-08
FIZ1	-1.7502	0.879322	45.9065	1.22e-06	3.05e-06
SLC25A27	-1.74907	-1.06105	17.9145	0.000391759	0.000644927
MRNIP	-1.74904	2.92728	41.5573	2.87e-06	6.7e-06
KDM5A	-1.74888	2.94387	76.6085	2.36e-08	8.88e-08
ZNF616	-1.74887	0.13567	36.0509	6.55e-06	1.43e-05
PKN2	-1.74847	3.86629	238.034	9.86e-13	2.78e-11
SMAD7	-1.7476	2.53309	45.9403	1.29e-06	3.21e-06
ZMIZ1	-1.74736	3.11325	108.521	1.25e-09	7.05e-09
KLHDC7B-DT	-1.74703	-0.871549	11.6112	0.00275111	0.00404983
RSRC2	-1.7465	5.90442	135.995	1.72e-10	1.36e-09
MAD2L1BP	-1.74631	3.50994	73.5618	3.39e-08	1.23e-07
TCF20	-1.7458	1.11153	123.08	4.17e-10	2.81e-09
JUP	-1.74563	5.46972	140.189	1.31e-10	1.1e-09
LUC7L	-1.74559	2.84144	195.565	6.22e-12	1.01e-10
TAF1	-1.74532	1.73717	176.597	1.6e-11	2.06e-10
TNS3	-1.74465	2.19325	61.1766	1.42e-07	4.34e-07
SASH1	-1.74451	1.7468	14.7207	0.00109109	0.00168996
SYBU	-1.7443	0.333801	32.2031	1.37e-05	2.84e-05
WDFY2	-1.74397	2.32578	134.019	1.96e-10	1.52e-09
ZNF24	-1.74298	3.94441	116.988	6.51e-10	4.1e-09
USP12	-1.74233	3.78001	98.4929	2.89e-09	1.42e-08
YPEL2	-1.74183	3.49067	131.263	2.35e-10	1.76e-09
KANK1	-1.73883	2.21362	230.125	1.36e-12	3.44e-11
ARHGEF5	-1.73805	2.75147	127.598	3.03e-10	2.16e-09
TMEM45B	-1.73795	1.32649	26.2525	5.14e-05	9.64e-05
PLEKHM1	-1.73723	2.99727	113.439	8.53e-10	5.12e-09
ABTB1	-1.73672	2.34717	20.9518	0.000197574	0.000340186
CALHM2	-1.73637	1.41556	21.3875	0.000169927	0.000295189
NFE2L1	-1.73581	3.81176	173.222	1.91e-11	2.35e-10
PFKFB3	-1.73576	1.04035	70.7122	4.51e-08	1.57e-07
ANKRA2	-1.73538	2.58962	64.5939	9.27e-08	2.98e-07
POM121C	-1.73535	1.45973	141.46	1.21e-10	1.03e-09
ZRANB1	-1.73515	2.76031	156.892	4.73e-11	4.74e-10
C1orf116	-1.73405	2.03201	48.2694	8.65e-07	2.23e-06
CFAP44	-1.73372	-0.247396	33.9762	9.69e-06	2.06e-05
ZIC2	-1.73053	-0.841511	20.7527	0.000182897	0.000316419
SLC25A44	-1.72953	0.677578	34.7553	8.35e-06	1.79e-05
BRD4	-1.72927	4.33203	116.423	6.79e-10	4.25e-09
DIP2A	-1.72909	3.0973	173.878	1.85e-11	2.3e-10
PAPOLG	-1.7289	1.22742	70.8877	4.42e-08	1.55e-07
NFKB1	-1.72693	2.74395	63.1567	1.12e-07	3.51e-07
CCDC130	-1.72665	3.3043	139.348	1.38e-10	1.14e-09
TIGD5	-1.72611	3.41827	51.0889	6.27e-07	1.66e-06
KIN	-1.72594	2.84414	116.488	6.76e-10	4.23e-09
CBLL1	-1.72317	1.7242	86.7289	8.47e-09	3.6e-08
CCDC174	-1.72163	3.6357	98.6116	2.86e-09	1.41e-08
CABLES1	-1.72145	1.87853	56.0044	2.8e-07	8e-07
TOE1	-1.72135	1.94855	77.0784	2.24e-08	8.49e-08
LOC105370792	-1.72055	0.142106	37.6835	4.86e-06	1.09e-05
DFFB	-1.72004	-0.459921	31.9225	1.45e-05	2.99e-05
BTAF1	-1.71969	1.56694	118.773	5.7e-10	3.66e-09
CLIP2	-1.71909	1.2459	50.5796	6.01e-07	1.6e-06
MTHFR	-1.71677	3.0085	134.554	1.89e-10	1.47e-09
C17orf67	-1.71635	-0.337644	11.0449	0.00337973	0.00492657
TAF1D	-1.71554	5.98505	117.401	6.31e-10	3.99e-09
CCDC30	-1.7151	-0.324189	46.1657	1.17e-06	2.94e-06
APBB3	-1.71472	1.24554	57.2612	2.36e-07	6.87e-07
ZSCAN25	-1.71418	-0.394838	44.8558	1.44e-06	3.57e-06
SMIM5	-1.71413	-0.799504	18.4176	0.000340792	0.000567136
PTGER4	-1.71368	-1.40192	17.0011	0.000507186	0.000821714
NOP2	-1.71334	1.27441	60.253	1.6e-07	4.81e-07
FBXL3	-1.7123	3.83558	114.137	8.08e-10	4.89e-09
RNF146	-1.71205	3.21857	71.7047	4.03e-08	1.43e-07
RAPH1	-1.71162	1.97754	90.3259	6.02e-09	2.69e-08
LIFR	-1.7099	2.47922	39.188	4.07e-06	9.23e-06
HAGHL	-1.70929	-0.495808	35.9106	6.72e-06	1.47e-05
HERPUD2	-1.70889	2.77381	166.293	2.78e-11	3.13e-10
ZNF23	-1.70873	-0.431999	24.7147	6.9e-05	0.000126938
SETD1A	-1.70824	0.630228	57.0798	2.42e-07	7.03e-07
CRY1	-1.70804	3.19581	94.9398	3.95e-09	1.87e-08
PLEKHO1	-1.70767	-1.74624	17.4252	0.000449503	0.000733227
RIF1	-1.70698	3.38142	180.034	1.34e-11	1.81e-10
UBR5	-1.70633	3.25997	162.416	3.45e-11	3.67e-10
MYO18A	-1.70241	1.32358	98.1164	2.99e-09	1.47e-08
PPP1R9A	-1.70226	1.11584	27.4515	3.83e-05	7.35e-05
RNF157	-1.70027	-1.50935	19.0477	0.000286986	0.000481896
SOCS5	-1.70023	2.04087	112.4	9.24e-10	5.46e-09
BIK	-1.69947	1.90285	38.462	4.39e-06	9.91e-06
MKNK2	-1.69941	6.1282	107.199	1.39e-09	7.73e-09
ZNF354C	-1.69793	-1.98315	30.2993	2.02e-05	4.06e-05
NHSL1	-1.69749	-1.00065	26.0518	5.07e-05	9.53e-05
RNF169	-1.69726	2.81972	51.7976	5.36e-07	1.44e-06
AQP11	-1.69551	-1.89762	19.4133	0.0002601	0.000439545
PRDM4	-1.69528	1.66034	88.1042	7.42e-09	3.23e-08
CEP350	-1.69375	3.57582	137.472	1.56e-10	1.27e-09
KBTBD7	-1.6933	2.29187	21.8037	0.000158693	0.000276697
UBAP1	-1.69327	3.79765	106.782	1.44e-09	7.97e-09
AKIRIN2	-1.69324	4.74693	173.352	1.9e-11	2.35e-10
ZFYVE1	-1.69261	1.61613	58.4108	2.03e-07	5.98e-07
RFX7	-1.69189	-0.400005	37.7312	4.82e-06	1.08e-05
CRTC2	-1.69061	1.92078	92.5914	4.88e-09	2.25e-08
FBXO11	-1.68997	3.01749	94.4815	4.12e-09	1.94e-08
PRRG4	-1.68865	4.30013	57.1115	2.74e-07	7.85e-07
DENND5A	-1.68787	0.427602	52.8263	4.35e-07	1.19e-06
ARL4A	-1.68652	7.83082	26.1405	5.87e-05	0.000109121
MAP3K4	-1.68633	1.57787	64.8934	8.94e-08	2.89e-07
SLC20A2	-1.68621	2.93453	104.629	1.72e-09	9.21e-09
IRX5	-1.68568	3.91504	26.2673	5.71e-05	0.0001064
ZDHHC13	-1.68525	-0.0691432	34.2547	9.18e-06	1.96e-05
MB21D2	-1.68438	0.412368	30.1724	2.07e-05	4.15e-05
RARG	-1.68388	0.0680468	16.3852	0.000613279	0.000983419
EME2	-1.68348	0.210206	32.9527	1.18e-05	2.48e-05
SSBP2	-1.68271	3.69546	80.7539	1.53e-08	6.07e-08
MTHFD2	-1.68224	0.0959451	11.8478	0.00258811	0.00382187
DSG2	-1.68156	4.47164	70.0274	5.25e-08	1.8e-07
NFE2L2	-1.68121	5.27975	156.736	4.77e-11	4.76e-10
ZBTB3	-1.67991	-0.273495	56.5752	2.59e-07	7.45e-07
SOS2	-1.67938	3.09455	97.408	3.18e-09	1.55e-08
SH2D3A	-1.67928	2.86683	150.757	6.79e-11	6.37e-10
MARK1	-1.67909	0.757508	48.5694	8.1e-07	2.1e-06
MIS12	-1.67874	1.95009	78.3505	1.96e-08	7.57e-08
NEDD4	-1.67837	-0.142884	24.6924	6.94e-05	0.000127567
EPHB3	-1.67725	0.179895	7.34183	0.0137406	0.0184547
ZNF79	-1.67713	-0.741542	25.7429	5.44e-05	0.000101768
FZD3	-1.6768	1.49692	76.5363	2.38e-08	8.94e-08
PHC3	-1.67585	2.18819	104.279	1.77e-09	9.42e-09
PHLDA2	-1.67531	7.00777	44.5719	1.79e-06	4.34e-06
ANGPTL4	-1.6752	5.82622	19.3419	0.00031185	0.000521093
GRHL1	-1.6751	3.69936	72.8571	3.67e-08	1.31e-07
IKBKB	-1.67431	1.60226	153.862	5.64e-11	5.46e-10
ZFP82	-1.6742	-0.128706	26.27	4.83e-05	9.1e-05
NCEH1	-1.67345	-0.769936	23.3644	9.52e-05	0.000171598
ZKSCAN5	-1.67113	-0.505596	47.8036	9.1e-07	2.34e-06
OXSR1	-1.67081	2.92161	170.696	2.19e-11	2.61e-10
SYNE2	-1.6701	5.77222	96.7361	3.37e-09	1.63e-08
GANC	-1.66781	1.89739	101.019	2.33e-09	1.19e-08
MDN1	-1.66693	1.23327	60.6366	1.52e-07	4.61e-07
TMEM170A	-1.66623	3.35676	52.8676	4.64e-07	1.27e-06
ARHGAP17	-1.66441	1.63056	101.854	2.17e-09	1.12e-08
LIN52	-1.66387	0.089311	48.8116	7.81e-07	2.04e-06
GADD45A	-1.6631	5.40003	51.2181	6.57e-07	1.74e-06
LRIG3	-1.66261	0.216498	32.2393	1.36e-05	2.82e-05
RNF227	-1.66252	-1.10159	23.9543	8.26e-05	0.00015034
ZNF141	-1.66248	0.466465	51.386	5.34e-07	1.44e-06
VCPIP1	-1.66238	2.3023	133.949	1.96e-10	1.52e-09
ETS2	-1.6619	4.00696	67.2141	7.22e-08	2.39e-07
PHIP	-1.66149	4.81474	209.136	3.33e-12	6.4e-11
ABCC3	-1.66121	-1.00178	9.92145	0.00496363	0.00707193
POLH	-1.66119	0.358093	83.5512	1.16e-08	4.72e-08
FAXC	-1.66116	-0.834037	5.12455	0.0352681	0.0448223
F12	-1.66027	-1.50927	10.6112	0.00386084	0.0055874
ZBED9	-1.65983	-0.377368	28.8454	2.74e-05	5.39e-05
LINS1	-1.6594	1.27215	73.7606	3.21e-08	1.17e-07
LNX1	-1.65871	3.02606	77.851	2.07e-08	7.93e-08
CCDC112	-1.65685	2.42136	67.7468	6.36e-08	2.14e-07
DUSP16	-1.6563	2.39195	149.48	7.33e-11	6.77e-10
ICA1L	-1.65566	-0.83179	31.9276	1.45e-05	2.99e-05
PUS10	-1.65566	2.06744	73.409	3.34e-08	1.21e-07
ZNF16	-1.65552	0.539471	44.9437	1.42e-06	3.52e-06
MPDZ	-1.65478	0.183476	30.9355	1.77e-05	3.59e-05
ARL17A	-1.65424	-0.149896	18.6713	0.000317897	0.000530918
LIMA1	-1.65407	4.27698	88.5185	7.13e-09	3.12e-08
EGFR	-1.65402	2.95392	38.2477	4.96e-06	1.11e-05
BAG3	-1.6536	2.74266	8.48214	0.00895802	0.0123212
AAK1	-1.65314	4.60488	83.7233	1.14e-08	4.65e-08
CTTNBP2NL	-1.65286	2.25957	83.9761	1.11e-08	4.54e-08
GPCPD1	-1.6528	0.585534	57.8971	2.17e-07	6.37e-07
TFAP2C	-1.65202	3.15992	22.166	0.000146606	0.000256859
[truncated: 10,678 more rows]

## Sheet: Supplementary Dataset 2
Supplementary Dataset 2: Gene ontology (GO) terms for top differentially expressed genes (DEGs) upregulated in luminal cluster 1 (LC1) compared to LC2.
	GO.ID	Term	Annotated	Significant	Expected	classicFisher	genes	GeneRatio
1	GO:0045944	positive regulation of transcription by RNA polymerase II	814	13	4.57	0.0012	DDIT3, EGR3, ELF3, KDM6B, KLF6, LIF, MAFF, NR4A2, NR6A1, TXK, ZBTB16, ZC3H12A, ZNF292	0.209677
2	GO:0002227	innate immune response in mucosa	10	2	0.06	0.0014	H2BC7, H2BC8	0.0322581
3	GO:1902237	positive regulation of endoplasmic reticulum stress-induced intrinsic apoptotic signaling pathway	10	2	0.06	0.0014	DDIT3, PMAIP1	0.0322581
4	GO:0045651	positive regulation of macrophage differentiation	11	2	0.06	0.0017	LIF, TRIB1	0.0322581
5	GO:0072012	glomerulus vasculature development	12	2	0.07	0.002	ANGPT2, IL6R	0.0322581
6	GO:0048710	regulation of astrocyte differentiation	12	2	0.07	0.002	LDLR, LIF	0.0322581
7	GO:1903025	regulation of RNA polymerase II regulatory region sequence-specific DNA binding	13	2	0.07	0.0023	DDIT3, LIF	0.0322581
8	GO:1902430	negative regulation of amyloid-beta formation	15	2	0.08	0.0031	HAP1, SPON1	0.0322581
9	GO:0072539	T-helper 17 cell differentiation	15	2	0.08	0.0031	IL6R, ZC3H12A	0.0322581
10	GO:0038083	peptidyl-tyrosine autophosphorylation	16	2	0.09	0.0035	AATK, TXK	0.0322581
11	GO:1905332	positive regulation of morphogenesis of an epithelium	17	2	0.1	0.004	LIF, WNT2B	0.0322581
12	GO:0032689	negative regulation of interferon-gamma production	18	2	0.1	0.0045	DDIT3, ZC3H12A	0.0322581
13	GO:0002251	organ or tissue specific immune response	14	3	0.08	0.0054	H2BC7, H2BC8, IL6R	0.0483871
14	GO:0003013	circulatory system process	295	4	1.66	0.0055	HBEGF, HEG1, HRH1, ZC3H12A	0.0645161
15	GO:1900740	positive regulation of protein insertion into mitochondrial membrane involved in apoptotic signaling pathway	22	2	0.12	0.0067	BBC3, PMAIP1	0.0322581
16	GO:0021536	diencephalon development	23	2	0.13	0.0073	HAP1, NR4A2	0.0322581
17	GO:0007229	integrin-mediated signaling pathway	72	3	0.4	0.0076	ADAMTS1, ITGA10, TXK	0.0483871
18	GO:0019731	antibacterial humoral response	25	2	0.14	0.0086	H2BC7, H2BC8	0.0322581
19	GO:0090200	positive regulation of release of cytochrome c from mitochondria	25	2	0.14	0.0086	BBC3, PMAIP1	0.0322581
20	GO:0070059	intrinsic apoptotic signaling pathway in response to endoplasmic reticulum stress	53	4	0.3	0.0087	BBC3, CHAC1, DDIT3, PMAIP1	0.0645161
21	GO:0048661	positive regulation of smooth muscle cell proliferation	47	3	0.26	0.009	ADAMTS1, HBEGF, IL6R	0.0483871
22	GO:0034383	low-density lipoprotein particle clearance	27	2	0.15	0.0099	LDLR, MYLIP	0.0322581
23	GO:0045742	positive regulation of epidermal growth factor receptor signaling pathway	27	2	0.15	0.0099	HAP1, HBEGF	0.0322581
24	GO:0043367	CD4-positive, alpha-beta T cell differentiation	44	3	0.25	0.0109	IL6R, RSAD2, ZC3H12A	0.0483871
25	GO:0060965	negative regulation of gene silencing by miRNA	14	2	0.08	0.011	NEAT1, ZC3H12A	0.0322581
26	GO:0048644	muscle organ morphogenesis	34	2	0.19	0.0111	HEG1, LIF	0.0322581
27	GO:0072088	nephron epithelium morphogenesis	35	2	0.2	0.0111	LIF, WNT2B	0.0322581
28	GO:0001823	mesonephros development	46	2	0.26	0.0111	WNT2B, ZBTB16	0.0322581
29	GO:0061844	antimicrobial humoral immune response mediated by antimicrobial peptide	29	2	0.16	0.0114	H2BC7, H2BC8	0.0322581
30	GO:0043030	regulation of macrophage activation	30	2	0.17	0.0122	LDLR, ZC3H12A	0.0322581
31	GO:0060070	canonical Wnt signaling pathway	234	3	1.31	0.0123	DDIT3, NR4A2, WNT2B	0.0483871
32	GO:0045766	positive regulation of angiogenesis	87	3	0.49	0.0128	ANGPT2, RHOB, ZC3H12A	0.0483871
33	GO:0042531	positive regulation of tyrosine phosphorylation of STAT protein	32	2	0.18	0.0138	IL6R, LIF	0.0322581
34	GO:0010676	positive regulation of cellular carbohydrate metabolic process	31	2	0.17	0.0165	HRH1, PMAIP1	0.0322581
35	GO:0042149	cellular response to glucose starvation	37	2	0.21	0.0182	PMAIP1, ZC3H12A	0.0322581
36	GO:0050830	defense response to Gram-positive bacterium	40	2	0.22	0.0211	H2BC7, H2BC8	0.0322581
37	GO:0044703	multi-organism reproductive process	533	6	2.99	0.0215	ADAMTS1, ANGPT2, LIF, MAFF, NR6A1, ZBTB16	0.0967742
38	GO:0034599	cellular response to oxidative stress	229	5	1.29	0.023	KDM6B, NR4A2, RHOB, SUMO4, ZC3H12A	0.0806452
39	GO:0045600	positive regulation of fat cell differentiation	43	2	0.24	0.0242	ZBTB16, ZC3H12A	0.0322581
40	GO:0014823	response to activity	43	2	0.24	0.0242	ANGPT2, KDM6B	0.0322581
41	GO:0016458	gene silencing	214	4	1.2	0.0269	KCNQ1OT1, NEAT1, XIST, ZC3H12A	0.0645161
42	GO:0042632	cholesterol homeostasis	50	2	0.28	0.032	LDLR, MYLIP	0.0322581
43	GO:0051932	synaptic transmission, GABAergic	19	2	0.11	0.0327	GABRE, HAP1	0.0322581
44	GO:0009791	post-embryonic development	52	2	0.29	0.0344	HEG1, NR4A2	0.0322581
45	GO:0007517	muscle organ development	180	5	1.01	0.0367	EGR3, HBEGF, HEG1, LIF, MAFF	0.0806452
46	GO:0061384	heart trabecula morphogenesis	18	2	0.1	0.0381	ADAMTS1, HEG1	0.0322581
47	GO:0016525	negative regulation of angiogenesis	57	2	0.32	0.0406	ADAMTS1, ANGPT2	0.0322581
48	GO:0032088	negative regulation of NF-kappaB transcription factor activity	58	2	0.33	0.0419	DDIT3, ZC3H12A	0.0322581
49	GO:0090559	regulation of membrane permeability	74	3	0.42	0.0429	BBC3, HEG1, PMAIP1	0.0483871
50	GO:0043405	regulation of MAP kinase activity	213	3	1.2	0.0435	DUSP8, GDF15, TRIB1	0.0483871

## Sheet: Supplementary Dataset 3
Supplementary Dataset 3: Gene ontology (GO) terms for top differentially expressed genes (DEGs) upregulated in luminal cluster 2 (LC2) compared to LC1
	GO.ID	Term	Annotated	Significant	Expected	classicFisher	genes	GeneRatio
1	GO:0050995	negative regulation of lipid catabolic process	15	3	0.09	9.2e-05	APOC1, BSCL2, CIDEA	0.0447761
2	GO:0007595	lactation	35	3	0.21	0.0012	APRT, CSN2, NME1	0.0447761
3	GO:0009312	oligosaccharide biosynthetic process	11	2	0.07	0.0019	FBP1, LALBA	0.0298507
4	GO:0009152	purine ribonucleotide biosynthetic process	137	6	0.83	0.0023	ACLY, APRT, ATP5MC1, ATP5MG, NME1, PRPS2	0.0895522
5	GO:0009116	nucleoside metabolic process	82	4	0.5	0.0026	APRT, DNPH1, NME1, PRPS2	0.0597015
6	GO:0006122	mitochondrial electron transport, ubiquinol to cytochrome c	13	2	0.08	0.0027	UQCR11, UQCRQ	0.0298507
7	GO:0046033	AMP metabolic process	15	2	0.09	0.0036	APRT, PRPS2	0.0298507
8	GO:0009168	purine ribonucleoside monophosphate biosynthetic process	20	2	0.12	0.0064	APRT, PRPS2	0.0298507
9	GO:0042776	mitochondrial ATP synthesis coupled proton transport	22	2	0.13	0.0077	ATP5MC1, ATP5MG	0.0298507
10	GO:0001774	microglial cell activation	22	2	0.13	0.0077	CLU, IL33	0.0298507
11	GO:0006699	bile acid biosynthetic process	24	2	0.15	0.0092	SCP2, SLC27A5	0.0298507
12	GO:0006641	triglyceride metabolic process	64	3	0.39	0.0166	APOC1, GPAT2, SLC27A5	0.0447761
13	GO:0033574	response to testosterone	33	2	0.2	0.017	NME1, SPP1	0.0298507
14	GO:0042407	cristae formation	34	2	0.21	0.018	ATP5MC1, ATP5MG	0.0298507
15	GO:0031325	positive regulation of cellular metabolic process	2318	7	14.07	0.0189	ACLY, APOC1, CLU, FGD2, IL33, ROMO1, SPP1	0.104478
16	GO:0014009	glial cell proliferation	35	2	0.21	0.019	CLU, IL33	0.0298507
17	GO:0021766	hippocampus development	42	2	0.25	0.0267	NME1, UQCRQ	0.0298507
18	GO:0035690	cellular response to drug	44	2	0.27	0.0291	FBP1, NME1	0.0298507
19	GO:0070661	leukocyte proliferation	168	3	1.02	0.0353	CLU, IGFBP2, IL33	0.0447761
20	GO:0030098	lymphocyte differentiation	208	3	1.26	0.0355	CD27, HLA-DRA, LY6D	0.0447761
21	GO:2000117	negative regulation of cysteine-type endopeptidase activity	58	2	0.35	0.0355	CD27, CSN2	0.0298507
22	GO:0006120	mitochondrial electron transport, NADH to ubiquinone	52	2	0.32	0.0396	NDUFA3, NDUFA4	0.0298507
23	GO:0046129	purine ribonucleoside biosynthetic process	18	2	0.11	0.0412	APRT, NME1	0.0298507
24	GO:0032760	positive regulation of tumor necrosis factor production	55	2	0.33	0.0438	CLU, IL33	0.0298507
25	GO:0009895	negative regulation of catabolic process	239	6	1.45	0.045	APOC1, BSCL2, CIDEA, CST3, DAPL1, FBP1	0.0895522
26	GO:0030301	cholesterol transport	59	3	0.36	0.0464	APOC1, CLU, SCP2	0.0447761
27	GO:0015914	phospholipid transport	57	2	0.35	0.0468	APOC1, SCP2	0.0298507
28	GO:0006695	cholesterol biosynthetic process	57	2	0.35	0.0468	ACAT2, ACLY	0.0298507
29	GO:0071806	protein transmembrane transport	56	2	0.34	0.047	CLU, ROMO1	0.0298507
30	GO:0032526	response to retinoic acid	58	2	0.35	0.0482	HSD17B2, IGFBP2	0.0298507
31	GO:0051172	negative regulation of nitrogen compound metabolic process	1722	7	10.45	0.0512	APOC1, CD27, CLU, CSN2, CST3, FBP1, IL33	0.104478
32	GO:0009206	purine ribonucleoside triphosphate biosynthetic process	56	3	0.34	0.052	ATP5MC1, ATP5MG, NME1	0.0447761
33	GO:0048208	COPII vesicle coating	61	2	0.37	0.0528	FOLR1, TRAPPC6A	0.0298507
34	GO:0034637	cellular carbohydrate biosynthetic process	62	2	0.38	0.0543	FBP1, LALBA	0.0298507
35	GO:0009615	response to virus	249	3	1.51	0.0561	CLU, EEF1G, IL33	0.0447761
36	GO:0032981	mitochondrial respiratory chain complex I assembly	64	2	0.39	0.0575	NDUFA3, NDUFAF8	0.0298507
37	GO:0006809	nitric oxide biosynthetic process	51	2	0.31	0.0584	CLU, GCHFR	0.0298507
38	GO:1905907	negative regulation of amyloid fibril formation	10	1	0.06	0.0591	CLU	0.0149254
39	GO:0015911	long-chain fatty acid import across plasma membrane	10	1	0.06	0.0591	SLC27A5	0.0149254
40	GO:1903624	regulation of DNA catabolic process	10	1	0.06	0.0591	CIDEA	0.0149254
41	GO:0002830	positive regulation of type 2 immune response	10	1	0.06	0.0591	IL33	0.0149254
42	GO:0034375	high-density lipoprotein particle remodeling	10	1	0.06	0.0591	APOC1	0.0149254
43	GO:0052646	alditol phosphate metabolic process	10	1	0.06	0.0591	GPAT2	0.0149254
44	GO:0045591	positive regulation of regulatory T cell differentiation	10	1	0.06	0.0591	HLA-DRA	0.0149254
45	GO:0140042	lipid droplet formation	10	1	0.06	0.0591	BSCL2	0.0149254
46	GO:0045346	regulation of MHC class II biosynthetic process	10	1	0.06	0.0591	IL33	0.0149254
47	GO:0045579	positive regulation of B cell differentiation	10	1	0.06	0.0591	CD27	0.0149254
48	GO:0072321	chaperone-mediated protein transport	10	1	0.06	0.0591	CLU	0.0149254
49	GO:0009125	nucleoside monophosphate catabolic process	10	1	0.06	0.0591	DNPH1	0.0149254
50	GO:0009113	purine nucleobase biosynthetic process	10	1	0.06	0.0591	APRT	0.0149254

## Sheet: Supplementary Dataset 4
Supplementary Dataset 4: All regulons by cell type identified by SCENIC analysis. High scores represent regulon specificity for the given luminal cell type.
	HR	LC1	LC2	LP
AGMAT(+)	0.255668	0.184743	0.233529	0.177251
ALX4(+)	0.20633	0.195522	0.292782	0.195307
ARID3A(+)	0.330201	0.322822	0.392432	0.306016
ARNT(+)	0.26708	0.394529	0.514711	0.275775
ARNT2(+)	0.203521	0.225152	0.214932	0.425943
ARNTL(+)	0.313985	0.419211	0.398798	0.289151
ASCL2(+)	0.216493	0.436756	0.565684	0.237721
ATF1(+)	0.281345	0.358386	0.455359	0.378233
ATF2(+)	0.367405	0.310461	0.343123	0.347458
ATF3(+)	0.31053	0.415476	0.451455	0.343868
ATF4(+)	0.315549	0.410904	0.420076	0.370637
ATF5(+)	0.167445	0.169048	0.17777	0.167445
ATF6(+)	0.282193	0.215597	0.227935	0.200101
ATF6B(+)	0.201298	0.196508	0.196816	0.20153
ATF7(+)	0.175939	0.269711	0.548425	0.201341
BACH1(+)	0.348217	0.330154	0.373546	0.458363
BACH2(+)	0.344448	0.40331	0.329083	0.416951
BAD(+)	0.284241	0.357066	0.525929	0.328989
BATF(+)	0.451883	0.323509	0.399262	0.272677
BATF3(+)	0.384341	0.325017	0.330303	0.35093
BCL11A(+)	0.201558	0.466754	0.452928	0.277256
BCL3(+)	0.321184	0.428045	0.378441	0.387722
BCLAF1(+)	0.31692	0.384538	0.457159	0.362318
BDP1(+)	0.357572	0.357104	0.363484	0.42377
BHLHE22(+)	0.20213	0.203243	0.337531	0.374012
BHLHE40(+)	0.362708	0.434761	0.365293	0.335825
BORCS8-MEF2B(+)	0.263316	0.213346	0.194373	0.220279
BRCA1(+)	0.296262	0.309351	0.521213	0.346781
BRF1(+)	0.257335	0.435348	0.458424	0.307319
BRF2(+)	0.279539	0.37757	0.529459	0.307459
CBFB(+)	0.339271	0.185693	0.182008	0.2593
CCNT2(+)	0.28603	0.211463	0.213811	0.222415
CEBPA(+)	0.193523	0.278259	0.335224	0.232192
CEBPB(+)	0.308247	0.399294	0.446583	0.369436
CEBPD(+)	0.313073	0.436341	0.247758	0.468709
CEBPG(+)	0.299717	0.417764	0.461255	0.338506
CEBPZ(+)	0.350524	0.368344	0.380539	0.405442
CENPB(+)	0.176588	0.185544	0.193091	0.173999
CHD2(+)	0.361178	0.35722	0.412296	0.39583
CLOCK(+)	0.224166	0.1976	0.216519	0.181901
CREB1(+)	0.326917	0.356269	0.362479	0.461418
CREB3(+)	0.314521	0.362914	0.498272	0.34257
CREB3L1(+)	0.263623	0.381505	0.561149	0.288847
CREB3L2(+)	0.217141	0.185125	0.18757	0.232774
CREB5(+)	0.342246	0.389351	0.384476	0.404134
CREBL2(+)	0.170848	0.239211	0.420165	0.176357
CREBZF(+)	0.460291	0.34564	0.324432	0.345623
CREM(+)	0.32198	0.316799	0.498562	0.334779
CTCF(+)	0.266389	0.369794	0.530271	0.3217
CUX1(+)	0.412562	0.336713	0.426614	0.316587
DBP(+)	0.250155	0.438543	0.520277	0.279391
DDIT3(+)	0.27681	0.502155	0.428677	0.286376
DEAF1(+)	0.175229	0.206247	0.354644	0.176
DLX2(+)	0.179709	0.183449	0.195247	0.173808
DLX5(+)	0.206343	0.248192	0.196733	0.231772
DMRTA1(+)	0.215215	0.261406	0.320991	0.24147
DNMT3A(+)	0.242611	0.340131	0.497413	0.181816
E2F1(+)	0.295867	0.344728	0.522179	0.343413
E2F2(+)	0.29669	0.301676	0.461551	0.381972
E2F3(+)	0.341995	0.314561	0.427468	0.405237
E2F4(+)	0.31336	0.344197	0.480372	0.373967
E2F5(+)	0.241162	0.218753	0.266292	0.479171
E2F6(+)	0.318049	0.355851	0.485739	0.341847
E2F7(+)	0.319486	0.235012	0.391554	0.390951
E2F8(+)	0.308888	0.32704	0.458212	0.371838
EBF1(+)	0.289695	0.212563	0.235796	0.226933
EBF2(+)	0.254709	0.179139	0.178932	0.19402
EBF4(+)	0.195807	0.170734	0.173938	0.170364
EGR1(+)	0.303153	0.424677	0.44393	0.346958
EGR2(+)	0.315235	0.455693	0.383727	0.347518
EGR3(+)	0.32781	0.402925	0.333956	0.444693
EGR4(+)	0.328912	0.462012	0.303798	0.331867
EHF(+)	0.27347	0.403703	0.519183	0.310297
ELF1(+)	0.351132	0.369276	0.424994	0.377345
ELF2(+)	0.295813	0.413732	0.463147	0.311518
ELF3(+)	0.323663	0.393254	0.441523	0.366128
ELF5(+)	0.281317	0.379207	0.529691	0.319229
ELK1(+)	0.326817	0.27286	0.355006	0.388895
ELK4(+)	0.327459	0.333719	0.406488	0.365423
EP300(+)	0.320959	0.34355	0.248048	0.40128
ERF(+)	0.217288	0.220443	0.187638	0.215781
ESR1(+)	0.217575	0.188832	0.193901	0.170246
ESRRA(+)	0.255778	0.397329	0.540729	0.305141
ETS1(+)	0.297851	0.334541	0.275722	0.55104
ETS2(+)	0.344443	0.395914	0.333628	0.421262
ETV2(+)	0.181449	0.393437	0.548156	0.210152
ETV3(+)	0.176122	0.172027	0.173992	0.184974
ETV4(+)	0.26855	0.322963	0.316446	0.465083
ETV5(+)	0.295408	0.297124	0.398321	0.40573
ETV6(+)	0.307358	0.355281	0.467944	0.39112
ETV7(+)	0.288475	0.360406	0.478204	0.376502
EZH2(+)	0.276289	0.422507	0.499124	0.281325
FEZ1(+)	0.173123	0.1679	0.169937	0.173585
FHL2(+)	0.442319	0.23222	0.248751	0.468032
FLI1(+)	0.346416	0.27026	0.419734	0.375854
FOS(+)	0.301362	0.392377	0.480873	0.343815
FOSB(+)	0.315603	0.394428	0.451492	0.361657
FOSL1(+)	0.330605	0.35449	0.402319	0.434564
FOSL2(+)	0.369672	0.3778	0.41056	0.363926
FOXA1(+)	0.437238	0.333217	0.421006	0.322775
FOXA3(+)	0.255202	0.25868	0.241762	0.513406
FOXC1(+)	0.283408	0.406822	0.433711	0.389232
FOXC2(+)	0.316563	0.353941	0.411413	0.421713
FOXD1(+)	0.419051	0.311378	0.200921	0.360177
FOXD2(+)	0.189165	0.292283	0.197912	0.213267
FOXD3(+)	0.250549	0.334557	0.287253	0.464578
FOXD4L1(+)	0.174956	0.196595	0.372186	0.179953
FOXF1(+)	0.237758	0.182953	0.24899	0.184507
FOXF2(+)	0.255769	0.237424	0.265625	0.37907
FOXH1(+)	0.178558	0.275968	0.385974	0.182209
FOXI1(+)	0.288272	0.360001	0.440685	0.386677
FOXJ2(+)	0.242957	0.244825	0.274423	0.320658
FOXJ3(+)	0.203362	0.250615	0.2972	0.303673
FOXK1(+)	0.168474	0.168482	0.175631	0.170886
FOXN2(+)	0.326416	0.458653	0.306009	0.374978
FOXN3(+)	0.235128	0.405678	0.379257	0.400535
FOXO1(+)	0.30535	0.387145	0.391914	0.426848
FOXO3(+)	0.28431	0.498779	0.41177	0.299812
FOXO4(+)	0.194151	0.214628	0.220611	0.183853
FOXO6(+)	0.17493	0.175203	0.235065	0.168302
FOXP2(+)	0.221542	0.520035	0.322549	0.254619
FOXQ1(+)	0.184588	0.181283	0.26333	0.180167
GABPA(+)	0.232453	0.380131	0.514146	0.227493
GABPB1(+)	0.334504	0.31824	0.270557	0.45464
GADD45A(+)	0.233411	0.304978	0.215541	0.54117
GATA2(+)	0.289236	0.299492	0.352379	0.235905
GATA3(+)	0.286843	0.400537	0.332666	0.18913
GATA6(+)	0.315952	0.340362	0.303368	0.522012
GCM1(+)	0.197039	0.188213	0.192158	0.193769
GFI1B(+)	0.322396	0.181927	0.200045	0.210745
GLIS2(+)	0.181227	0.187616	0.221595	0.177554
GLIS3(+)	0.2328	0.239871	0.239855	0.607
GRHL1(+)	0.255988	0.347817	0.236667	0.37892
GRHL2(+)	0.407791	0.301414	0.230123	0.37547
GSC(+)	0.309696	0.181527	0.176817	0.29737
GTF2A1(+)	0.199689	0.195032	0.230872	0.217341
GTF2B(+)	0.336227	0.40177	0.392484	0.380838
GTF2F1(+)	0.307731	0.343207	0.501948	0.364705
GTF3A(+)	0.1729	0.174034	0.197902	0.169891
GTF3C2(+)	0.209543	0.278663	0.390747	0.274953
HAND1(+)	0.203603	0.222155	0.215523	0.197266
HCFC1(+)	0.304447	0.323423	0.523015	0.331409
HDAC1(+)	0.189158	0.187025	0.183723	0.179537
HDAC2(+)	0.32579	0.336731	0.466064	0.394335
HES1(+)	0.226483	0.328521	0.279082	0.19817
HES2(+)	0.344628	0.345697	0.444672	0.331022
HES6(+)	0.208504	0.401765	0.616854	0.206532
HES7(+)	0.215704	0.172804	0.169366	0.177716
HESX1(+)	0.223286	0.266083	0.318774	0.208503
HEY2(+)	0.193273	0.247586	0.201151	0.343299
HEYL(+)	0.220095	0.267917	0.245305	0.263641
HIC1(+)	0.272911	0.466849	0.384486	0.351626
HIF1A(+)	0.292122	0.455728	0.425685	0.32839
HIVEP1(+)	0.329359	0.290168	0.393725	0.376825
HIVEP2(+)	0.328903	0.366917	0.324022	0.479413
HIVEP3(+)	0.346691	0.321909	0.327357	0.497814
HLF(+)	0.223154	0.460074	0.500161	0.244374
HLTF(+)	0.32392	0.195072	0.231603	0.204266
HLX(+)	0.240485	0.422613	0.390572	0.337984
HMGB3(+)	0.274236	0.401102	0.398927	0.265903
HNF1A(+)	0.180661	0.191119	0.186146	0.27462
HNF4G(+)	0.179336	0.16895	0.170813	0.168331
HOXA1(+)	0.187674	0.209807	0.380118	0.202066
HOXA10(+)	0.267147	0.377279	0.52871	0.317171
HOXA2(+)	0.226974	0.238729	0.233122	0.234404
HOXA3(+)	0.299059	0.368651	0.293493	0.501271
HOXA4(+)	0.176362	0.306977	0.440139	0.235224
HOXA5(+)	0.253155	0.441781	0.441273	0.327966
HOXA6(+)	0.20758	0.301553	0.526396	0.222002
HOXA7(+)	0.286638	0.387139	0.470812	0.344681
HOXA9(+)	0.277508	0.435099	0.424779	0.348864
HOXB2(+)	0.180933	0.19391	0.227079	0.168951
HOXB3(+)	0.234567	0.260472	0.458224	0.241227
HOXB4(+)	0.179445	0.204653	0.369836	0.204879
HOXB5(+)	0.184302	0.293894	0.345776	0.192032
HOXB6(+)	0.17983	0.193067	0.218908	0.168889
HOXB7(+)	0.281905	0.356043	0.516119	0.340537
HOXB9(+)	0.264928	0.43881	0.49104	0.296237
HOXC10(+)	0.328799	0.220764	0.36014	0.253897
HOXC11(+)	0.374416	0.280477	0.424062	0.382028
HOXC13(+)	0.28255	0.277973	0.362962	0.290316
HOXC6(+)	0.250892	0.229851	0.263928	0.223579
HOXC8(+)	0.207721	0.172398	0.178823	0.183659
HOXC9(+)	0.278461	0.271436	0.490106	0.384082
HOXD1(+)	0.196213	0.326788	0.27266	0.237142
HSF1(+)	0.229688	0.240875	0.372549	0.239366
HSF2(+)	0.32799	0.375868	0.419033	0.386833
HSF4(+)	0.257812	0.345212	0.284729	0.353034
IKZF1(+)	0.252545	0.38638	0.555996	0.263469
IKZF2(+)	0.167445	0.181155	0.177284	0.168603
IKZF5(+)	0.18705	0.172905	0.173966	0.168153
IRF1(+)	0.319674	0.389285	0.413818	0.39991
IRF2(+)	0.264624	0.40905	0.477006	0.355708
IRF3(+)	0.324243	0.375881	0.480339	0.322551
IRF4(+)	0.251947	0.359826	0.494972	0.320998
IRF5(+)	0.24175	0.273504	0.267398	0.332741
IRF6(+)	0.431517	0.263838	0.21939	0.368651
IRF7(+)	0.281248	0.40395	0.496125	0.330424
IRF8(+)	0.309561	0.406233	0.454376	0.296555
IRF9(+)	0.294027	0.373822	0.485011	0.356323
IRX1(+)	0.222475	0.473246	0.371756	0.199938
IRX3(+)	0.276302	0.418996	0.412069	0.187932
IRX4(+)	0.322878	0.284368	0.367866	0.378043
IRX5(+)	0.462393	0.370002	0.220774	0.292505
JUN(+)	0.312722	0.431416	0.427293	0.349996
JUNB(+)	0.314529	0.472738	0.384334	0.342483
JUND(+)	0.325269	0.382383	0.459005	0.358745
KDM5A(+)	0.35114	0.347029	0.434241	0.379366
KDM5B(+)	0.350267	0.359546	0.432967	0.382382
KLF10(+)	0.325344	0.388356	0.398073	0.401846
KLF11(+)	0.287833	0.459765	0.421202	0.33126
KLF13(+)	0.308601	0.413934	0.40141	0.391492
KLF15(+)	0.2449	0.462132	0.507885	0.258171
KLF16(+)	0.305747	0.419985	0.428036	0.355605
KLF2(+)	0.297689	0.410269	0.47066	0.336056
KLF3(+)	0.272791	0.443118	0.481117	0.30756
KLF4(+)	0.33644	0.409724	0.288024	0.404278
KLF5(+)	0.299724	0.41963	0.42504	0.37622
KLF6(+)	0.31395	0.477687	0.348526	0.356992
KLF7(+)	0.320414	0.390461	0.309844	0.399907
KLF8(+)	0.212574	0.190724	0.315452	0.197065
KLF9(+)	0.275597	0.469101	0.457572	0.294088
KMT2A(+)	0.268858	0.288572	0.349068	0.249108
LBX2(+)	0.207461	0.224197	0.388578	0.198423
LHX6(+)	0.172249	0.169758	0.170419	0.175922
LTF(+)	0.226833	0.387705	0.594803	0.259342
LUZP1(+)	0.352972	0.333935	0.305469	0.482033
LYL1(+)	0.182962	0.328722	0.240495	0.278704
MAF(+)	0.31556	0.278659	0.369284	0.472171
MAFA(+)	0.328327	0.373016	0.41356	0.374093
MAFB(+)	0.244901	0.561282	0.25722	0.245747
MAFF(+)	0.329991	0.443259	0.373225	0.374705
MAFG(+)	0.364023	0.393913	0.345725	0.407973
MAFK(+)	0.347609	0.361985	0.395587	0.387197
MAX(+)	0.315285	0.343244	0.486067	0.375969
MAZ(+)	0.293288	0.345079	0.552436	0.314112
MEF2A(+)	0.353176	0.337839	0.394982	0.402105
MEF2C(+)	0.33838	0.314329	0.33587	0.488929
MEF2D(+)	0.373007	0.32466	0.323127	0.372398
MEIS1(+)	0.208485	0.301625	0.431897	0.237229
MEIS2(+)	0.174699	0.204373	0.181114	0.200089
MEOX1(+)	0.287872	0.248074	0.270959	0.536842
METTL14(+)	0.256766	0.229055	0.297437	0.490597
MGA(+)	0.286152	0.205911	0.339282	0.197857
MITF(+)	0.32805	0.172294	0.172435	0.181309
MLX(+)	0.254034	0.413459	0.546807	0.276718
MLXIPL(+)	0.18033	0.179343	0.188973	0.185364
MNT(+)	0.331357	0.398249	0.424939	0.335703
MNX1(+)	0.371637	0.354977	0.358254	0.205594
MSC(+)	0.167623	0.269004	0.214415	0.170091
MSX1(+)	0.330544	0.403023	0.309028	0.411218
MSX2(+)	0.379526	0.194007	0.192654	0.204662
MTF1(+)	0.175631	0.167973	0.167708	0.167445
MXD4(+)	0.271977	0.385814	0.555835	0.282185
MXI1(+)	0.278331	0.391637	0.532267	0.303924
MYB(+)	0.260878	0.173586	0.243987	0.171654
MYBL1(+)	0.283347	0.370879	0.413976	0.377677
MYBL2(+)	0.309539	0.31462	0.422075	0.409767
MYC(+)	0.322697	0.399186	0.412923	0.390512
MYLK(+)	0.348646	0.254109	0.274261	0.512065
MZF1(+)	0.315141	0.371332	0.478454	0.345996
NANOG(+)	0.210112	0.218321	0.188468	0.253761
NELFE(+)	0.288989	0.351698	0.53523	0.333964
NF1(+)	0.285674	0.254285	0.197264	0.304418
NFATC1(+)	0.315227	0.307893	0.276135	0.536063
NFATC2(+)	0.281957	0.248964	0.247171	0.63263
NFATC3(+)	0.204369	0.188976	0.252546	0.177923
NFATC4(+)	0.212046	0.191424	0.228783	0.184438
NFE2L1(+)	0.17572	0.185931	0.203897	0.173843
NFE2L3(+)	0.176208	0.173225	0.173393	0.175055
NFIA(+)	0.279538	0.277868	0.350873	0.189068
NFIL3(+)	0.343186	0.405608	0.427429	0.348361
NFKB1(+)	0.339652	0.337805	0.372817	0.464543
NFKB2(+)	0.337828	0.341342	0.368337	0.466209
NFYA(+)	0.188731	0.212165	0.274264	0.269157
NFYB(+)	0.320355	0.396548	0.415847	0.380166
NFYC(+)	0.24859	0.378231	0.572402	0.272794
NKX1-2(+)	0.225058	0.186656	0.223921	0.646048
NKX3-1(+)	0.323154	0.347843	0.342304	0.489571
NKX3-2(+)	0.17098	0.232452	0.268489	0.172014
NONO(+)	0.307963	0.342626	0.507724	0.356369
NPAS2(+)	0.185699	0.406145	0.351751	0.255989
NPDC1(+)	0.291442	0.344532	0.53584	0.331113
NR1D1(+)	0.182485	0.409262	0.218344	0.191423
NR1D2(+)	0.250051	0.528904	0.26168	0.262868
NR1H3(+)	0.270179	0.194524	0.231652	0.368669
NR2C1(+)	0.320323	0.454039	0.347978	0.304668
NR2C2(+)	0.319922	0.368726	0.357192	0.394539
NR2F1(+)	0.317406	0.20374	0.256874	0.197067
NR2F2(+)	0.347424	0.265825	0.224243	0.301953
NR2F6(+)	0.219268	0.478838	0.498676	0.248685
NR3C1(+)	0.245693	0.467958	0.441558	0.278181
NR4A2(+)	0.215833	0.212853	0.204153	0.229443
NR6A1(+)	0.230278	0.192061	0.32808	0.200448
NRF1(+)	0.271031	0.244094	0.310264	0.308186
NRL(+)	0.243021	0.410067	0.522409	0.265369
NXPH3(+)	0.197488	0.453506	0.421331	0.222717
OLIG1(+)	0.197143	0.229797	0.326838	0.37935
ONECUT2(+)	0.200714	0.187798	0.189353	0.507503
OSR1(+)	0.18367	0.513475	0.306282	0.23433
OTUD4(+)	0.316107	0.318116	0.301584	0.50614
OTX1(+)	0.186135	0.29881	0.351952	0.191084
OVOL2(+)	0.171331	0.179728	0.194102	0.170052
PATZ1(+)	0.205102	0.318031	0.472383	0.212343
PAX2(+)	0.256342	0.319411	0.378402	0.240347
PAX6(+)	0.174367	0.212896	0.226459	0.171916
PAX9(+)	0.219086	0.175201	0.17131	0.175239
PBX1(+)	0.226305	0.28094	0.313045	0.219426
PBX3(+)	0.371795	0.328785	0.397955	0.40657
PGR(+)	0.548447	0.235528	0.280176	0.254416
PHF8(+)	0.260964	0.21418	0.310966	0.213454
PKNOX1(+)	0.254186	0.303137	0.234276	0.254712
PLAGL1(+)	0.273289	0.3721	0.302107	0.420665
POLD2(+)	0.170371	0.171328	0.167934	0.170887
POLE3(+)	0.310729	0.363858	0.483047	0.360991
POLE4(+)	0.302191	0.349187	0.533231	0.32431
POLI(+)	0.311394	0.371156	0.501842	0.308911
POLR2A(+)	0.293848	0.415334	0.487511	0.314204
POLR3A(+)	0.17791	0.187898	0.236575	0.195748
POLR3G(+)	0.203058	0.22386	0.434117	0.229498
POU2F1(+)	0.321173	0.280344	0.293531	0.21981
POU2F2(+)	0.292425	0.410417	0.296523	0.432543
POU2F3(+)	0.224062	0.20761	0.296066	0.48882
POU3F1(+)	0.25176	0.444818	0.515385	0.241983
POU3F3(+)	0.245476	0.505628	0.333681	0.254306
POU5F1(+)	0.196936	0.288449	0.297088	0.376721
POU5F1B(+)	0.181417	0.376508	0.572707	0.273373
POU6F1(+)	0.237523	0.171339	0.178343	0.200611
PPARA(+)	0.185116	0.424744	0.559042	0.188791
PPARD(+)	0.233405	0.343302	0.493693	0.347859
PPARG(+)	0.434971	0.203228	0.215381	0.357231
PPARGC1A(+)	0.181332	0.225723	0.260223	0.170174
PRDM1(+)	0.30569	0.341695	0.390287	0.446567
PRDM6(+)	0.330155	0.256966	0.229115	0.449425
PRKAA2(+)	0.172301	0.182969	0.176901	0.171372
PRRX2(+)	0.259565	0.279508	0.376358	0.494393
PSMD12(+)	0.317423	0.354382	0.485363	0.360395
PUM3(+)	0.169768	0.167445	0.167727	0.168052
R3HDM2(+)	0.29774	0.351327	0.477191	0.366098
RAD21(+)	0.337996	0.381494	0.435284	0.361535
RARA(+)	0.321214	0.439853	0.358243	0.3771
RARB(+)	0.198247	0.184839	0.265175	0.236524
RARG(+)	0.264203	0.330975	0.30018	0.402621
RB1(+)	0.330024	0.337895	0.488607	0.345888
RBPJ(+)	0.214306	0.20171	0.207622	0.233125
RCOR1(+)	0.305541	0.368386	0.474722	0.346914
REL(+)	0.375482	0.38069	0.265117	0.447869
RELA(+)	0.320662	0.343385	0.446805	0.410945
RELB(+)	0.309261	0.417883	0.412583	0.380569
REST(+)	0.30567	0.42373	0.441529	0.339633
RFX1(+)	0.252298	0.293465	0.423531	0.262037
RFX2(+)	0.334338	0.31456	0.279815	0.521852
RFX3(+)	0.345387	0.341787	0.403125	0.41691
RFX4(+)	0.313149	0.222917	0.271021	0.295344
RFX5(+)	0.256331	0.301418	0.480765	0.39586
RFX7(+)	0.213961	0.190272	0.18466	0.215027
RNF114(+)	0.222334	0.248851	0.333829	0.217973
RORA(+)	0.220367	0.545805	0.283931	0.228648
RORB(+)	0.270515	0.305528	0.362676	0.300448
RREB1(+)	0.277344	0.390939	0.4659	0.357534
RUNX2(+)	0.328559	0.192713	0.187003	0.228411
RUNX3(+)	0.301197	0.342799	0.504601	0.365882
RXRA(+)	0.25496	0.395012	0.558194	0.238443
RXRB(+)	0.235732	0.303035	0.460952	0.253142
SAP30(+)	0.357659	0.349944	0.378278	0.427913
SATB1(+)	0.289555	0.374579	0.48942	0.352247
SF1(+)	0.325552	0.361925	0.442584	0.382567
SIN3A(+)	0.382847	0.364235	0.363928	0.343149
SIRT6(+)	0.231895	0.432731	0.24557	0.223086
SIX1(+)	0.400769	0.206367	0.324091	0.359156
SIX2(+)	0.226568	0.297405	0.225676	0.39346
SIX4(+)	0.31412	0.384526	0.321825	0.464838
SMAD1(+)	0.170343	0.189317	0.338638	0.175438
SMAD5(+)	0.383867	0.326529	0.390677	0.406638
SMAD6(+)	0.3591	0.272615	0.258855	0.403747
SMAD9(+)	0.176693	0.270225	0.34128	0.176817
SMARCA4(+)	0.299428	0.353591	0.506096	0.354817
SMARCB1(+)	0.199798	0.336863	0.631652	0.203511
SMARCC2(+)	0.314795	0.348512	0.478944	0.351492
SMC3(+)	0.315704	0.383117	0.441911	0.341209
SMPX(+)	0.328999	0.262153	0.326881	0.372439
SNAI1(+)	0.198752	0.338884	0.347242	0.386911
SNAPC4(+)	0.175432	0.189735	0.305725	0.184696
SOHLH2(+)	0.172367	0.205025	0.37202	0.177707
SOX10(+)	0.25256	0.495115	0.44092	0.298981
SOX11(+)	0.258803	0.294328	0.290054	0.480535
SOX12(+)	0.180741	0.434531	0.299726	0.184009
SOX13(+)	0.297112	0.246439	0.308808	0.294663
SOX15(+)	0.296806	0.224337	0.268518	0.262811
SOX17(+)	0.189759	0.174863	0.177184	0.172098
SOX18(+)	0.183451	0.460648	0.32706	0.209269
SOX4(+)	0.399468	0.33307	0.419893	0.360783
SOX5(+)	0.173131	0.170673	0.172656	0.171088
SOX6(+)	0.176513	0.192266	0.260575	0.239902
SOX8(+)	0.228026	0.454713	0.373951	0.275808
SOX9(+)	0.296855	0.46133	0.265071	0.410708
SP1(+)	0.301012	0.375842	0.440457	0.392165
SP110(+)	0.206725	0.298765	0.40412	0.233598
SP2(+)	0.238487	0.363685	0.5102	0.288801
SP3(+)	0.366536	0.340644	0.43309	0.364381
SP4(+)	0.321483	0.246287	0.208088	0.306821
SP6(+)	0.251046	0.412348	0.515625	0.304811
SPAG7(+)	0.171102	0.177338	0.186368	0.171203
SPATS2(+)	0.173085	0.174194	0.175443	0.186664
SPI1(+)	0.252543	0.35103	0.527982	0.345188
SPIB(+)	0.269475	0.325624	0.570169	0.307592
SREBF1(+)	0.262452	0.424308	0.521465	0.289904
SREBF2(+)	0.319123	0.363751	0.494645	0.332353
SRF(+)	0.338332	0.350251	0.447784	0.387114
STAT1(+)	0.279131	0.365845	0.51809	0.343905
STAT2(+)	0.281446	0.395817	0.474896	0.354505
STAT5A(+)	0.206273	0.418716	0.595546	0.214598
STAT5B(+)	0.303946	0.365299	0.515623	0.291722
STAT6(+)	0.252766	0.391465	0.52219	0.312088
SUPT20H(+)	0.332019	0.362852	0.468236	0.316173
TAF1(+)	0.201275	0.18325	0.188621	0.461401
TAF7(+)	0.319399	0.35706	0.447158	0.400006
TBL1XR1(+)	0.372673	0.293207	0.331534	0.219729
TBP(+)	0.2228	0.173395	0.18195	0.174921
TBPL1(+)	0.308629	0.376328	0.419035	0.404421
TBX1(+)	0.265873	0.270053	0.300867	0.237884
TBX2(+)	0.254669	0.216998	0.321416	0.215438
TBX3(+)	0.590279	0.220032	0.243724	0.204008
TBX6(+)	0.265838	0.184519	0.231281	0.238132
TCF12(+)	0.289654	0.283651	0.530948	0.259304
TCF21(+)	0.224939	0.18806	0.213862	0.19884
TCF3(+)	0.22826	0.205975	0.297668	0.227275
TCF4(+)	0.304786	0.227418	0.276745	0.506249
TCF7(+)	0.306274	0.485259	0.348698	0.347432
TCF7L1(+)	0.287936	0.365851	0.467323	0.393958
TCF7L2(+)	0.300131	0.427573	0.377339	0.39673
TEAD1(+)	0.416703	0.333536	0.351064	0.399877
TEAD2(+)	0.253296	0.382303	0.570595	0.282553
TEAD3(+)	0.178211	0.201192	0.196126	0.177366
TEAD4(+)	0.402981	0.384276	0.317717	0.369693
TEF(+)	0.265361	0.363934	0.434063	0.288512
TERF1(+)	0.27026	0.1978	0.320088	0.197881
TFAP2A(+)	0.435287	0.315494	0.392113	0.31347
TFAP2B(+)	0.464035	0.299542	0.419292	0.29223
TFAP2C(+)	0.306464	0.407536	0.421584	0.385574
TFAP2E(+)	0.283499	0.438205	0.457378	0.201087
TFAP4(+)	0.171184	0.291393	0.298888	0.171364
TFDP1(+)	0.303997	0.342148	0.515205	0.353292
TFDP2(+)	0.324078	0.36465	0.480174	0.349631
TFE3(+)	0.329687	0.44368	0.334878	0.384512
TFEB(+)	0.282946	0.501578	0.376065	0.29479
TFF3(+)	0.330113	0.364373	0.488652	0.334541
TGIF1(+)	0.257621	0.278184	0.259863	0.247111
TGIF2(+)	0.320622	0.343342	0.468895	0.384456
THAP1(+)	0.287543	0.474652	0.411919	0.310748
THAP11(+)	0.300418	0.364994	0.508121	0.32209
THRA(+)	0.175418	0.272016	0.407576	0.175688
THRB(+)	0.235791	0.36456	0.530695	0.258921
TLX2(+)	0.186918	0.210357	0.404843	0.201127
TLX3(+)	0.286135	0.427737	0.460418	0.184038
TP53(+)	0.3065	0.342551	0.500717	0.367109
TP73(+)	0.216838	0.265568	0.300358	0.260148
TRIM28(+)	0.320324	0.374863	0.456723	0.365482
TWIST1(+)	0.312434	0.249336	0.294684	0.333781
UBP1(+)	0.351233	0.28575	0.379454	0.383752
UBTF(+)	0.257932	0.403844	0.495515	0.296725
USF1(+)	0.271776	0.285279	0.316621	0.286266
USF2(+)	0.277257	0.404196	0.521351	0.300982
USP39(+)	0.470724	0.189373	0.267939	0.173937
VAX2(+)	0.197713	0.284591	0.335921	0.246726
VEZF1(+)	0.403473	0.343376	0.316948	0.357281
XBP1(+)	0.331196	0.374522	0.512772	0.282625
XRCC4(+)	0.343252	0.332475	0.474788	0.301094
YY1(+)	0.306267	0.373317	0.49683	0.342984
ZBTB17(+)	0.30803	0.453745	0.350646	0.387428
ZBTB33(+)	0.2868	0.307985	0.47473	0.419348
ZBTB7A(+)	0.316392	0.411865	0.420888	0.365899
ZBTB7B(+)	0.269483	0.442786	0.490138	0.299271
ZBTB7C(+)	0.18099	0.26589	0.461185	0.191798
ZC3H11A(+)	0.30171	0.374704	0.228825	0.373569
ZFHX2(+)	0.184238	0.171713	0.173265	0.279778
ZFP2(+)	0.170879	0.170606	0.16922	0.177657
ZFP30(+)	0.217261	0.239141	0.323101	0.313948
ZFX(+)	0.287321	0.416671	0.455087	0.339588
ZIC1(+)	0.182486	0.347195	0.272811	0.184219
ZIC2(+)	0.181764	0.218818	0.21517	0.172975
ZMIZ1(+)	0.278845	0.402885	0.464493	0.35711
ZNF107(+)	0.177332	0.414923	0.369251	0.176773
ZNF121(+)	0.17523	0.173928	0.17338	0.179151
ZNF135(+)	0.196411	0.19317	0.216021	0.193857
ZNF136(+)	0.327882	0.254292	0.225764	0.259293
ZNF143(+)	0.365566	0.343414	0.425994	0.375023
ZNF148(+)	0.244863	0.475654	0.251259	0.335351
ZNF16(+)	0.172911	0.198356	0.370792	0.182564
ZNF165(+)	0.423766	0.387943	0.247468	0.394071
ZNF177(+)	0.230159	0.178514	0.219624	0.435838
ZNF180(+)	0.188559	0.237415	0.370448	0.208784
ZNF195(+)	0.21783	0.231809	0.243372	0.544195
ZNF215(+)	0.171051	0.248305	0.37525	0.18211
ZNF219(+)	0.18066	0.202257	0.383693	0.19277
ZNF222(+)	0.194071	0.414864	0.600692	0.207782
ZNF224(+)	0.189732	0.196183	0.202007	0.177608
ZNF225(+)	0.19936	0.214565	0.375857	0.237944
ZNF23(+)	0.237771	0.310237	0.455308	0.327533
ZNF233(+)	0.211579	0.471386	0.419611	0.232482
ZNF235(+)	0.170971	0.18946	0.174787	0.172012
ZNF263(+)	0.213031	0.369021	0.329448	0.188542
ZNF274(+)	0.295844	0.446725	0.412347	0.299495
ZNF275(+)	0.170307	0.240341	0.372403	0.169213
ZNF281(+)	0.332187	0.216446	0.396466	0.228494
ZNF284(+)	0.193063	0.177034	0.177624	0.189566
ZNF300(+)	0.177409	0.177373	0.19062	0.185978
ZNF317(+)	0.177904	0.183523	0.191519	0.174052
ZNF329(+)	0.173277	0.175066	0.18302	0.170067
ZNF341(+)	0.207049	0.199173	0.188938	0.218134
ZNF35(+)	0.176923	0.177533	0.179674	0.179232
ZNF354A(+)	0.17736	0.175325	0.171609	0.174186
ZNF354C(+)	0.171389	0.171846	0.171056	0.17078
ZNF358(+)	0.300225	0.340757	0.512291	0.358428
ZNF394(+)	0.190867	0.196085	0.312444	0.379768
ZNF410(+)	0.173858	0.191865	0.329384	0.177245
ZNF44(+)	0.186889	0.169191	0.171093	0.170704
ZNF441(+)	0.261623	0.299643	0.180127	0.196603
ZNF444(+)	0.304127	0.360413	0.491644	0.30238
ZNF454(+)	0.204924	0.298997	0.358915	0.215343
ZNF467(+)	0.264699	0.451665	0.481174	0.295363
ZNF470(+)	0.169514	0.171143	0.172353	0.167725
ZNF485(+)	0.227385	0.442563	0.319654	0.399546
ZNF492(+)	0.217198	0.208801	0.180183	0.202415
ZNF502(+)	0.183862	0.355872	0.263449	0.180387
ZNF516(+)	0.299891	0.177087	0.182835	0.387018
ZNF547(+)	0.195714	0.168745	0.179046	0.181934
ZNF562(+)	0.169732	0.168958	0.167445	0.167945
ZNF563(+)	0.272961	0.247935	0.370813	0.299156
ZNF579(+)	0.205862	0.30838	0.27542	0.194227
ZNF585B(+)	0.214389	0.372877	0.39814	0.295437
ZNF589(+)	0.183532	0.209719	0.412626	0.225059
ZNF596(+)	0.173406	0.296872	0.198582	0.172844
ZNF616(+)	0.177689	0.194032	0.230853	0.181683
ZNF658(+)	0.197102	0.199383	0.184907	0.401249
ZNF664(+)	0.214636	0.193754	0.239531	0.193469
ZNF671(+)	0.214972	0.21986	0.37085	0.23332
ZNF672(+)	0.190381	0.21905	0.276386	0.314069
ZNF682(+)	0.211128	0.179496	0.193486	0.214203
ZNF699(+)	0.199776	0.264756	0.358107	0.226984
ZNF70(+)	0.253523	0.218766	0.275669	0.181348
ZNF71(+)	0.221214	0.351919	0.25978	0.248373
ZNF714(+)	0.171776	0.16786	0.167739	0.167445
ZNF740(+)	0.200534	0.195278	0.26419	0.292534
ZNF746(+)	0.184381	0.173046	0.183703	0.183854
ZNF749(+)	0.250219	0.331376	0.357432	0.262108
ZNF76(+)	0.299668	0.351075	0.533829	0.30966
ZNF768(+)	0.220179	0.30428	0.540918	0.25446
ZNF775(+)	0.169898	0.214523	0.233899	0.168815
ZNF778(+)	0.34271	0.182339	0.18752	0.467265
ZNF780A(+)	0.211862	0.341525	0.5693	0.196463
ZNF787(+)	0.295566	0.419365	0.443024	0.351513
ZNF81(+)	0.235532	0.406557	0.318026	0.21827
ZNF816(+)	0.195155	0.295486	0.2359	0.382835
ZNF878(+)	0.295572	0.337064	0.197703	0.32734
ZNF90(+)	0.172056	0.180575	0.188888	0.175572
ZNF91(+)	0.382027	0.345174	0.431493	0.361366
ZSCAN29(+)	0.326257	0.241987	0.241183	0.290128
ZSWIM1(+)	0.177496	0.192589	0.30495	0.174314
ZXDA(+)	0.187098	0.220557	0.206159	0.242361
ZXDB(+)	0.172569	0.19725	0.375169	0.178345

## Sheet: Supplementary Dataset 5
Supplementary Dataset 5: All receptor-ligand pairs identified for the milk cell subtypes, calculated by determining the intercellular communication probability and then conducting permutation tests using CellChat.
	source	target	ligand	receptor	prob	pval	interaction_name	interaction_name_2	pathway_name	annotation	evidence
1	Tcell	Mono	TGFB1	TGFbR1_R2	0.000924941	0	TGFB1_TGFBR1_TGFBR2	TGFB1 - (TGFBR1+TGFBR2)	TGFb	Secreted Signaling	KEGG: hsa04350
2	Mono	Mono	TGFB1	TGFbR1_R2	0.00199774	0	TGFB1_TGFBR1_TGFBR2	TGFB1 - (TGFBR1+TGFBR2)	TGFb	Secreted Signaling	KEGG: hsa04350
3	Macro	Mono	TGFB1	TGFbR1_R2	0.000823289	0	TGFB1_TGFBR1_TGFBR2	TGFB1 - (TGFBR1+TGFBR2)	TGFb	Secreted Signaling	KEGG: hsa04350
4	Bcell_Plasma	Mono	TGFB1	TGFbR1_R2	0.0018103	0	TGFB1_TGFBR1_TGFBR2	TGFB1 - (TGFBR1+TGFBR2)	TGFb	Secreted Signaling	KEGG: hsa04350
5	Myeloid	Mono	TGFB1	TGFbR1_R2	0.00225626	0	TGFB1_TGFBR1_TGFBR2	TGFB1 - (TGFBR1+TGFBR2)	TGFb	Secreted Signaling	KEGG: hsa04350
6	Tcell	Myeloid	TGFB1	TGFbR1_R2	0.00103009	0	TGFB1_TGFBR1_TGFBR2	TGFB1 - (TGFBR1+TGFBR2)	TGFb	Secreted Signaling	KEGG: hsa04350
7	Mono	Myeloid	TGFB1	TGFbR1_R2	0.00222457	0	TGFB1_TGFBR1_TGFBR2	TGFB1 - (TGFBR1+TGFBR2)	TGFb	Secreted Signaling	KEGG: hsa04350
8	Macro	Myeloid	TGFB1	TGFbR1_R2	0.000916861	0	TGFB1_TGFBR1_TGFBR2	TGFB1 - (TGFBR1+TGFBR2)	TGFb	Secreted Signaling	KEGG: hsa04350
9	Bcell_Plasma	Myeloid	TGFB1	TGFbR1_R2	0.00201589	0	TGFB1_TGFBR1_TGFBR2	TGFB1 - (TGFBR1+TGFBR2)	TGFb	Secreted Signaling	KEGG: hsa04350
10	Myeloid	Myeloid	TGFB1	TGFbR1_R2	0.00251237	0	TGFB1_TGFBR1_TGFBR2	TGFB1 - (TGFBR1+TGFBR2)	TGFb	Secreted Signaling	KEGG: hsa04350
11	Tcell	LC1	TGFB1	ACVR1B_TGFbR2	0.00144971	0	TGFB1_ACVR1B_TGFBR2	TGFB1 - (ACVR1B+TGFBR2)	TGFb	Secreted Signaling	PMID: 27449815
12	Mono	LC1	TGFB1	ACVR1B_TGFbR2	0.00312925	0	TGFB1_ACVR1B_TGFBR2	TGFB1 - (ACVR1B+TGFBR2)	TGFb	Secreted Signaling	PMID: 27449815
13	Macro	LC1	TGFB1	ACVR1B_TGFbR2	0.00129024	0	TGFB1_ACVR1B_TGFBR2	TGFB1 - (ACVR1B+TGFBR2)	TGFb	Secreted Signaling	PMID: 27449815
14	Bcell_Plasma	LC1	TGFB1	ACVR1B_TGFbR2	0.00283595	0	TGFB1_ACVR1B_TGFBR2	TGFB1 - (ACVR1B+TGFBR2)	TGFb	Secreted Signaling	PMID: 27449815
15	Myeloid	LC1	TGFB1	ACVR1B_TGFbR2	0.00353368	0	TGFB1_ACVR1B_TGFBR2	TGFB1 - (ACVR1B+TGFBR2)	TGFb	Secreted Signaling	PMID: 27449815
16	LC1	LC1	EGF	EGFR	0.000141555	0	EGF_EGFR	EGF - EGFR	EGF	Secreted Signaling	KEGG: hsa04012
17	LC1	LC1	EGF	EGFR_ERBB2	0.00016707	0	EGF_EGFR_ERBB2	EGF - (EGFR+ERBB2)	EGF	Secreted Signaling	KEGG: hsa04012
18	Macro	LC1	AREG	EGFR	5.79036e-05	0	AREG_EGFR	AREG - EGFR	EGF	Secreted Signaling	KEGG: hsa04012
19	Bcell_Plasma	LC1	AREG	EGFR	0.000467437	0	AREG_EGFR	AREG - EGFR	EGF	Secreted Signaling	KEGG: hsa04012
20	Myeloid	LC1	AREG	EGFR	0.000751556	0	AREG_EGFR	AREG - EGFR	EGF	Secreted Signaling	KEGG: hsa04012
21	Macro	LC1	AREG	EGFR_ERBB2	6.83417e-05	0	AREG_EGFR_ERBB2	AREG - (EGFR+ERBB2)	EGF	Secreted Signaling	KEGG: hsa04012
22	Bcell_Plasma	LC1	AREG	EGFR_ERBB2	0.000551659	0	AREG_EGFR_ERBB2	AREG - (EGFR+ERBB2)	EGF	Secreted Signaling	KEGG: hsa04012
23	Myeloid	LC1	AREG	EGFR_ERBB2	0.000886926	0	AREG_EGFR_ERBB2	AREG - (EGFR+ERBB2)	EGF	Secreted Signaling	KEGG: hsa04012
24	LC1	LC1	HBEGF	EGFR	0.000129426	0	HBEGF_EGFR	HBEGF - EGFR	EGF	Secreted Signaling	KEGG: hsa04012
25	Mono	LC1	HBEGF	EGFR	0.000262808	0	HBEGF_EGFR	HBEGF - EGFR	EGF	Secreted Signaling	KEGG: hsa04012
26	Macro	LC1	HBEGF	EGFR	0.00047705	0	HBEGF_EGFR	HBEGF - EGFR	EGF	Secreted Signaling	KEGG: hsa04012
27	Myeloid	LC1	HBEGF	EGFR	0.000322399	0	HBEGF_EGFR	HBEGF - EGFR	EGF	Secreted Signaling	KEGG: hsa04012
28	LC1	LC1	HBEGF	EGFR_ERBB2	0.000152756	0	HBEGF_EGFR_ERBB2	HBEGF - (EGFR+ERBB2)	EGF	Secreted Signaling	KEGG: hsa04012
29	Mono	LC1	HBEGF	EGFR_ERBB2	0.000310172	0	HBEGF_EGFR_ERBB2	HBEGF - (EGFR+ERBB2)	EGF	Secreted Signaling	KEGG: hsa04012
30	Macro	LC1	HBEGF	EGFR_ERBB2	0.000563004	0	HBEGF_EGFR_ERBB2	HBEGF - (EGFR+ERBB2)	EGF	Secreted Signaling	KEGG: hsa04012
31	Myeloid	LC1	HBEGF	EGFR_ERBB2	0.000380499	0	HBEGF_EGFR_ERBB2	HBEGF - (EGFR+ERBB2)	EGF	Secreted Signaling	KEGG: hsa04012
32	Mono	LC1	EREG	EGFR	0.000314829	0	EREG_EGFR	EREG - EGFR	EGF	Secreted Signaling	KEGG: hsa04012
33	Myeloid	LC1	EREG	EGFR	0.000282931	0	EREG_EGFR	EREG - EGFR	EGF	Secreted Signaling	KEGG: hsa04012
34	Mono	LC1	EREG	EGFR_ERBB2	0.000371565	0	EREG_EGFR_ERBB2	EREG - (EGFR+ERBB2)	EGF	Secreted Signaling	KEGG: hsa04012
35	Myeloid	LC1	EREG	EGFR_ERBB2	0.000333921	0	EREG_EGFR_ERBB2	EREG - (EGFR+ERBB2)	EGF	Secreted Signaling	KEGG: hsa04012
36	Tcell	Mono	CCL5	CCR1	0.0100528	0	CCL5_CCR1	CCL5 - CCR1	CCL	Secreted Signaling	KEGG: hsa04060
37	Mono	Mono	CCL3	CCR1	0.0357801	0	CCL3_CCR1	CCL3 - CCR1	CCL	Secreted Signaling	KEGG: hsa04060
38	Macro	Mono	CCL3	CCR1	0.0520812	0	CCL3_CCR1	CCL3 - CCR1	CCL	Secreted Signaling	KEGG: hsa04060
39	Myeloid	Mono	CCL3	CCR1	0.00752976	0	CCL3_CCR1	CCL3 - CCR1	CCL	Secreted Signaling	KEGG: hsa04060
40	Mono	Mono	CCL3L1	CCR1	0.0156042	0	CCL3L1_CCR1	CCL3L1 - CCR1	CCL	Secreted Signaling	KEGG: hsa04060
41	Macro	Mono	CCL3L1	CCR1	0.0311868	0	CCL3L1_CCR1	CCL3L1 - CCR1	CCL	Secreted Signaling	KEGG: hsa04060
42	Myeloid	Mono	CCL3L1	CCR1	0.00402011	0	CCL3L1_CCR1	CCL3L1 - CCR1	CCL	Secreted Signaling	KEGG: hsa04060
43	Mono	Mono	CCL4	CCR5	0.00691023	0	CCL4_CCR5	CCL4 - CCR5	CCL	Secreted Signaling	KEGG: hsa04060
44	Macro	Mono	CCL4	CCR5	0.0125181	0	CCL4_CCR5	CCL4 - CCR5	CCL	Secreted Signaling	KEGG: hsa04060
45	Myeloid	Mono	CCL4	CCR5	0.000548002	0	CCL4_CCR5	CCL4 - CCR5	CCL	Secreted Signaling	KEGG: hsa04060
46	Tcell	Mono	CCL5	CCR5	0.00257579	0	CCL5_CCR5	CCL5 - CCR5	CCL	Secreted Signaling	KEGG: hsa04060
47	Mono	Mono	CCL3	CCR5	0.00934852	0	CCL3_CCR5	CCL3 - CCR5	CCL	Secreted Signaling	KEGG: hsa04060
48	Macro	Mono	CCL3	CCR5	0.0137797	0	CCL3_CCR5	CCL3 - CCR5	CCL	Secreted Signaling	KEGG: hsa04060
49	Myeloid	Mono	CCL3	CCR5	0.00192568	0	CCL3_CCR5	CCL3 - CCR5	CCL	Secreted Signaling	KEGG: hsa04060
50	LC1	Tcell	MIF	CD74_CXCR4	0.041704	0	MIF_CD74_CXCR4	MIF - (CD74+CXCR4)	MIF	Secreted Signaling	PMID: 29637711; PMID: 24760155
51	LC2	Tcell	MIF	CD74_CXCR4	0.0689518	0	MIF_CD74_CXCR4	MIF - (CD74+CXCR4)	MIF	Secreted Signaling	PMID: 29637711; PMID: 24760155
52	Tcell	Tcell	MIF	CD74_CXCR4	0.0154373	0	MIF_CD74_CXCR4	MIF - (CD74+CXCR4)	MIF	Secreted Signaling	PMID: 29637711; PMID: 24760155
53	Mono	Tcell	MIF	CD74_CXCR4	0.0346071	0	MIF_CD74_CXCR4	MIF - (CD74+CXCR4)	MIF	Secreted Signaling	PMID: 29637711; PMID: 24760155
54	Macro	Tcell	MIF	CD74_CXCR4	0.0429877	0	MIF_CD74_CXCR4	MIF - (CD74+CXCR4)	MIF	Secreted Signaling	PMID: 29637711; PMID: 24760155
55	Bcell_Plasma	Tcell	MIF	CD74_CXCR4	0.0409689	0	MIF_CD74_CXCR4	MIF - (CD74+CXCR4)	MIF	Secreted Signaling	PMID: 29637711; PMID: 24760155
56	Myeloid	Tcell	MIF	CD74_CXCR4	0.0362692	0	MIF_CD74_CXCR4	MIF - (CD74+CXCR4)	MIF	Secreted Signaling	PMID: 29637711; PMID: 24760155
57	LC1	Mono	MIF	CD74_CXCR4	0.0503573	0	MIF_CD74_CXCR4	MIF - (CD74+CXCR4)	MIF	Secreted Signaling	PMID: 29637711; PMID: 24760155
58	LC2	Mono	MIF	CD74_CXCR4	0.0827706	0	MIF_CD74_CXCR4	MIF - (CD74+CXCR4)	MIF	Secreted Signaling	PMID: 29637711; PMID: 24760155
59	Tcell	Mono	MIF	CD74_CXCR4	0.0187471	0	MIF_CD74_CXCR4	MIF - (CD74+CXCR4)	MIF	Secreted Signaling	PMID: 29637711; PMID: 24760155
60	Mono	Mono	MIF	CD74_CXCR4	0.0418521	0	MIF_CD74_CXCR4	MIF - (CD74+CXCR4)	MIF	Secreted Signaling	PMID: 29637711; PMID: 24760155
61	Macro	Mono	MIF	CD74_CXCR4	0.051893	0	MIF_CD74_CXCR4	MIF - (CD74+CXCR4)	MIF	Secreted Signaling	PMID: 29637711; PMID: 24760155
62	Bcell_Plasma	Mono	MIF	CD74_CXCR4	0.0494776	0	MIF_CD74_CXCR4	MIF - (CD74+CXCR4)	MIF	Secreted Signaling	PMID: 29637711; PMID: 24760155
63	Myeloid	Mono	MIF	CD74_CXCR4	0.0438464	0	MIF_CD74_CXCR4	MIF - (CD74+CXCR4)	MIF	Secreted Signaling	PMID: 29637711; PMID: 24760155
64	LC1	Macro	MIF	CD74_CXCR4	0.0669652	0	MIF_CD74_CXCR4	MIF - (CD74+CXCR4)	MIF	Secreted Signaling	PMID: 29637711; PMID: 24760155
65	LC2	Macro	MIF	CD74_CXCR4	0.108843	0	MIF_CD74_CXCR4	MIF - (CD74+CXCR4)	MIF	Secreted Signaling	PMID: 29637711; PMID: 24760155
66	Tcell	Macro	MIF	CD74_CXCR4	0.0252066	0	MIF_CD74_CXCR4	MIF - (CD74+CXCR4)	MIF	Secreted Signaling	PMID: 29637711; PMID: 24760155
67	Mono	Macro	MIF	CD74_CXCR4	0.0558199	0	MIF_CD74_CXCR4	MIF - (CD74+CXCR4)	MIF	Secreted Signaling	PMID: 29637711; PMID: 24760155
68	Macro	Macro	MIF	CD74_CXCR4	0.0689706	0	MIF_CD74_CXCR4	MIF - (CD74+CXCR4)	MIF	Secreted Signaling	PMID: 29637711; PMID: 24760155
69	Bcell_Plasma	Macro	MIF	CD74_CXCR4	0.0658155	0	MIF_CD74_CXCR4	MIF - (CD74+CXCR4)	MIF	Secreted Signaling	PMID: 29637711; PMID: 24760155
70	Myeloid	Macro	MIF	CD74_CXCR4	0.0584391	0	MIF_CD74_CXCR4	MIF - (CD74+CXCR4)	MIF	Secreted Signaling	PMID: 29637711; PMID: 24760155
71	LC1	Bcell_Plasma	MIF	CD74_CXCR4	0.0761916	0	MIF_CD74_CXCR4	MIF - (CD74+CXCR4)	MIF	Secreted Signaling	PMID: 29637711; PMID: 24760155
72	LC2	Bcell_Plasma	MIF	CD74_CXCR4	0.123078	0	MIF_CD74_CXCR4	MIF - (CD74+CXCR4)	MIF	Secreted Signaling	PMID: 29637711; PMID: 24760155
73	Tcell	Bcell_Plasma	MIF	CD74_CXCR4	0.0288575	0	MIF_CD74_CXCR4	MIF - (CD74+CXCR4)	MIF	Secreted Signaling	PMID: 29637711; PMID: 24760155
74	Mono	Bcell_Plasma	MIF	CD74_CXCR4	0.0636154	0	MIF_CD74_CXCR4	MIF - (CD74+CXCR4)	MIF	Secreted Signaling	PMID: 29637711; PMID: 24760155
75	Macro	Bcell_Plasma	MIF	CD74_CXCR4	0.0784501	0	MIF_CD74_CXCR4	MIF - (CD74+CXCR4)	MIF	Secreted Signaling	PMID: 29637711; PMID: 24760155
76	Bcell_Plasma	Bcell_Plasma	MIF	CD74_CXCR4	0.0748962	0	MIF_CD74_CXCR4	MIF - (CD74+CXCR4)	MIF	Secreted Signaling	PMID: 29637711; PMID: 24760155
77	Myeloid	Bcell_Plasma	MIF	CD74_CXCR4	0.0665747	0	MIF_CD74_CXCR4	MIF - (CD74+CXCR4)	MIF	Secreted Signaling	PMID: 29637711; PMID: 24760155
78	LC1	Myeloid	MIF	CD74_CXCR4	0.0774087	0	MIF_CD74_CXCR4	MIF - (CD74+CXCR4)	MIF	Secreted Signaling	PMID: 29637711; PMID: 24760155
79	LC2	Myeloid	MIF	CD74_CXCR4	0.124943	0	MIF_CD74_CXCR4	MIF - (CD74+CXCR4)	MIF	Secreted Signaling	PMID: 29637711; PMID: 24760155
80	Tcell	Myeloid	MIF	CD74_CXCR4	0.0293425	0	MIF_CD74_CXCR4	MIF - (CD74+CXCR4)	MIF	Secreted Signaling	PMID: 29637711; PMID: 24760155
81	Mono	Myeloid	MIF	CD74_CXCR4	0.0646457	0	MIF_CD74_CXCR4	MIF - (CD74+CXCR4)	MIF	Secreted Signaling	PMID: 29637711; PMID: 24760155
82	Macro	Myeloid	MIF	CD74_CXCR4	0.0797002	0	MIF_CD74_CXCR4	MIF - (CD74+CXCR4)	MIF	Secreted Signaling	PMID: 29637711; PMID: 24760155
83	Bcell_Plasma	Myeloid	MIF	CD74_CXCR4	0.0760943	0	MIF_CD74_CXCR4	MIF - (CD74+CXCR4)	MIF	Secreted Signaling	PMID: 29637711; PMID: 24760155
84	Myeloid	Myeloid	MIF	CD74_CXCR4	0.0676494	0	MIF_CD74_CXCR4	MIF - (CD74+CXCR4)	MIF	Secreted Signaling	PMID: 29637711; PMID: 24760155
85	LC1	LC1	MIF	CD74_CD44	0.0054282	0	MIF_CD74_CD44	MIF - (CD74+CD44)	MIF	Secreted Signaling	PMID: 29637711; PMID: 26175090
86	LC2	LC1	MIF	CD74_CD44	0.00920238	0	MIF_CD74_CD44	MIF - (CD74+CD44)	MIF	Secreted Signaling	PMID: 29637711; PMID: 26175090
87	Tcell	LC1	MIF	CD74_CD44	0.00196253	0	MIF_CD74_CD44	MIF - (CD74+CD44)	MIF	Secreted Signaling	PMID: 29637711; PMID: 26175090
88	Mono	LC1	MIF	CD74_CD44	0.00447563	0	MIF_CD74_CD44	MIF - (CD74+CD44)	MIF	Secreted Signaling	PMID: 29637711; PMID: 26175090
89	Macro	LC1	MIF	CD74_CD44	0.00560182	0	MIF_CD74_CD44	MIF - (CD74+CD44)	MIF	Secreted Signaling	PMID: 29637711; PMID: 26175090
90	Bcell_Plasma	LC1	MIF	CD74_CD44	0.00532897	0	MIF_CD74_CD44	MIF - (CD74+CD44)	MIF	Secreted Signaling	PMID: 29637711; PMID: 26175090
91	Myeloid	LC1	MIF	CD74_CD44	0.00469763	0	MIF_CD74_CD44	MIF - (CD74+CD44)	MIF	Secreted Signaling	PMID: 29637711; PMID: 26175090
92	LC1	Tcell	MIF	CD74_CD44	0.0370036	0	MIF_CD74_CD44	MIF - (CD74+CD44)	MIF	Secreted Signaling	PMID: 29637711; PMID: 26175090
93	LC2	Tcell	MIF	CD74_CD44	0.0613771	0	MIF_CD74_CD44	MIF - (CD74+CD44)	MIF	Secreted Signaling	PMID: 29637711; PMID: 26175090
94	Tcell	Tcell	MIF	CD74_CD44	0.0136552	0	MIF_CD74_CD44	MIF - (CD74+CD44)	MIF	Secreted Signaling	PMID: 29637711; PMID: 26175090
95	Mono	Tcell	MIF	CD74_CD44	0.0306809	0	MIF_CD74_CD44	MIF - (CD74+CD44)	MIF	Secreted Signaling	PMID: 29637711; PMID: 26175090
96	Macro	Tcell	MIF	CD74_CD44	0.0381484	0	MIF_CD74_CD44	MIF - (CD74+CD44)	MIF	Secreted Signaling	PMID: 29637711; PMID: 26175090
97	Bcell_Plasma	Tcell	MIF	CD74_CD44	0.0363482	0	MIF_CD74_CD44	MIF - (CD74+CD44)	MIF	Secreted Signaling	PMID: 29637711; PMID: 26175090
98	Myeloid	Tcell	MIF	CD74_CD44	0.0321608	0	MIF_CD74_CD44	MIF - (CD74+CD44)	MIF	Secreted Signaling	PMID: 29637711; PMID: 26175090
99	LC1	Mono	MIF	CD74_CD44	0.0724096	0	MIF_CD74_CD44	MIF - (CD74+CD44)	MIF	Secreted Signaling	PMID: 29637711; PMID: 26175090
100	LC2	Mono	MIF	CD74_CD44	0.117264	0	MIF_CD74_CD44	MIF - (CD74+CD44)	MIF	Secreted Signaling	PMID: 29637711; PMID: 26175090
101	Tcell	Mono	MIF	CD74_CD44	0.0273555	0	MIF_CD74_CD44	MIF - (CD74+CD44)	MIF	Secreted Signaling	PMID: 29637711; PMID: 26175090
102	Mono	Mono	MIF	CD74_CD44	0.0604168	0	MIF_CD74_CD44	MIF - (CD74+CD44)	MIF	Secreted Signaling	PMID: 29637711; PMID: 26175090
103	Macro	Mono	MIF	CD74_CD44	0.074565	0	MIF_CD74_CD44	MIF - (CD74+CD44)	MIF	Secreted Signaling	PMID: 29637711; PMID: 26175090
104	Bcell_Plasma	Mono	MIF	CD74_CD44	0.0711735	0	MIF_CD74_CD44	MIF - (CD74+CD44)	MIF	Secreted Signaling	PMID: 29637711; PMID: 26175090
105	Myeloid	Mono	MIF	CD74_CD44	0.0632373	0	MIF_CD74_CD44	MIF - (CD74+CD44)	MIF	Secreted Signaling	PMID: 29637711; PMID: 26175090
106	LC1	Macro	MIF	CD74_CD44	0.064163	0	MIF_CD74_CD44	MIF - (CD74+CD44)	MIF	Secreted Signaling	PMID: 29637711; PMID: 26175090
107	LC2	Macro	MIF	CD74_CD44	0.104485	0	MIF_CD74_CD44	MIF - (CD74+CD44)	MIF	Secreted Signaling	PMID: 29637711; PMID: 26175090
108	Tcell	Macro	MIF	CD74_CD44	0.0241067	0	MIF_CD74_CD44	MIF - (CD74+CD44)	MIF	Secreted Signaling	PMID: 29637711; PMID: 26175090
109	Mono	Macro	MIF	CD74_CD44	0.0534573	0	MIF_CD74_CD44	MIF - (CD74+CD44)	MIF	Secreted Signaling	PMID: 29637711; PMID: 26175090
110	Macro	Macro	MIF	CD74_CD44	0.0660904	0	MIF_CD74_CD44	MIF - (CD74+CD44)	MIF	Secreted Signaling	PMID: 29637711; PMID: 26175090
111	Bcell_Plasma	Macro	MIF	CD74_CD44	0.0630581	0	MIF_CD74_CD44	MIF - (CD74+CD44)	MIF	Secreted Signaling	PMID: 29637711; PMID: 26175090
112	Myeloid	Macro	MIF	CD74_CD44	0.0559723	0	MIF_CD74_CD44	MIF - (CD74+CD44)	MIF	Secreted Signaling	PMID: 29637711; PMID: 26175090
113	LC1	Bcell_Plasma	MIF	CD74_CD44	0.0497773	0	MIF_CD74_CD44	MIF - (CD74+CD44)	MIF	Secreted Signaling	PMID: 29637711; PMID: 26175090
114	LC2	Bcell_Plasma	MIF	CD74_CD44	0.0818495	0	MIF_CD74_CD44	MIF - (CD74+CD44)	MIF	Secreted Signaling	PMID: 29637711; PMID: 26175090
115	Tcell	Bcell_Plasma	MIF	CD74_CD44	0.0185241	0	MIF_CD74_CD44	MIF - (CD74+CD44)	MIF	Secreted Signaling	PMID: 29637711; PMID: 26175090
116	Mono	Bcell_Plasma	MIF	CD74_CD44	0.0413658	0	MIF_CD74_CD44	MIF - (CD74+CD44)	MIF	Secreted Signaling	PMID: 29637711; PMID: 26175090
117	Macro	Bcell_Plasma	MIF	CD74_CD44	0.0512963	0	MIF_CD74_CD44	MIF - (CD74+CD44)	MIF	Secreted Signaling	PMID: 29637711; PMID: 26175090
118	Bcell_Plasma	Bcell_Plasma	MIF	CD74_CD44	0.0489072	0	MIF_CD74_CD44	MIF - (CD74+CD44)	MIF	Secreted Signaling	PMID: 29637711; PMID: 26175090
119	Myeloid	Bcell_Plasma	MIF	CD74_CD44	0.043338	0	MIF_CD74_CD44	MIF - (CD74+CD44)	MIF	Secreted Signaling	PMID: 29637711; PMID: 26175090
120	LC1	Myeloid	MIF	CD74_CD44	0.0731456	0	MIF_CD74_CD44	MIF - (CD74+CD44)	MIF	Secreted Signaling	PMID: 29637711; PMID: 26175090
121	LC2	Myeloid	MIF	CD74_CD44	0.118398	0	MIF_CD74_CD44	MIF - (CD74+CD44)	MIF	Secreted Signaling	PMID: 29637711; PMID: 26175090
122	Tcell	Myeloid	MIF	CD74_CD44	0.0276472	0	MIF_CD74_CD44	MIF - (CD74+CD44)	MIF	Secreted Signaling	PMID: 29637711; PMID: 26175090
123	Mono	Myeloid	MIF	CD74_CD44	0.0610389	0	MIF_CD74_CD44	MIF - (CD74+CD44)	MIF	Secreted Signaling	PMID: 29637711; PMID: 26175090
124	Macro	Myeloid	MIF	CD74_CD44	0.0753211	0	MIF_CD74_CD44	MIF - (CD74+CD44)	MIF	Secreted Signaling	PMID: 29637711; PMID: 26175090
125	Bcell_Plasma	Myeloid	MIF	CD74_CD44	0.0718979	0	MIF_CD74_CD44	MIF - (CD74+CD44)	MIF	Secreted Signaling	PMID: 29637711; PMID: 26175090
126	Myeloid	Myeloid	MIF	CD74_CD44	0.0638865	0	MIF_CD74_CD44	MIF - (CD74+CD44)	MIF	Secreted Signaling	PMID: 29637711; PMID: 26175090
127	Macro	LC1	OSM	LIFR_IL6ST	0.000535405	0	OSM_LIFR_IL6ST	OSM - (LIFR+IL6ST)	OSM	Secreted Signaling	KEGG: hsa04060
128	Macro	LC1	OSM	OSMR_IL6ST	0.00112739	0	OSM_OSMR_IL6ST	OSM - (OSMR+IL6ST)	OSM	Secreted Signaling	KEGG: hsa04060
129	Mono	Myeloid	IL1B	IL1R2	0.00448307	0	IL1B_IL1R2	IL1B - IL1R2	IL1	Secreted Signaling	KEGG: hsa04060
130	Macro	Myeloid	IL1B	IL1R2	0.00665485	0	IL1B_IL1R2	IL1B - IL1R2	IL1	Secreted Signaling	KEGG: hsa04060
131	Myeloid	Myeloid	IL1B	IL1R2	0.00217976	0	IL1B_IL1R2	IL1B - IL1R2	IL1	Secreted Signaling	KEGG: hsa04060
132	LC1	Mono	IL34	CSF1R	0.00073569	0	IL34_CSF1R	IL34 - CSF1R	CSF	Secreted Signaling	KEGG: hsa04060
133	LC1	Myeloid	IL34	CSF1R	0.000663348	0	IL34_CSF1R	IL34 - CSF1R	CSF	Secreted Signaling	KEGG: hsa04060
134	Macro	Mono	CSF1	CSF1R	0.00161517	0	CSF1_CSF1R	CSF1 - CSF1R	CSF	Secreted Signaling	KEGG: hsa04060
135	Macro	Myeloid	CSF1	CSF1R	0.00145647	0	CSF1_CSF1R	CSF1 - CSF1R	CSF	Secreted Signaling	KEGG: hsa04060
136	Bcell_Plasma	Mono	IL16	CD4	0.00065677	0	IL16_CD4	IL16 - CD4	IL16	Secreted Signaling	KEGG: hsa04060
137	Bcell_Plasma	Bcell_Plasma	IL16	CD4	0.00116889	0	IL16_CD4	IL16 - CD4	IL16	Secreted Signaling	KEGG: hsa04060
138	Bcell_Plasma	Myeloid	IL16	CD4	0.00144066	0	IL16_CD4	IL16 - CD4	IL16	Secreted Signaling	KEGG: hsa04060
139	Mono	LC1	TNF	TNFRSF1A	0.00184148	0	TNF_TNFRSF1A	TNF - TNFRSF1A	TNF	Secreted Signaling	KEGG: hsa04060
140	Macro	LC1	TNF	TNFRSF1A	0.0128221	0	TNF_TNFRSF1A	TNF - TNFRSF1A	TNF	Secreted Signaling	KEGG: hsa04060
141	Mono	Mono	TNF	TNFRSF1A	0.00128256	0	TNF_TNFRSF1A	TNF - TNFRSF1A	TNF	Secreted Signaling	KEGG: hsa04060
142	Macro	Mono	TNF	TNFRSF1A	0.00896031	0	TNF_TNFRSF1A	TNF - TNFRSF1A	TNF	Secreted Signaling	KEGG: hsa04060
143	Mono	Myeloid	TNF	TNFRSF1A	0.000554128	0	TNF_TNFRSF1A	TNF - TNFRSF1A	TNF	Secreted Signaling	KEGG: hsa04060
144	Macro	Myeloid	TNF	TNFRSF1A	0.00388827	0	TNF_TNFRSF1A	TNF - TNFRSF1A	TNF	Secreted Signaling	KEGG: hsa04060
145	Mono	Tcell	TNF	TNFRSF1B	0.00100929	0	TNF_TNFRSF1B	TNF - TNFRSF1B	TNF	Secreted Signaling	KEGG: hsa04060
146	Macro	Tcell	TNF	TNFRSF1B	0.00706279	0	TNF_TNFRSF1B	TNF - TNFRSF1B	TNF	Secreted Signaling	KEGG: hsa04060
147	Mono	Mono	TNF	TNFRSF1B	0.00254206	0	TNF_TNFRSF1B	TNF - TNFRSF1B	TNF	Secreted Signaling	KEGG: hsa04060
148	Macro	Mono	TNF	TNFRSF1B	0.0176265	0	TNF_TNFRSF1B	TNF - TNFRSF1B	TNF	Secreted Signaling	KEGG: hsa04060
149	Mono	Macro	TNF	TNFRSF1B	0.00275881	0	TNF_TNFRSF1B	TNF - TNFRSF1B	TNF	Secreted Signaling	KEGG: hsa04060
150	Macro	Macro	TNF	TNFRSF1B	0.0191048	0	TNF_TNFRSF1B	TNF - TNFRSF1B	TNF	Secreted Signaling	KEGG: hsa04060
151	Mono	Bcell_Plasma	TNF	TNFRSF1B	0.000647324	0	TNF_TNFRSF1B	TNF - TNFRSF1B	TNF	Secreted Signaling	KEGG: hsa04060
152	Macro	Bcell_Plasma	TNF	TNFRSF1B	0.00453967	0	TNF_TNFRSF1B	TNF - TNFRSF1B	TNF	Secreted Signaling	KEGG: hsa04060
153	Mono	Myeloid	TNF	TNFRSF1B	0.00134496	0	TNF_TNFRSF1B	TNF - TNFRSF1B	TNF	Secreted Signaling	KEGG: hsa04060
154	Macro	Myeloid	TNF	TNFRSF1B	0.00939276	0	TNF_TNFRSF1B	TNF - TNFRSF1B	TNF	Secreted Signaling	KEGG: hsa04060
155	Myeloid	LC1	TNFSF12	TNFRSF12A	0.00217655	0	TNFSF12_TNFRSF12A	TNFSF12 - TNFRSF12A	TWEAK	Secreted Signaling	KEGG: hsa04060
156	Myeloid	Macro	TNFSF12	TNFRSF12A	0.000485557	0	TNFSF12_TNFRSF12A	TNFSF12 - TNFRSF12A	TWEAK	Secreted Signaling	KEGG: hsa04060
157	LC1	LC1	SPP1	CD44	0.0117452	0	SPP1_CD44	SPP1 - CD44	SPP1	Secreted Signaling	PMID: 21907263
158	LC2	LC1	SPP1	CD44	0.0183049	0	SPP1_CD44	SPP1 - CD44	SPP1	Secreted Signaling	PMID: 21907263
159	Tcell	LC1	SPP1	CD44	0.00438916	0	SPP1_CD44	SPP1 - CD44	SPP1	Secreted Signaling	PMID: 21907263
160	Mono	LC1	SPP1	CD44	0.00843435	0	SPP1_CD44	SPP1 - CD44	SPP1	Secreted Signaling	PMID: 21907263
161	Macro	LC1	SPP1	CD44	0.00595982	0	SPP1_CD44	SPP1 - CD44	SPP1	Secreted Signaling	PMID: 21907263
162	Bcell_Plasma	LC1	SPP1	CD44	0.00282967	0	SPP1_CD44	SPP1 - CD44	SPP1	Secreted Signaling	PMID: 21907263
163	Myeloid	LC1	SPP1	CD44	0.00376832	0	SPP1_CD44	SPP1 - CD44	SPP1	Secreted Signaling	PMID: 21907263
164	LC1	Tcell	SPP1	CD44	0.129362	0	SPP1_CD44	SPP1 - CD44	SPP1	Secreted Signaling	PMID: 21907263
165	LC2	Tcell	SPP1	CD44	0.189044	0	SPP1_CD44	SPP1 - CD44	SPP1	Secreted Signaling	PMID: 21907263
166	Tcell	Tcell	SPP1	CD44	0.0522357	0	SPP1_CD44	SPP1 - CD44	SPP1	Secreted Signaling	PMID: 21907263
167	Mono	Tcell	SPP1	CD44	0.0961206	0	SPP1_CD44	SPP1 - CD44	SPP1	Secreted Signaling	PMID: 21907263
168	Macro	Tcell	SPP1	CD44	0.0697291	0	SPP1_CD44	SPP1 - CD44	SPP1	Secreted Signaling	PMID: 21907263
169	Bcell_Plasma	Tcell	SPP1	CD44	0.0342611	0	SPP1_CD44	SPP1 - CD44	SPP1	Secreted Signaling	PMID: 21907263
170	Myeloid	Tcell	SPP1	CD44	0.045154	0	SPP1_CD44	SPP1 - CD44	SPP1	Secreted Signaling	PMID: 21907263
171	LC1	Mono	SPP1	CD44	0.157822	0	SPP1_CD44	SPP1 - CD44	SPP1	Secreted Signaling	PMID: 21907263
172	LC2	Mono	SPP1	CD44	0.227208	0	SPP1_CD44	SPP1 - CD44	SPP1	Secreted Signaling	PMID: 21907263
173	Tcell	Mono	SPP1	CD44	0.0649947	0	SPP1_CD44	SPP1 - CD44	SPP1	Secreted Signaling	PMID: 21907263
174	Mono	Mono	SPP1	CD44	0.118261	0	SPP1_CD44	SPP1 - CD44	SPP1	Secreted Signaling	PMID: 21907263
175	Macro	Mono	SPP1	CD44	0.0863714	0	SPP1_CD44	SPP1 - CD44	SPP1	Secreted Signaling	PMID: 21907263
176	Bcell_Plasma	Mono	SPP1	CD44	0.042828	0	SPP1_CD44	SPP1 - CD44	SPP1	Secreted Signaling	PMID: 21907263
177	Myeloid	Mono	SPP1	CD44	0.0562859	0	SPP1_CD44	SPP1 - CD44	SPP1	Secreted Signaling	PMID: 21907263
178	LC1	Macro	SPP1	CD44	0.128622	0	SPP1_CD44	SPP1 - CD44	SPP1	Secreted Signaling	PMID: 21907263
179	LC2	Macro	SPP1	CD44	0.188036	0	SPP1_CD44	SPP1 - CD44	SPP1	Secreted Signaling	PMID: 21907263
180	Tcell	Macro	SPP1	CD44	0.0519106	0	SPP1_CD44	SPP1 - CD44	SPP1	Secreted Signaling	PMID: 21907263
181	Mono	Macro	SPP1	CD44	0.0955498	0	SPP1_CD44	SPP1 - CD44	SPP1	Secreted Signaling	PMID: 21907263
182	Macro	Macro	SPP1	CD44	0.069303	0	SPP1_CD44	SPP1 - CD44	SPP1	Secreted Signaling	PMID: 21907263
183	Bcell_Plasma	Macro	SPP1	CD44	0.0340438	0	SPP1_CD44	SPP1 - CD44	SPP1	Secreted Signaling	PMID: 21907263
184	Myeloid	Macro	SPP1	CD44	0.0448708	0	SPP1_CD44	SPP1 - CD44	SPP1	Secreted Signaling	PMID: 21907263
185	LC1	Bcell_Plasma	SPP1	CD44	0.0642458	0	SPP1_CD44	SPP1 - CD44	SPP1	Secreted Signaling	PMID: 21907263
186	LC2	Bcell_Plasma	SPP1	CD44	0.0972415	0	SPP1_CD44	SPP1 - CD44	SPP1	Secreted Signaling	PMID: 21907263
187	Tcell	Bcell_Plasma	SPP1	CD44	0.0248348	0	SPP1_CD44	SPP1 - CD44	SPP1	Secreted Signaling	PMID: 21907263
188	Mono	Bcell_Plasma	SPP1	CD44	0.0468368	0	SPP1_CD44	SPP1 - CD44	SPP1	Secreted Signaling	PMID: 21907263
189	Macro	Bcell_Plasma	SPP1	CD44	0.0334758	0	SPP1_CD44	SPP1 - CD44	SPP1	Secreted Signaling	PMID: 21907263
190	Bcell_Plasma	Bcell_Plasma	SPP1	CD44	0.0161285	0.01	SPP1_CD44	SPP1 - CD44	SPP1	Secreted Signaling	PMID: 21907263
191	Myeloid	Bcell_Plasma	SPP1	CD44	0.021384	0	SPP1_CD44	SPP1 - CD44	SPP1	Secreted Signaling	PMID: 21907263
192	LC1	Myeloid	SPP1	CD44	0.120032	0	SPP1_CD44	SPP1 - CD44	SPP1	Secreted Signaling	PMID: 21907263
193	LC2	Myeloid	SPP1	CD44	0.176282	0	SPP1_CD44	SPP1 - CD44	SPP1	Secreted Signaling	PMID: 21907263
194	Tcell	Myeloid	SPP1	CD44	0.0481608	0	SPP1_CD44	SPP1 - CD44	SPP1	Secreted Signaling	PMID: 21907263
195	Mono	Myeloid	SPP1	CD44	0.0889435	0	SPP1_CD44	SPP1 - CD44	SPP1	Secreted Signaling	PMID: 21907263
196	Macro	Myeloid	SPP1	CD44	0.0643822	0	SPP1_CD44	SPP1 - CD44	SPP1	Secreted Signaling	PMID: 21907263
197	Bcell_Plasma	Myeloid	SPP1	CD44	0.0315417	0	SPP1_CD44	SPP1 - CD44	SPP1	Secreted Signaling	PMID: 21907263
198	Myeloid	Myeloid	SPP1	CD44	0.0416072	0	SPP1_CD44	SPP1 - CD44	SPP1	Secreted Signaling	PMID: 21907263
199	LC1	LC1	SPP1	ITGAV_ITGB1	0.01919	0	SPP1_ITGAV_ITGB1	SPP1 - (ITGAV+ITGB1)	SPP1	Secreted Signaling	PMID: 21907263
200	LC2	LC1	SPP1	ITGAV_ITGB1	0.0297822	0	SPP1_ITGAV_ITGB1	SPP1 - (ITGAV+ITGB1)	SPP1	Secreted Signaling	PMID: 21907263
201	Tcell	LC1	SPP1	ITGAV_ITGB1	0.00720525	0	SPP1_ITGAV_ITGB1	SPP1 - (ITGAV+ITGB1)	SPP1	Secreted Signaling	PMID: 21907263
202	Mono	LC1	SPP1	ITGAV_ITGB1	0.0138099	0	SPP1_ITGAV_ITGB1	SPP1 - (ITGAV+ITGB1)	SPP1	Secreted Signaling	PMID: 21907263
203	Macro	LC1	SPP1	ITGAV_ITGB1	0.00977375	0	SPP1_ITGAV_ITGB1	SPP1 - (ITGAV+ITGB1)	SPP1	Secreted Signaling	PMID: 21907263
204	Bcell_Plasma	LC1	SPP1	ITGAV_ITGB1	0.00464987	0	SPP1_ITGAV_ITGB1	SPP1 - (ITGAV+ITGB1)	SPP1	Secreted Signaling	PMID: 21907263
205	Myeloid	LC1	SPP1	ITGAV_ITGB1	0.00618855	0	SPP1_ITGAV_ITGB1	SPP1 - (ITGAV+ITGB1)	SPP1	Secreted Signaling	PMID: 21907263
206	LC1	Mono	SPP1	ITGAV_ITGB1	0.0342883	0	SPP1_ITGAV_ITGB1	SPP1 - (ITGAV+ITGB1)	SPP1	Secreted Signaling	PMID: 21907263
207	LC2	Mono	SPP1	ITGAV_ITGB1	0.0527659	0	SPP1_ITGAV_ITGB1	SPP1 - (ITGAV+ITGB1)	SPP1	Secreted Signaling	PMID: 21907263
208	Tcell	Mono	SPP1	ITGAV_ITGB1	0.0129992	0	SPP1_ITGAV_ITGB1	SPP1 - (ITGAV+ITGB1)	SPP1	Secreted Signaling	PMID: 21907263
209	Mono	Mono	SPP1	ITGAV_ITGB1	0.0247821	0	SPP1_ITGAV_ITGB1	SPP1 - (ITGAV+ITGB1)	SPP1	Secreted Signaling	PMID: 21907263
210	Macro	Mono	SPP1	ITGAV_ITGB1	0.0175964	0	SPP1_ITGAV_ITGB1	SPP1 - (ITGAV+ITGB1)	SPP1	Secreted Signaling	PMID: 21907263
211	Bcell_Plasma	Mono	SPP1	ITGAV_ITGB1	0.00840633	0	SPP1_ITGAV_ITGB1	SPP1 - (ITGAV+ITGB1)	SPP1	Secreted Signaling	PMID: 21907263
212	Myeloid	Mono	SPP1	ITGAV_ITGB1	0.0111741	0	SPP1_ITGAV_ITGB1	SPP1 - (ITGAV+ITGB1)	SPP1	Secreted Signaling	PMID: 21907263
213	LC1	Macro	SPP1	ITGAV_ITGB1	0.0408162	0	SPP1_ITGAV_ITGB1	SPP1 - (ITGAV+ITGB1)	SPP1	Secreted Signaling	PMID: 21907263
214	LC2	Macro	SPP1	ITGAV_ITGB1	0.0625835	0	SPP1_ITGAV_ITGB1	SPP1 - (ITGAV+ITGB1)	SPP1	Secreted Signaling	PMID: 21907263
215	Mono	Macro	SPP1	ITGAV_ITGB1	0.0295555	0	SPP1_ITGAV_ITGB1	SPP1 - (ITGAV+ITGB1)	SPP1	Secreted Signaling	PMID: 21907263
216	Macro	Macro	SPP1	ITGAV_ITGB1	0.0210156	0.04	SPP1_ITGAV_ITGB1	SPP1 - (ITGAV+ITGB1)	SPP1	Secreted Signaling	PMID: 21907263
217	LC1	LC1	SPP1	ITGAV_ITGB6	0.0073084	0	SPP1_ITGAV_ITGB6	SPP1 - (ITGAV+ITGB6)	SPP1	Secreted Signaling	PMID: 21907263
218	LC2	LC1	SPP1	ITGAV_ITGB6	0.0114187	0	SPP1_ITGAV_ITGB6	SPP1 - (ITGAV+ITGB6)	SPP1	Secreted Signaling	PMID: 21907263
219	Tcell	LC1	SPP1	ITGAV_ITGB6	0.00272347	0	SPP1_ITGAV_ITGB6	SPP1 - (ITGAV+ITGB6)	SPP1	Secreted Signaling	PMID: 21907263
220	Mono	LC1	SPP1	ITGAV_ITGB6	0.00524159	0	SPP1_ITGAV_ITGB6	SPP1 - (ITGAV+ITGB6)	SPP1	Secreted Signaling	PMID: 21907263
221	Macro	LC1	SPP1	ITGAV_ITGB6	0.00370027	0	SPP1_ITGAV_ITGB6	SPP1 - (ITGAV+ITGB6)	SPP1	Secreted Signaling	PMID: 21907263
222	Bcell_Plasma	LC1	SPP1	ITGAV_ITGB6	0.00175476	0	SPP1_ITGAV_ITGB6	SPP1 - (ITGAV+ITGB6)	SPP1	Secreted Signaling	PMID: 21907263
223	Myeloid	LC1	SPP1	ITGAV_ITGB6	0.00233768	0	SPP1_ITGAV_ITGB6	SPP1 - (ITGAV+ITGB6)	SPP1	Secreted Signaling	PMID: 21907263
224	LC1	Tcell	SPP1	ITGA4_ITGB1	0.050178	0	SPP1_ITGA4_ITGB1	SPP1 - (ITGA4+ITGB1)	SPP1	Secreted Signaling	PMID: 21907263
225	LC2	Tcell	SPP1	ITGA4_ITGB1	0.0765397	0	SPP1_ITGA4_ITGB1	SPP1 - (ITGA4+ITGB1)	SPP1	Secreted Signaling	PMID: 21907263
226	Tcell	Tcell	SPP1	ITGA4_ITGB1	0.0192195	0	SPP1_ITGA4_ITGB1	SPP1 - (ITGA4+ITGB1)	SPP1	Secreted Signaling	PMID: 21907263
227	Mono	Tcell	SPP1	ITGA4_ITGB1	0.0364327	0	SPP1_ITGA4_ITGB1	SPP1 - (ITGA4+ITGB1)	SPP1	Secreted Signaling	PMID: 21907263
228	Macro	Tcell	SPP1	ITGA4_ITGB1	0.0259588	0	SPP1_ITGA4_ITGB1	SPP1 - (ITGA4+ITGB1)	SPP1	Secreted Signaling	PMID: 21907263
229	Bcell_Plasma	Tcell	SPP1	ITGA4_ITGB1	0.0124566	0	SPP1_ITGA4_ITGB1	SPP1 - (ITGA4+ITGB1)	SPP1	Secreted Signaling	PMID: 21907263
230	Myeloid	Tcell	SPP1	ITGA4_ITGB1	0.0165358	0	SPP1_ITGA4_ITGB1	SPP1 - (ITGA4+ITGB1)	SPP1	Secreted Signaling	PMID: 21907263
231	LC1	Myeloid	SPP1	ITGA4_ITGB1	0.02956	0	SPP1_ITGA4_ITGB1	SPP1 - (ITGA4+ITGB1)	SPP1	Secreted Signaling	PMID: 21907263
232	LC2	Myeloid	SPP1	ITGA4_ITGB1	0.0456098	0	SPP1_ITGA4_ITGB1	SPP1 - (ITGA4+ITGB1)	SPP1	Secreted Signaling	PMID: 21907263
233	Tcell	Myeloid	SPP1	ITGA4_ITGB1	0.0111726	0	SPP1_ITGA4_ITGB1	SPP1 - (ITGA4+ITGB1)	SPP1	Secreted Signaling	PMID: 21907263
234	Mono	Myeloid	SPP1	ITGA4_ITGB1	0.0213357	0	SPP1_ITGA4_ITGB1	SPP1 - (ITGA4+ITGB1)	SPP1	Secreted Signaling	PMID: 21907263
235	Macro	Myeloid	SPP1	ITGA4_ITGB1	0.0151338	0	SPP1_ITGA4_ITGB1	SPP1 - (ITGA4+ITGB1)	SPP1	Secreted Signaling	PMID: 21907263
236	Bcell_Plasma	Myeloid	SPP1	ITGA4_ITGB1	0.00722041	0	SPP1_ITGA4_ITGB1	SPP1 - (ITGA4+ITGB1)	SPP1	Secreted Signaling	PMID: 21907263
237	Myeloid	Myeloid	SPP1	ITGA4_ITGB1	0.00960151	0	SPP1_ITGA4_ITGB1	SPP1 - (ITGA4+ITGB1)	SPP1	Secreted Signaling	PMID: 21907263
238	LC1	Mono	SPP1	ITGA5_ITGB1	0.0403653	0	SPP1_ITGA5_ITGB1	SPP1 - (ITGA5+ITGB1)	SPP1	Secreted Signaling	PMID: 21907263
239	LC2	Mono	SPP1	ITGA5_ITGB1	0.0619077	0	SPP1_ITGA5_ITGB1	SPP1 - (ITGA5+ITGB1)	SPP1	Secreted Signaling	PMID: 21907263
240	Tcell	Mono	SPP1	ITGA5_ITGB1	0.015363	0	SPP1_ITGA5_ITGB1	SPP1 - (ITGA5+ITGB1)	SPP1	Secreted Signaling	PMID: 21907263
241	Mono	Mono	SPP1	ITGA5_ITGB1	0.0292252	0	SPP1_ITGA5_ITGB1	SPP1 - (ITGA5+ITGB1)	SPP1	Secreted Signaling	PMID: 21907263
242	Macro	Mono	SPP1	ITGA5_ITGB1	0.0207787	0	SPP1_ITGA5_ITGB1	SPP1 - (ITGA5+ITGB1)	SPP1	Secreted Signaling	PMID: 21907263
243	Bcell_Plasma	Mono	SPP1	ITGA5_ITGB1	0.00994341	0	SPP1_ITGA5_ITGB1	SPP1 - (ITGA5+ITGB1)	SPP1	Secreted Signaling	PMID: 21907263
244	Myeloid	Mono	SPP1	ITGA5_ITGB1	0.0132105	0	SPP1_ITGA5_ITGB1	SPP1 - (ITGA5+ITGB1)	SPP1	Secreted Signaling	PMID: 21907263
245	Mono	Mono	RETN	TLR4	0.000360566	0	RETN_TLR4	RETN - TLR4	RESISTIN	Secreted Signaling	PMID: 30809105
246	Mono	LC1	RETN	CAP1	0.000769692	0	RETN_CAP1	RETN - CAP1	RESISTIN	Secreted Signaling	PMID: 30809105
247	Mono	LC2	RETN	CAP1	0.000476374	0	RETN_CAP1	RETN - CAP1	RESISTIN	Secreted Signaling	PMID: 30809105
248	Mono	Tcell	RETN	CAP1	0.000659117	0	RETN_CAP1	RETN - CAP1	RESISTIN	Secreted Signaling	PMID: 30809105
249	Mono	Mono	RETN	CAP1	0.00284369	0	RETN_CAP1	RETN - CAP1	RESISTIN	Secreted Signaling	PMID: 30809105
250	Mono	Macro	RETN	CAP1	0.000645239	0	RETN_CAP1	RETN - CAP1	RESISTIN	Secreted Signaling	PMID: 30809105
251	Mono	Bcell_Plasma	RETN	CAP1	0.0010855	0	RETN_CAP1	RETN - CAP1	RESISTIN	Secreted Signaling	PMID: 30809105
252	Mono	Myeloid	RETN	CAP1	0.00219257	0	RETN_CAP1	RETN - CAP1	RESISTIN	Secreted Signaling	PMID: 30809105
253	LC1	LC1	NAMPT	INSR	0.0193751	0	NAMPT_INSR	NAMPT - INSR	VISFATIN	Secreted Signaling	PMID: 28490838
254	LC2	LC1	NAMPT	INSR	0.00422091	0	NAMPT_INSR	NAMPT - INSR	VISFATIN	Secreted Signaling	PMID: 28490838
255	Tcell	LC1	NAMPT	INSR	0.00242915	0	NAMPT_INSR	NAMPT - INSR	VISFATIN	Secreted Signaling	PMID: 28490838
256	Mono	LC1	NAMPT	INSR	0.0175643	0	NAMPT_INSR	NAMPT - INSR	VISFATIN	Secreted Signaling	PMID: 28490838
257	Macro	LC1	NAMPT	INSR	0.0193143	0	NAMPT_INSR	NAMPT - INSR	VISFATIN	Secreted Signaling	PMID: 28490838
258	Bcell_Plasma	LC1	NAMPT	INSR	0.00255714	0	NAMPT_INSR	NAMPT - INSR	VISFATIN	Secreted Signaling	PMID: 28490838
259	Myeloid	LC1	NAMPT	INSR	0.016506	0	NAMPT_INSR	NAMPT - INSR	VISFATIN	Secreted Signaling	PMID: 28490838
260	LC1	Mono	NAMPT	ITGA5_ITGB1	0.0214099	0	NAMPT_ITGA5_ITGB1	NAMPT - (ITGA5+ITGB1)	VISFATIN	Secreted Signaling	PMID: 28490838
261	LC2	Mono	NAMPT	ITGA5_ITGB1	0.00467179	0	NAMPT_ITGA5_ITGB1	NAMPT - (ITGA5+ITGB1)	VISFATIN	Secreted Signaling	PMID: 28490838
262	Tcell	Mono	NAMPT	ITGA5_ITGB1	0.00268915	0	NAMPT_ITGA5_ITGB1	NAMPT - (ITGA5+ITGB1)	VISFATIN	Secreted Signaling	PMID: 28490838
263	Mono	Mono	NAMPT	ITGA5_ITGB1	0.0194128	0	NAMPT_ITGA5_ITGB1	NAMPT - (ITGA5+ITGB1)	VISFATIN	Secreted Signaling	PMID: 28490838
264	Macro	Mono	NAMPT	ITGA5_ITGB1	0.0213429	0	NAMPT_ITGA5_ITGB1	NAMPT - (ITGA5+ITGB1)	VISFATIN	Secreted Signaling	PMID: 28490838
265	Bcell_Plasma	Mono	NAMPT	ITGA5_ITGB1	0.0028308	0	NAMPT_ITGA5_ITGB1	NAMPT - (ITGA5+ITGB1)	VISFATIN	Secreted Signaling	PMID: 28490838
266	Myeloid	Mono	NAMPT	ITGA5_ITGB1	0.0182452	0	NAMPT_ITGA5_ITGB1	NAMPT - (ITGA5+ITGB1)	VISFATIN	Secreted Signaling	PMID: 28490838
267	LC1	Mono	ANGPTL4	ITGA5_ITGB1	0.00462882	0	ANGPTL4_ITGA5_ITGB1	ANGPTL4 - (ITGA5+ITGB1)	ANGPTL	Secreted Signaling	PMID: 30049845
268	LC1	LC1	ANGPTL4	SDC2	0.00415566	0	ANGPTL4_SDC2	ANGPTL4 - SDC2	ANGPTL	Secreted Signaling	PMID: 29017031
269	LC1	LC2	ANGPTL4	SDC2	0.00832848	0	ANGPTL4_SDC2	ANGPTL4 - SDC2	ANGPTL	Secreted Signaling	PMID: 29017031
270	LC1	Mono	ANGPTL4	SDC2	0.00219761	0	ANGPTL4_SDC2	ANGPTL4 - SDC2	ANGPTL	Secreted Signaling	PMID: 29017031
271	LC1	Macro	ANGPTL4	SDC2	0.00184589	0	ANGPTL4_SDC2	ANGPTL4 - SDC2	ANGPTL	Secreted Signaling	PMID: 29017031
272	LC1	LC1	ANGPTL4	SDC4	0.0149282	0	ANGPTL4_SDC4	ANGPTL4 - SDC4	ANGPTL	Secreted Signaling	PMID: 29017031
273	LC1	Mono	ANGPTL4	SDC4	0.00199704	0	ANGPTL4_SDC4	ANGPTL4 - SDC4	ANGPTL	Secreted Signaling	PMID: 29017031
274	LC1	Macro	ANGPTL4	SDC4	0.00160636	0	ANGPTL4_SDC4	ANGPTL4 - SDC4	ANGPTL	Secreted Signaling	PMID: 29017031
275	LC1	Myeloid	ANGPTL4	SDC4	0.000960667	0	ANGPTL4_SDC4	ANGPTL4 - SDC4	ANGPTL	Secreted Signaling	PMID: 29017031
276	LC1	LC2	MDK	SDC2	0.00198789	0	MDK_SDC2	MDK - SDC2	MK	Secreted Signaling	PMID: 28356350
277	LC1	LC1	MDK	SDC4	0.00358128	0	MDK_SDC4	MDK - SDC4	MK	Secreted Signaling	PMID: 28356350
278	LC1	Tcell	MDK	ITGA4_ITGB1	0.00138329	0	MDK_ITGA4_ITGB1	MDK - (ITGA4+ITGB1)	MK	Secreted Signaling	PMID: 28356350
279	LC1	Myeloid	MDK	ITGA4_ITGB1	0.000798051	0	MDK_ITGA4_ITGB1	MDK - (ITGA4+ITGB1)	MK	Secreted Signaling	PMID: 28356350
280	LC1	LC1	MDK	ITGA6_ITGB1	0.00115015	0	MDK_ITGA6_ITGB1	MDK - (ITGA6+ITGB1)	MK	Secreted Signaling	PMID: 28356350
281	LC1	Mono	MDK	LRP1	0.00161431	0	MDK_LRP1	MDK - LRP1	MK	Secreted Signaling	PMID: 28356350
282	LC1	LC1	MDK	NCL	0.00239188	0	MDK_NCL	MDK - NCL	MK	Secreted Signaling	PMID: 28356350
283	LC1	Tcell	MDK	NCL	0.00292447	0	MDK_NCL	MDK - NCL	MK	Secreted Signaling	PMID: 28356350
284	LC1	Mono	MDK	NCL	0.00270715	0	MDK_NCL	MDK - NCL	MK	Secreted Signaling	PMID: 28356350
285	LC1	Macro	MDK	NCL	0.0042902	0	MDK_NCL	MDK - NCL	MK	Secreted Signaling	PMID: 28356350
286	LC1	Bcell_Plasma	MDK	NCL	0.00425083	0	MDK_NCL	MDK - NCL	MK	Secreted Signaling	PMID: 28356350
287	LC1	Myeloid	MDK	NCL	0.00315525	0	MDK_NCL	MDK - NCL	MK	Secreted Signaling	PMID: 28356350
288	Macro	Mono	C3	C3AR1	0.00467332	0	C3_C3AR1	C3 - C3AR1	COMPLEMENT	Secreted Signaling	KEGG: hsa04080
289	Macro	Macro	C3	C3AR1	0.000243013	0	C3_C3AR1	C3 - C3AR1	COMPLEMENT	Secreted Signaling	KEGG: hsa04080
290	Macro	Mono	C3	ITGAM_ITGB2	0.00364772	0	C3_ITGAM_ITGB2	C3 - (ITGAM+ITGB2)	COMPLEMENT	Secreted Signaling	PMID: 16234578
291	Macro	Myeloid	C3	ITGAM_ITGB2	0.00235337	0	C3_ITGAM_ITGB2	C3 - (ITGAM+ITGB2)	COMPLEMENT	Secreted Signaling	PMID: 16234578
292	Macro	Mono	C3	ITGAX_ITGB2	0.00810805	0	C3_ITGAX_ITGB2	C3 - (ITGAX+ITGB2)	COMPLEMENT	Secreted Signaling	PMID: 16234578
293	Macro	Macro	C3	ITGAX_ITGB2	0.00339081	0	C3_ITGAX_ITGB2	C3 - (ITGAX+ITGB2)	COMPLEMENT	Secreted Signaling	PMID: 16234578
294	Macro	Myeloid	C3	ITGAX_ITGB2	0.00641805	0	C3_ITGAX_ITGB2	C3 - (ITGAX+ITGB2)	COMPLEMENT	Secreted Signaling	PMID: 16234578
295	Mono	Mono	SEMA3C	NRP1_NRP2	0.000541337	0	SEMA3C_NRP1_NRP2	SEMA3C - (NRP1+NRP2)	SEMA3	Secreted Signaling	PMID: 27533782
296	Mono	Mono	SEMA3C	PLXND1	0.000381847	0	SEMA3C_PLXND1	SEMA3C - PLXND1	SEMA3	Secreted Signaling	PMID: 27533782
297	LC1	Mono	ANXA1	FPR1	0.000519277	0	ANXA1_FPR1	ANXA1 - FPR1	ANNEXIN	Secreted Signaling	PMID: 23230437
298	Tcell	Mono	ANXA1	FPR1	0.0034695	0	ANXA1_FPR1	ANXA1 - FPR1	ANNEXIN	Secreted Signaling	PMID: 23230437
299	Mono	Mono	ANXA1	FPR1	0.0138448	0	ANXA1_FPR1	ANXA1 - FPR1	ANNEXIN	Secreted Signaling	PMID: 23230437
300	Macro	Mono	ANXA1	FPR1	0.00713707	0	ANXA1_FPR1	ANXA1 - FPR1	ANNEXIN	Secreted Signaling	PMID: 23230437
301	Myeloid	Mono	ANXA1	FPR1	0.0103578	0	ANXA1_FPR1	ANXA1 - FPR1	ANNEXIN	Secreted Signaling	PMID: 23230437
302	LC1	Myeloid	ANXA1	FPR1	0.000305409	0	ANXA1_FPR1	ANXA1 - FPR1	ANNEXIN	Secreted Signaling	PMID: 23230437
303	Tcell	Myeloid	ANXA1	FPR1	0.00204304	0	ANXA1_FPR1	ANXA1 - FPR1	ANNEXIN	Secreted Signaling	PMID: 23230437
304	Mono	Myeloid	ANXA1	FPR1	0.00818768	0	ANXA1_FPR1	ANXA1 - FPR1	ANNEXIN	Secreted Signaling	PMID: 23230437
305	Macro	Myeloid	ANXA1	FPR1	0.00420909	0	ANXA1_FPR1	ANXA1 - FPR1	ANNEXIN	Secreted Signaling	PMID: 23230437
306	Myeloid	Myeloid	ANXA1	FPR1	0.00611666	0	ANXA1_FPR1	ANXA1 - FPR1	ANNEXIN	Secreted Signaling	PMID: 23230437
307	Bcell_Plasma	Macro	GAS6	AXL	0.00440807	0	GAS6_AXL	GAS6 - AXL	GAS	Secreted Signaling	PMID: 27801848
308	Myeloid	Macro	GAS6	AXL	0.0034014	0	GAS6_AXL	GAS6 - AXL	GAS	Secreted Signaling	PMID: 27801848
309	Bcell_Plasma	Myeloid	GAS6	AXL	0.00308237	0	GAS6_AXL	GAS6 - AXL	GAS	Secreted Signaling	PMID: 27801848
310	Myeloid	Myeloid	GAS6	AXL	0.00237773	0	GAS6_AXL	GAS6 - AXL	GAS	Secreted Signaling	PMID: 27801848
311	LC1	LC1	GRN	SORT1	0.0023364	0	GRN_SORT1	GRN - SORT1	GRN	Secreted Signaling	PMID: 29555433
312	LC2	LC1	GRN	SORT1	0.00288724	0	GRN_SORT1	GRN - SORT1	GRN	Secreted Signaling	PMID: 29555433
313	Mono	LC1	GRN	SORT1	0.00627086	0	GRN_SORT1	GRN - SORT1	GRN	Secreted Signaling	PMID: 29555433
314	Bcell_Plasma	LC1	GRN	SORT1	0.00240627	0	GRN_SORT1	GRN - SORT1	GRN	Secreted Signaling	PMID: 29555433
315	Myeloid	LC1	GRN	SORT1	0.00457295	0	GRN_SORT1	GRN - SORT1	GRN	Secreted Signaling	PMID: 29555433
316	LC2	Mono	GRN	SORT1	0.00237209	0	GRN_SORT1	GRN - SORT1	GRN	Secreted Signaling	PMID: 29555433
317	Mono	Mono	GRN	SORT1	0.00515512	0	GRN_SORT1	GRN - SORT1	GRN	Secreted Signaling	PMID: 29555433
318	Myeloid	Mono	GRN	SORT1	0.00375817	0	GRN_SORT1	GRN - SORT1	GRN	Secreted Signaling	PMID: 29555433
319	LC1	Tcell	LGALS9	PTPRC	0.00183464	0	LGALS9_CD45	LGALS9 - CD45	GALECTIN	Secreted Signaling	PMID: 30120235
320	Mono	Tcell	LGALS9	PTPRC	0.0323416	0	LGALS9_CD45	LGALS9 - CD45	GALECTIN	Secreted Signaling	PMID: 30120235
321	Bcell_Plasma	Tcell	LGALS9	PTPRC	0.00842311	0	LGALS9_CD45	LGALS9 - CD45	GALECTIN	Secreted Signaling	PMID: 30120235
322	Myeloid	Tcell	LGALS9	PTPRC	0.0233657	0	LGALS9_CD45	LGALS9 - CD45	GALECTIN	Secreted Signaling	PMID: 30120235
323	LC1	Mono	LGALS9	PTPRC	0.00119346	0	LGALS9_CD45	LGALS9 - CD45	GALECTIN	Secreted Signaling	PMID: 30120235
324	Mono	Mono	LGALS9	PTPRC	0.0212659	0	LGALS9_CD45	LGALS9 - CD45	GALECTIN	Secreted Signaling	PMID: 30120235
325	Bcell_Plasma	Mono	LGALS9	PTPRC	0.00549204	0	LGALS9_CD45	LGALS9 - CD45	GALECTIN	Secreted Signaling	PMID: 30120235
326	Myeloid	Mono	LGALS9	PTPRC	0.0153152	0	LGALS9_CD45	LGALS9 - CD45	GALECTIN	Secreted Signaling	PMID: 30120235
327	LC1	Macro	LGALS9	PTPRC	0.000754733	0	LGALS9_CD45	LGALS9 - CD45	GALECTIN	Secreted Signaling	PMID: 30120235
328	Mono	Macro	LGALS9	PTPRC	0.0135484	0	LGALS9_CD45	LGALS9 - CD45	GALECTIN	Secreted Signaling	PMID: 30120235
329	Bcell_Plasma	Macro	LGALS9	PTPRC	0.0034786	0	LGALS9_CD45	LGALS9 - CD45	GALECTIN	Secreted Signaling	PMID: 30120235
330	Myeloid	Macro	LGALS9	PTPRC	0.00973577	0	LGALS9_CD45	LGALS9 - CD45	GALECTIN	Secreted Signaling	PMID: 30120235
331	LC1	Bcell_Plasma	LGALS9	PTPRC	0.00078825	0	LGALS9_CD45	LGALS9 - CD45	GALECTIN	Secreted Signaling	PMID: 30120235
332	Mono	Bcell_Plasma	LGALS9	PTPRC	0.014142	0	LGALS9_CD45	LGALS9 - CD45	GALECTIN	Secreted Signaling	PMID: 30120235
333	Bcell_Plasma	Bcell_Plasma	LGALS9	PTPRC	0.00363265	0	LGALS9_CD45	LGALS9 - CD45	GALECTIN	Secreted Signaling	PMID: 30120235
334	Myeloid	Bcell_Plasma	LGALS9	PTPRC	0.0101641	0	LGALS9_CD45	LGALS9 - CD45	GALECTIN	Secreted Signaling	PMID: 30120235
335	LC1	Myeloid	LGALS9	PTPRC	0.00114903	0	LGALS9_CD45	LGALS9 - CD45	GALECTIN	Secreted Signaling	PMID: 30120235
336	Mono	Myeloid	LGALS9	PTPRC	0.0204895	0	LGALS9_CD45	LGALS9 - CD45	GALECTIN	Secreted Signaling	PMID: 30120235
337	Bcell_Plasma	Myeloid	LGALS9	PTPRC	0.00528843	0	LGALS9_CD45	LGALS9 - CD45	GALECTIN	Secreted Signaling	PMID: 30120235
338	Myeloid	Myeloid	LGALS9	PTPRC	0.0147528	0	LGALS9_CD45	LGALS9 - CD45	GALECTIN	Secreted Signaling	PMID: 30120235
339	LC1	Mono	LGALS9	HAVCR2	0.000500124	0	LGALS9_HAVCR2	LGALS9 - HAVCR2	GALECTIN	Secreted Signaling	PMID: 27192565
340	Mono	Mono	LGALS9	HAVCR2	0.00901679	0	LGALS9_HAVCR2	LGALS9 - HAVCR2	GALECTIN	Secreted Signaling	PMID: 27192565
341	Bcell_Plasma	Mono	LGALS9	HAVCR2	0.00230722	0	LGALS9_HAVCR2	LGALS9 - HAVCR2	GALECTIN	Secreted Signaling	PMID: 27192565
342	Myeloid	Mono	LGALS9	HAVCR2	0.00647103	0	LGALS9_HAVCR2	LGALS9 - HAVCR2	GALECTIN	Secreted Signaling	PMID: 27192565
343	LC1	Macro	LGALS9	HAVCR2	0.000318789	0	LGALS9_HAVCR2	LGALS9 - HAVCR2	GALECTIN	Secreted Signaling	PMID: 27192565
344	Mono	Macro	LGALS9	HAVCR2	0.0057653	0	LGALS9_HAVCR2	LGALS9 - HAVCR2	GALECTIN	Secreted Signaling	PMID: 27192565
345	Bcell_Plasma	Macro	LGALS9	HAVCR2	0.00147163	0	LGALS9_HAVCR2	LGALS9 - HAVCR2	GALECTIN	Secreted Signaling	PMID: 27192565
346	Myeloid	Macro	LGALS9	HAVCR2	0.00413372	0	LGALS9_HAVCR2	LGALS9 - HAVCR2	GALECTIN	Secreted Signaling	PMID: 27192565
347	LC1	Myeloid	LGALS9	HAVCR2	0.000543286	0	LGALS9_HAVCR2	LGALS9 - HAVCR2	GALECTIN	Secreted Signaling	PMID: 27192565
348	Mono	Myeloid	LGALS9	HAVCR2	0.00978777	0	LGALS9_HAVCR2	LGALS9 - HAVCR2	GALECTIN	Secreted Signaling	PMID: 27192565
349	Bcell_Plasma	Myeloid	LGALS9	HAVCR2	0.00250595	0	LGALS9_HAVCR2	LGALS9 - HAVCR2	GALECTIN	Secreted Signaling	PMID: 27192565
350	Myeloid	Myeloid	LGALS9	HAVCR2	0.00702588	0	LGALS9_HAVCR2	LGALS9 - HAVCR2	GALECTIN	Secreted Signaling	PMID: 27192565
351	LC1	LC1	LGALS9	CD44	0.000107369	0	LGALS9_CD44	LGALS9 - CD44	GALECTIN	Secreted Signaling	PMID: 25065622
352	Mono	LC1	LGALS9	CD44	0.00194881	0	LGALS9_CD44	LGALS9 - CD44	GALECTIN	Secreted Signaling	PMID: 25065622
353	Bcell_Plasma	LC1	LGALS9	CD44	0.00049603	0	LGALS9_CD44	LGALS9 - CD44	GALECTIN	Secreted Signaling	PMID: 25065622
354	Myeloid	LC1	LGALS9	CD44	0.00139578	0	LGALS9_CD44	LGALS9 - CD44	GALECTIN	Secreted Signaling	PMID: 25065622
355	LC1	Tcell	LGALS9	CD44	0.00134066	0	LGALS9_CD44	LGALS9 - CD44	GALECTIN	Secreted Signaling	PMID: 25065622
356	Mono	Tcell	LGALS9	CD44	0.0238297	0	LGALS9_CD44	LGALS9 - CD44	GALECTIN	Secreted Signaling	PMID: 25065622
357	Bcell_Plasma	Tcell	LGALS9	CD44	0.00616613	0	LGALS9_CD44	LGALS9 - CD44	GALECTIN	Secreted Signaling	PMID: 25065622
358	Myeloid	Tcell	LGALS9	CD44	0.0171742	0	LGALS9_CD44	LGALS9 - CD44	GALECTIN	Secreted Signaling	PMID: 25065622
359	LC1	Mono	LGALS9	CD44	0.0016903	0	LGALS9_CD44	LGALS9 - CD44	GALECTIN	Secreted Signaling	PMID: 25065622
360	Mono	Mono	LGALS9	CD44	0.0298689	0	LGALS9_CD44	LGALS9 - CD44	GALECTIN	Secreted Signaling	PMID: 25065622
361	Bcell_Plasma	Mono	LGALS9	CD44	0.00776443	0	LGALS9_CD44	LGALS9 - CD44	GALECTIN	Secreted Signaling	PMID: 25065622
362	Myeloid	Mono	LGALS9	CD44	0.021564	0	LGALS9_CD44	LGALS9 - CD44	GALECTIN	Secreted Signaling	PMID: 25065622
363	LC1	Macro	LGALS9	CD44	0.00133187	0	LGALS9_CD44	LGALS9 - CD44	GALECTIN	Secreted Signaling	PMID: 25065622
364	Mono	Macro	LGALS9	CD44	0.0236769	0	LGALS9_CD44	LGALS9 - CD44	GALECTIN	Secreted Signaling	PMID: 25065622
365	Bcell_Plasma	Macro	LGALS9	CD44	0.00612589	0	LGALS9_CD44	LGALS9 - CD44	GALECTIN	Secreted Signaling	PMID: 25065622
366	Myeloid	Macro	LGALS9	CD44	0.0170634	0	LGALS9_CD44	LGALS9 - CD44	GALECTIN	Secreted Signaling	PMID: 25065622
367	LC1	Bcell_Plasma	LGALS9	CD44	0.000619936	0	LGALS9_CD44	LGALS9 - CD44	GALECTIN	Secreted Signaling	PMID: 25065622
368	Mono	Bcell_Plasma	LGALS9	CD44	0.0111541	0	LGALS9_CD44	LGALS9 - CD44	GALECTIN	Secreted Signaling	PMID: 25065622
369	Bcell_Plasma	Bcell_Plasma	LGALS9	CD44	0.00285871	0	LGALS9_CD44	LGALS9 - CD44	GALECTIN	Secreted Signaling	PMID: 25065622
370	Myeloid	Bcell_Plasma	LGALS9	CD44	0.0080098	0	LGALS9_CD44	LGALS9 - CD44	GALECTIN	Secreted Signaling	PMID: 25065622
371	LC1	Myeloid	LGALS9	CD44	0.00123092	0	LGALS9_CD44	LGALS9 - CD44	GALECTIN	Secreted Signaling	PMID: 25065622
372	Mono	Myeloid	LGALS9	CD44	0.0219195	0	LGALS9_CD44	LGALS9 - CD44	GALECTIN	Secreted Signaling	PMID: 25065622
373	Bcell_Plasma	Myeloid	LGALS9	CD44	0.00566363	0	LGALS9_CD44	LGALS9 - CD44	GALECTIN	Secreted Signaling	PMID: 25065622
374	Myeloid	Myeloid	LGALS9	CD44	0.0157889	0	LGALS9_CD44	LGALS9 - CD44	GALECTIN	Secreted Signaling	PMID: 25065622
375	LC1	LC1	LAMB3	ITGA2_ITGB1	0.000533419	0	LAMB3_ITGA2_ITGB1	LAMB3 - (ITGA2+ITGB1)	LAMININ	ECM-Receptor	KEGG: hsa04512
376	LC1	LC1	LAMB3	ITGA6_ITGB1	0.000549362	0	LAMB3_ITGA6_ITGB1	LAMB3 - (ITGA6+ITGB1)	LAMININ	ECM-Receptor	KEGG: hsa04512
377	LC1	LC1	LAMB3	ITGAV_ITGB8	9.7016e-05	0	LAMB3_ITGAV_ITGB8	LAMB3 - (ITGAV+ITGB8)	LAMININ	ECM-Receptor	KEGG: hsa04512
378	LC1	Mono	LAMB3	ITGAV_ITGB8	0.000134784	0	LAMB3_ITGAV_ITGB8	LAMB3 - (ITGAV+ITGB8)	LAMININ	ECM-Receptor	KEGG: hsa04512
379	LC1	LC1	LAMB3	ITGA6_ITGB4	0.00043028	0	LAMB3_ITGA6_ITGB4	LAMB3 - (ITGA6+ITGB4)	LAMININ	ECM-Receptor	KEGG: hsa04512
380	LC1	LC1	LAMB3	CD44	0.000148735	0	LAMB3_CD44	LAMB3 - CD44	LAMININ	ECM-Receptor	KEGG: hsa04512
381	LC1	Tcell	LAMB3	CD44	0.00185629	0	LAMB3_CD44	LAMB3 - CD44	LAMININ	ECM-Receptor	KEGG: hsa04512
382	LC1	Mono	LAMB3	CD44	0.00234008	0	LAMB3_CD44	LAMB3 - CD44	LAMININ	ECM-Receptor	KEGG: hsa04512
383	LC1	Macro	LAMB3	CD44	0.00184412	0	LAMB3_CD44	LAMB3 - CD44	LAMININ	ECM-Receptor	KEGG: hsa04512
384	LC1	Bcell_Plasma	LAMB3	CD44	0.000858606	0	LAMB3_CD44	LAMB3 - CD44	LAMININ	ECM-Receptor	KEGG: hsa04512
385	LC1	Myeloid	LAMB3	CD44	0.00170441	0	LAMB3_CD44	LAMB3 - CD44	LAMININ	ECM-Receptor	KEGG: hsa04512
386	LC1	LC1	LAMB3	DAG1	0.000100383	0	LAMB3_DAG1	LAMB3 - DAG1	LAMININ	ECM-Receptor	KEGG: hsa04512
387	LC1	LC1	ADGRE5	CD55	0.00126648	0	ADGRE5_CD55	ADGRE5 - CD55	ADGRE5	Cell-Cell Contact	PMID: 11297558
388	Tcell	LC1	ADGRE5	CD55	0.00306405	0	ADGRE5_CD55	ADGRE5 - CD55	ADGRE5	Cell-Cell Contact	PMID: 11297558
389	Mono	LC1	ADGRE5	CD55	0.00216836	0	ADGRE5_CD55	ADGRE5 - CD55	ADGRE5	Cell-Cell Contact	PMID: 11297558
390	Macro	LC1	ADGRE5	CD55	0.00459082	0	ADGRE5_CD55	ADGRE5 - CD55	ADGRE5	Cell-Cell Contact	PMID: 11297558
391	Bcell_Plasma	LC1	ADGRE5	CD55	0.00307691	0	ADGRE5_CD55	ADGRE5 - CD55	ADGRE5	Cell-Cell Contact	PMID: 11297558
392	Myeloid	LC1	ADGRE5	CD55	0.00259835	0	ADGRE5_CD55	ADGRE5 - CD55	ADGRE5	Cell-Cell Contact	PMID: 11297558
393	LC1	Tcell	ADGRE5	CD55	0.000737069	0	ADGRE5_CD55	ADGRE5 - CD55	ADGRE5	Cell-Cell Contact	PMID: 11297558
394	Tcell	Tcell	ADGRE5	CD55	0.00178457	0	ADGRE5_CD55	ADGRE5 - CD55	ADGRE5	Cell-Cell Contact	PMID: 11297558
395	Mono	Tcell	ADGRE5	CD55	0.00126243	0	ADGRE5_CD55	ADGRE5 - CD55	ADGRE5	Cell-Cell Contact	PMID: 11297558
396	Macro	Tcell	ADGRE5	CD55	0.0026755	0	ADGRE5_CD55	ADGRE5 - CD55	ADGRE5	Cell-Cell Contact	PMID: 11297558
397	Bcell_Plasma	Tcell	ADGRE5	CD55	0.00179207	0	ADGRE5_CD55	ADGRE5 - CD55	ADGRE5	Cell-Cell Contact	PMID: 11297558
398	Myeloid	Tcell	ADGRE5	CD55	0.00151304	0	ADGRE5_CD55	ADGRE5 - CD55	ADGRE5	Cell-Cell Contact	PMID: 11297558
399	LC1	Mono	ADGRE5	CD55	0.00131994	0	ADGRE5_CD55	ADGRE5 - CD55	ADGRE5	Cell-Cell Contact	PMID: 11297558
400	Tcell	Mono	ADGRE5	CD55	0.00319316	0	ADGRE5_CD55	ADGRE5 - CD55	ADGRE5	Cell-Cell Contact	PMID: 11297558
401	Mono	Mono	ADGRE5	CD55	0.00225981	0	ADGRE5_CD55	ADGRE5 - CD55	ADGRE5	Cell-Cell Contact	PMID: 11297558
402	Macro	Mono	ADGRE5	CD55	0.00478395	0	ADGRE5_CD55	ADGRE5 - CD55	ADGRE5	Cell-Cell Contact	PMID: 11297558
403	Bcell_Plasma	Mono	ADGRE5	CD55	0.00320656	0	ADGRE5_CD55	ADGRE5 - CD55	ADGRE5	Cell-Cell Contact	PMID: 11297558
404	Myeloid	Mono	ADGRE5	CD55	0.00270789	0	ADGRE5_CD55	ADGRE5 - CD55	ADGRE5	Cell-Cell Contact	PMID: 11297558
405	LC1	Macro	ADGRE5	CD55	0.000749103	0	ADGRE5_CD55	ADGRE5 - CD55	ADGRE5	Cell-Cell Contact	PMID: 11297558
406	Tcell	Macro	ADGRE5	CD55	0.00181367	0	ADGRE5_CD55	ADGRE5 - CD55	ADGRE5	Cell-Cell Contact	PMID: 11297558
407	Mono	Macro	ADGRE5	CD55	0.00128303	0	ADGRE5_CD55	ADGRE5 - CD55	ADGRE5	Cell-Cell Contact	PMID: 11297558
408	Macro	Macro	ADGRE5	CD55	0.0027191	0	ADGRE5_CD55	ADGRE5 - CD55	ADGRE5	Cell-Cell Contact	PMID: 11297558
409	Bcell_Plasma	Macro	ADGRE5	CD55	0.00182129	0	ADGRE5_CD55	ADGRE5 - CD55	ADGRE5	Cell-Cell Contact	PMID: 11297558
410	Myeloid	Macro	ADGRE5	CD55	0.00153773	0	ADGRE5_CD55	ADGRE5 - CD55	ADGRE5	Cell-Cell Contact	PMID: 11297558
411	LC1	Bcell_Plasma	ADGRE5	CD55	0.000779958	0	ADGRE5_CD55	ADGRE5 - CD55	ADGRE5	Cell-Cell Contact	PMID: 11297558
412	Tcell	Bcell_Plasma	ADGRE5	CD55	0.0018883	0	ADGRE5_CD55	ADGRE5 - CD55	ADGRE5	Cell-Cell Contact	PMID: 11297558
413	Mono	Bcell_Plasma	ADGRE5	CD55	0.00133585	0	ADGRE5_CD55	ADGRE5 - CD55	ADGRE5	Cell-Cell Contact	PMID: 11297558
414	Macro	Bcell_Plasma	ADGRE5	CD55	0.00283087	0	ADGRE5_CD55	ADGRE5 - CD55	ADGRE5	Cell-Cell Contact	PMID: 11297558
415	Bcell_Plasma	Bcell_Plasma	ADGRE5	CD55	0.00189623	0	ADGRE5_CD55	ADGRE5 - CD55	ADGRE5	Cell-Cell Contact	PMID: 11297558
416	Myeloid	Bcell_Plasma	ADGRE5	CD55	0.00160101	0	ADGRE5_CD55	ADGRE5 - CD55	ADGRE5	Cell-Cell Contact	PMID: 11297558
417	LC1	Myeloid	ADGRE5	CD55	0.00139614	0	ADGRE5_CD55	ADGRE5 - CD55	ADGRE5	Cell-Cell Contact	PMID: 11297558
418	Tcell	Myeloid	ADGRE5	CD55	0.00337712	0	ADGRE5_CD55	ADGRE5 - CD55	ADGRE5	Cell-Cell Contact	PMID: 11297558
419	Mono	Myeloid	ADGRE5	CD55	0.00239013	0	ADGRE5_CD55	ADGRE5 - CD55	ADGRE5	Cell-Cell Contact	PMID: 11297558
420	Macro	Myeloid	ADGRE5	CD55	0.00505909	0	ADGRE5_CD55	ADGRE5 - CD55	ADGRE5	Cell-Cell Contact	PMID: 11297558
421	Bcell_Plasma	Myeloid	ADGRE5	CD55	0.00339129	0	ADGRE5_CD55	ADGRE5 - CD55	ADGRE5	Cell-Cell Contact	PMID: 11297558
422	Myeloid	Myeloid	ADGRE5	CD55	0.00286398	0	ADGRE5_CD55	ADGRE5 - CD55	ADGRE5	Cell-Cell Contact	PMID: 11297558
423	LC1	Tcell	ALCAM	CD6	0.00030282	0	ALCAM_CD6	ALCAM - CD6	ALCAM	Cell-Cell Contact	KEGG: hsa04514
424	Mono	Tcell	ALCAM	CD6	0.00240656	0	ALCAM_CD6	ALCAM - CD6	ALCAM	Cell-Cell Contact	KEGG: hsa04514
425	Macro	Tcell	ALCAM	CD6	0.00118826	0	ALCAM_CD6	ALCAM - CD6	ALCAM	Cell-Cell Contact	KEGG: hsa04514
426	Bcell_Plasma	Tcell	ALCAM	CD6	0.000531667	0	ALCAM_CD6	ALCAM - CD6	ALCAM	Cell-Cell Contact	KEGG: hsa04514
427	Myeloid	Tcell	ALCAM	CD6	0.00317332	0	ALCAM_CD6	ALCAM - CD6	ALCAM	Cell-Cell Contact	KEGG: hsa04514
428	Bcell_Plasma	LC1	APP	CD74	0.00590801	0	APP_CD74	APP - CD74	APP	Cell-Cell Contact	PMID: 19849849
429	LC1	LC2	APP	CD74	0.00354203	0	APP_CD74	APP - CD74	APP	Cell-Cell Contact	PMID: 19849849
430	LC2	LC2	APP	CD74	0.00224801	0.02	APP_CD74	APP - CD74	APP	Cell-Cell Contact	PMID: 19849849
431	Bcell_Plasma	LC2	APP	CD74	0.0111499	0	APP_CD74	APP - CD74	APP	Cell-Cell Contact	PMID: 19849849
432	LC1	Tcell	APP	CD74	0.00737357	0	APP_CD74	APP - CD74	APP	Cell-Cell Contact	PMID: 19849849
433	LC2	Tcell	APP	CD74	0.00468635	0	APP_CD74	APP - CD74	APP	Cell-Cell Contact	PMID: 19849849
434	Mono	Tcell	APP	CD74	0.00424226	0	APP_CD74	APP - CD74	APP	Cell-Cell Contact	PMID: 19849849
435	Macro	Tcell	APP	CD74	0.00383206	0	APP_CD74	APP - CD74	APP	Cell-Cell Contact	PMID: 19849849
436	Bcell_Plasma	Tcell	APP	CD74	0.023021	0	APP_CD74	APP - CD74	APP	Cell-Cell Contact	PMID: 19849849
437	LC1	Mono	APP	CD74	0.0237305	0	APP_CD74	APP - CD74	APP	Cell-Cell Contact	PMID: 19849849
438	LC2	Mono	APP	CD74	0.0151733	0	APP_CD74	APP - CD74	APP	Cell-Cell Contact	PMID: 19849849
439	Mono	Mono	APP	CD74	0.0137492	0	APP_CD74	APP - CD74	APP	Cell-Cell Contact	PMID: 19849849
440	Macro	Mono	APP	CD74	0.0124312	0	APP_CD74	APP - CD74	APP	Cell-Cell Contact	PMID: 19849849
441	Bcell_Plasma	Mono	APP	CD74	0.0715856	0	APP_CD74	APP - CD74	APP	Cell-Cell Contact	PMID: 19849849
442	Myeloid	Mono	APP	CD74	0.00804654	0	APP_CD74	APP - CD74	APP	Cell-Cell Contact	PMID: 19849849
443	LC1	Macro	APP	CD74	0.0232523	0	APP_CD74	APP - CD74	APP	Cell-Cell Contact	PMID: 19849849
444	LC2	Macro	APP	CD74	0.0148649	0	APP_CD74	APP - CD74	APP	Cell-Cell Contact	PMID: 19849849
445	Mono	Macro	APP	CD74	0.0134693	0	APP_CD74	APP - CD74	APP	Cell-Cell Contact	PMID: 19849849
446	Macro	Macro	APP	CD74	0.0121778	0	APP_CD74	APP - CD74	APP	Cell-Cell Contact	PMID: 19849849
447	Bcell_Plasma	Macro	APP	CD74	0.0702124	0	APP_CD74	APP - CD74	APP	Cell-Cell Contact	PMID: 19849849
448	Myeloid	Macro	APP	CD74	0.00788184	0	APP_CD74	APP - CD74	APP	Cell-Cell Contact	PMID: 19849849
449	LC1	Bcell_Plasma	APP	CD74	0.0290112	0	APP_CD74	APP - CD74	APP	Cell-Cell Contact	PMID: 19849849
450	LC2	Bcell_Plasma	APP	CD74	0.018586	0	APP_CD74	APP - CD74	APP	Cell-Cell Contact	PMID: 19849849
451	Mono	Bcell_Plasma	APP	CD74	0.0168471	0	APP_CD74	APP - CD74	APP	Cell-Cell Contact	PMID: 19849849
452	Macro	Bcell_Plasma	APP	CD74	0.0152367	0	APP_CD74	APP - CD74	APP	Cell-Cell Contact	PMID: 19849849
453	Bcell_Plasma	Bcell_Plasma	APP	CD74	0.086571	0	APP_CD74	APP - CD74	APP	Cell-Cell Contact	PMID: 19849849
454	Myeloid	Bcell_Plasma	APP	CD74	0.0098724	0	APP_CD74	APP - CD74	APP	Cell-Cell Contact	PMID: 19849849
455	LC1	Myeloid	APP	CD74	0.0330041	0	APP_CD74	APP - CD74	APP	Cell-Cell Contact	PMID: 19849849
456	LC2	Myeloid	APP	CD74	0.0211754	0	APP_CD74	APP - CD74	APP	Cell-Cell Contact	PMID: 19849849
457	Mono	Myeloid	APP	CD74	0.0191989	0	APP_CD74	APP - CD74	APP	Cell-Cell Contact	PMID: 19849849
458	Macro	Myeloid	APP	CD74	0.0173677	0	APP_CD74	APP - CD74	APP	Cell-Cell Contact	PMID: 19849849
459	Bcell_Plasma	Myeloid	APP	CD74	0.0976892	0	APP_CD74	APP - CD74	APP	Cell-Cell Contact	PMID: 19849849
460	Myeloid	Myeloid	APP	CD74	0.0112617	0	APP_CD74	APP - CD74	APP	Cell-Cell Contact	PMID: 19849849
461	Myeloid	LC1	ENTPD1	ADORA1	0.000146068	0	ENTPD1_ADORA1	ENTPD1 - ADORA1	CD39	Cell-Cell Contact	PMID: 21677139
462	Tcell	LC1	PTPRC	MRC1	0.0524011	0	PTPRC_MRC1	PTPRC - MRC1	CD45	Cell-Cell Contact	PMID: 27601670; PMID: 10575006
463	Mono	LC1	PTPRC	MRC1	0.0347021	0	PTPRC_MRC1	PTPRC - MRC1	CD45	Cell-Cell Contact	PMID: 27601670; PMID: 10575006
464	Macro	LC1	PTPRC	MRC1	0.0222193	0	PTPRC_MRC1	PTPRC - MRC1	CD45	Cell-Cell Contact	PMID: 27601670; PMID: 10575006
465	Bcell_Plasma	LC1	PTPRC	MRC1	0.0231839	0	PTPRC_MRC1	PTPRC - MRC1	CD45	Cell-Cell Contact	PMID: 27601670; PMID: 10575006
466	Myeloid	LC1	PTPRC	MRC1	0.033452	0	PTPRC_MRC1	PTPRC - MRC1	CD45	Cell-Cell Contact	PMID: 27601670; PMID: 10575006
467	Tcell	LC2	PTPRC	MRC1	0.0948877	0	PTPRC_MRC1	PTPRC - MRC1	CD45	Cell-Cell Contact	PMID: 27601670; PMID: 10575006
468	Mono	LC2	PTPRC	MRC1	0.0638047	0	PTPRC_MRC1	PTPRC - MRC1	CD45	Cell-Cell Contact	PMID: 27601670; PMID: 10575006
469	Macro	LC2	PTPRC	MRC1	0.0413011	0	PTPRC_MRC1	PTPRC - MRC1	CD45	Cell-Cell Contact	PMID: 27601670; PMID: 10575006
470	Bcell_Plasma	LC2	PTPRC	MRC1	0.0430577	0	PTPRC_MRC1	PTPRC - MRC1	CD45	Cell-Cell Contact	PMID: 27601670; PMID: 10575006
471	Myeloid	LC2	PTPRC	MRC1	0.0615731	0	PTPRC_MRC1	PTPRC - MRC1	CD45	Cell-Cell Contact	PMID: 27601670; PMID: 10575006
472	Tcell	Mono	PTPRC	MRC1	0.0340359	0	PTPRC_MRC1	PTPRC - MRC1	CD45	Cell-Cell Contact	PMID: 27601670; PMID: 10575006
473	Mono	Mono	PTPRC	MRC1	0.0223933	0	PTPRC_MRC1	PTPRC - MRC1	CD45	Cell-Cell Contact	PMID: 27601670; PMID: 10575006
474	Macro	Mono	PTPRC	MRC1	0.0142727	0	PTPRC_MRC1	PTPRC - MRC1	CD45	Cell-Cell Contact	PMID: 27601670; PMID: 10575006
475	Bcell_Plasma	Mono	PTPRC	MRC1	0.0148975	0	PTPRC_MRC1	PTPRC - MRC1	CD45	Cell-Cell Contact	PMID: 27601670; PMID: 10575006
476	Myeloid	Mono	PTPRC	MRC1	0.0215768	0	PTPRC_MRC1	PTPRC - MRC1	CD45	Cell-Cell Contact	PMID: 27601670; PMID: 10575006
477	Tcell	Myeloid	PTPRC	MRC1	0.0549886	0	PTPRC_MRC1	PTPRC - MRC1	CD45	Cell-Cell Contact	PMID: 27601670; PMID: 10575006
478	Mono	Myeloid	PTPRC	MRC1	0.0364493	0	PTPRC_MRC1	PTPRC - MRC1	CD45	Cell-Cell Contact	PMID: 27601670; PMID: 10575006
479	Macro	Myeloid	PTPRC	MRC1	0.0233532	0	PTPRC_MRC1	PTPRC - MRC1	CD45	Cell-Cell Contact	PMID: 27601670; PMID: 10575006
480	Bcell_Plasma	Myeloid	PTPRC	MRC1	0.0243658	0	PTPRC_MRC1	PTPRC - MRC1	CD45	Cell-Cell Contact	PMID: 27601670; PMID: 10575006
481	Myeloid	Myeloid	PTPRC	MRC1	0.0351386	0	PTPRC_MRC1	PTPRC - MRC1	CD45	Cell-Cell Contact	PMID: 27601670; PMID: 10575006
482	Tcell	LC1	CD6	ALCAM	0.00030282	0	CD6_ALCAM	CD6 - ALCAM	CD6	Cell-Cell Contact	PMID: 23602662
483	Tcell	Mono	CD6	ALCAM	0.00240656	0	CD6_ALCAM	CD6 - ALCAM	CD6	Cell-Cell Contact	PMID: 23602662
484	Tcell	Macro	CD6	ALCAM	0.00118826	0	CD6_ALCAM	CD6 - ALCAM	CD6	Cell-Cell Contact	PMID: 23602662
485	Tcell	Bcell_Plasma	CD6	ALCAM	0.000531667	0	CD6_ALCAM	CD6 - ALCAM	CD6	Cell-Cell Contact	PMID: 23602662
486	Tcell	Myeloid	CD6	ALCAM	0.00317332	0	CD6_ALCAM	CD6 - ALCAM	CD6	Cell-Cell Contact	PMID: 23602662
487	Tcell	Mono	CD99	PILRA	0.00515645	0	CD99_PILRA	CD99 - PILRA	CD99	Cell-Cell Contact	PMID: 18234675
488	Mono	Mono	CD99	PILRA	0.00797966	0	CD99_PILRA	CD99 - PILRA	CD99	Cell-Cell Contact	PMID: 18234675
489	Bcell_Plasma	Mono	CD99	PILRA	0.010124	0	CD99_PILRA	CD99 - PILRA	CD99	Cell-Cell Contact	PMID: 18234675
490	Myeloid	Mono	CD99	PILRA	0.00249779	0	CD99_PILRA	CD99 - PILRA	CD99	Cell-Cell Contact	PMID: 18234675
491	Tcell	Myeloid	CD99	PILRA	0.000838575	0	CD99_PILRA	CD99 - PILRA	CD99	Cell-Cell Contact	PMID: 18234675
492	Mono	Myeloid	CD99	PILRA	0.00130079	0	CD99_PILRA	CD99 - PILRA	CD99	Cell-Cell Contact	PMID: 18234675
493	Bcell_Plasma	Myeloid	CD99	PILRA	0.00165335	0	CD99_PILRA	CD99 - PILRA	CD99	Cell-Cell Contact	PMID: 18234675
494	Myeloid	Myeloid	CD99	PILRA	0.0004053	0	CD99_PILRA	CD99 - PILRA	CD99	Cell-Cell Contact	PMID: 18234675
495	Tcell	Tcell	CD99	CD99	0.00382817	0	CD99_CD99	CD99 - CD99	CD99	Cell-Cell Contact	KEGG: hsa04514
496	Mono	Tcell	CD99	CD99	0.00592846	0	CD99_CD99	CD99 - CD99	CD99	Cell-Cell Contact	KEGG: hsa04514
497	Bcell_Plasma	Tcell	CD99	CD99	0.00752581	0	CD99_CD99	CD99 - CD99	CD99	Cell-Cell Contact	KEGG: hsa04514
498	Myeloid	Tcell	CD99	CD99	0.00185309	0	CD99_CD99	CD99 - CD99	CD99	Cell-Cell Contact	KEGG: hsa04514
499	Tcell	Mono	CD99	CD99	0.00592846	0	CD99_CD99	CD99 - CD99	CD99	Cell-Cell Contact	KEGG: hsa04514
500	Mono	Mono	CD99	CD99	0.00917045	0	CD99_CD99	CD99 - CD99	CD99	Cell-Cell Contact	KEGG: hsa04514
501	Bcell_Plasma	Mono	CD99	CD99	0.0116311	0	CD99_CD99	CD99 - CD99	CD99	Cell-Cell Contact	KEGG: hsa04514
502	Myeloid	Mono	CD99	CD99	0.0028729	0	CD99_CD99	CD99 - CD99	CD99	Cell-Cell Contact	KEGG: hsa04514
503	Tcell	Bcell_Plasma	CD99	CD99	0.00752581	0	CD99_CD99	CD99 - CD99	CD99	Cell-Cell Contact	KEGG: hsa04514
504	Mono	Bcell_Plasma	CD99	CD99	0.0116311	0	CD99_CD99	CD99 - CD99	CD99	Cell-Cell Contact	KEGG: hsa04514
505	Bcell_Plasma	Bcell_Plasma	CD99	CD99	0.0147422	0	CD99_CD99	CD99 - CD99	CD99	Cell-Cell Contact	KEGG: hsa04514
506	Myeloid	Bcell_Plasma	CD99	CD99	0.00364999	0	CD99_CD99	CD99 - CD99	CD99	Cell-Cell Contact	KEGG: hsa04514
507	Tcell	Myeloid	CD99	CD99	0.00185309	0	CD99_CD99	CD99 - CD99	CD99	Cell-Cell Contact	KEGG: hsa04514
508	Mono	Myeloid	CD99	CD99	0.0028729	0	CD99_CD99	CD99 - CD99	CD99	Cell-Cell Contact	KEGG: hsa04514
509	Bcell_Plasma	Myeloid	CD99	CD99	0.00364999	0	CD99_CD99	CD99 - CD99	CD99	Cell-Cell Contact	KEGG: hsa04514
510	Myeloid	Myeloid	CD99	CD99	0.000896108	0	CD99_CD99	CD99 - CD99	CD99	Cell-Cell Contact	KEGG: hsa04514
511	LC1	LC1	CDH1	CDH1	0.00248016	0	CDH1_CDH1	CDH1 - CDH1	CDH	Cell-Cell Contact	KEGG: hsa04514
512	LC1	LC1	CDH1	ITGA2_ITGB1	0.00362823	0	CDH1_ITGA1_ITGB1	CDH1 - (ITGA1+ITGB1)	CDH1	Cell-Cell Contact	PMID: 12392763
513	Tcell	Tcell	CLEC2D	KLRB1	0.0140867	0	CLEC2D_KLRB1	CLEC2D - KLRB1	CLEC	Cell-Cell Contact	PMID: 24223577
514	Bcell_Plasma	Tcell	CLEC2D	KLRB1	0.0020268	0	CLEC2D_KLRB1	CLEC2D - KLRB1	CLEC	Cell-Cell Contact	PMID: 24223577
515	LC1	Tcell	CLEC2B	KLRB1	0.000234991	0	CLEC2B_KLRB1	CLEC2B - KLRB1	CLEC	Cell-Cell Contact	PMID: 24223577
516	Tcell	Tcell	CLEC2B	KLRB1	0.00569008	0	CLEC2B_KLRB1	CLEC2B - KLRB1	CLEC	Cell-Cell Contact	PMID: 24223577
517	Mono	Tcell	CLEC2B	KLRB1	0.00745529	0	CLEC2B_KLRB1	CLEC2B - KLRB1	CLEC	Cell-Cell Contact	PMID: 24223577
518	Macro	Tcell	CLEC2B	KLRB1	0.00866285	0	CLEC2B_KLRB1	CLEC2B - KLRB1	CLEC	Cell-Cell Contact	PMID: 24223577
519	Bcell_Plasma	Tcell	CLEC2B	KLRB1	0.00370638	0	CLEC2B_KLRB1	CLEC2B - KLRB1	CLEC	Cell-Cell Contact	PMID: 24223577
520	Myeloid	Tcell	CLEC2B	KLRB1	0.0034833	0	CLEC2B_KLRB1	CLEC2B - KLRB1	CLEC	Cell-Cell Contact	PMID: 24223577
521	Tcell	Tcell	CD69	KLRB1	0.0166465	0	CLEC2C_KLRB1	CLEC2C - KLRB1	CLEC	Cell-Cell Contact	PMID: 24223577
522	Macro	Tcell	CD69	KLRB1	0.00373684	0	CLEC2C_KLRB1	CLEC2C - KLRB1	CLEC	Cell-Cell Contact	PMID: 24223577
523	Bcell_Plasma	Tcell	CD69	KLRB1	0.00321273	0	CLEC2C_KLRB1	CLEC2C - KLRB1	CLEC	Cell-Cell Contact	PMID: 24223577
524	Myeloid	Tcell	CD69	KLRB1	0.00228951	0	CLEC2C_KLRB1	CLEC2C - KLRB1	CLEC	Cell-Cell Contact	PMID: 24223577
525	LC1	LC1	DSC2	DSG2	0.0043096	0	DSC2_DSG2	DSC2 - DSG2	DESMOSOME	Cell-Cell Contact	PMID: 27298358
526	LC1	LC1	EFNB2	EPHB4	0.000103881	0	EFNB2_EPHB4	EFNB2 - EPHB4	EPHB	Cell-Cell Contact	PMID: 15114347
527	LC1	Mono	ICAM1	ITGAX_ITGB2	0.000392315	0	ICAM1_ITGAX_ITGB2	ICAM1 - (ITGAX+ITGB2)	ICAM	Cell-Cell Contact	PMID: 16252253
528	Mono	Mono	ICAM1	ITGAX_ITGB2	0.0151112	0	ICAM1_ITGAX_ITGB2	ICAM1 - (ITGAX+ITGB2)	ICAM	Cell-Cell Contact	PMID: 16252253
529	Macro	Mono	ICAM1	ITGAX_ITGB2	0.0202278	0	ICAM1_ITGAX_ITGB2	ICAM1 - (ITGAX+ITGB2)	ICAM	Cell-Cell Contact	PMID: 16252253
530	Bcell_Plasma	Mono	ICAM1	ITGAX_ITGB2	0.00059672	0	ICAM1_ITGAX_ITGB2	ICAM1 - (ITGAX+ITGB2)	ICAM	Cell-Cell Contact	PMID: 16252253
531	Myeloid	Mono	ICAM1	ITGAX_ITGB2	0.00560894	0	ICAM1_ITGAX_ITGB2	ICAM1 - (ITGAX+ITGB2)	ICAM	Cell-Cell Contact	PMID: 16252253
532	LC1	Macro	ICAM1	ITGAX_ITGB2	0.000163329	0	ICAM1_ITGAX_ITGB2	ICAM1 - (ITGAX+ITGB2)	ICAM	Cell-Cell Contact	PMID: 16252253
533	Mono	Macro	ICAM1	ITGAX_ITGB2	0.00634561	0	ICAM1_ITGAX_ITGB2	ICAM1 - (ITGAX+ITGB2)	ICAM	Cell-Cell Contact	PMID: 16252253
534	Macro	Macro	ICAM1	ITGAX_ITGB2	0.00851989	0	ICAM1_ITGAX_ITGB2	ICAM1 - (ITGAX+ITGB2)	ICAM	Cell-Cell Contact	PMID: 16252253
535	Bcell_Plasma	Macro	ICAM1	ITGAX_ITGB2	0.000248456	0	ICAM1_ITGAX_ITGB2	ICAM1 - (ITGAX+ITGB2)	ICAM	Cell-Cell Contact	PMID: 16252253
536	Myeloid	Macro	ICAM1	ITGAX_ITGB2	0.00234225	0	ICAM1_ITGAX_ITGB2	ICAM1 - (ITGAX+ITGB2)	ICAM	Cell-Cell Contact	PMID: 16252253
537	LC1	Myeloid	ICAM1	ITGAX_ITGB2	0.00031004	0	ICAM1_ITGAX_ITGB2	ICAM1 - (ITGAX+ITGB2)	ICAM	Cell-Cell Contact	PMID: 16252253
538	Mono	Myeloid	ICAM1	ITGAX_ITGB2	0.0119791	0	ICAM1_ITGAX_ITGB2	ICAM1 - (ITGAX+ITGB2)	ICAM	Cell-Cell Contact	PMID: 16252253
539	Macro	Myeloid	ICAM1	ITGAX_ITGB2	0.0160525	0	ICAM1_ITGAX_ITGB2	ICAM1 - (ITGAX+ITGB2)	ICAM	Cell-Cell Contact	PMID: 16252253
540	Bcell_Plasma	Myeloid	ICAM1	ITGAX_ITGB2	0.000471598	0	ICAM1_ITGAX_ITGB2	ICAM1 - (ITGAX+ITGB2)	ICAM	Cell-Cell Contact	PMID: 16252253
541	Myeloid	Myeloid	ICAM1	ITGAX_ITGB2	0.00443751	0	ICAM1_ITGAX_ITGB2	ICAM1 - (ITGAX+ITGB2)	ICAM	Cell-Cell Contact	PMID: 16252253
542	LC1	Mono	ICAM1	ITGAM_ITGB2	0.000175747	0	ICAM1_ITGAM_ITGB2	ICAM1 - (ITGAM+ITGB2)	ICAM	Cell-Cell Contact	KEGG: hsa04514
543	Mono	Mono	ICAM1	ITGAM_ITGB2	0.00682486	0	ICAM1_ITGAM_ITGB2	ICAM1 - (ITGAM+ITGB2)	ICAM	Cell-Cell Contact	KEGG: hsa04514
544	Macro	Mono	ICAM1	ITGAM_ITGB2	0.00916184	0	ICAM1_ITGAM_ITGB2	ICAM1 - (ITGAM+ITGB2)	ICAM	Cell-Cell Contact	KEGG: hsa04514
545	Bcell_Plasma	Mono	ICAM1	ITGAM_ITGB2	0.000267344	0	ICAM1_ITGAM_ITGB2	ICAM1 - (ITGAM+ITGB2)	ICAM	Cell-Cell Contact	KEGG: hsa04514
546	Myeloid	Mono	ICAM1	ITGAM_ITGB2	0.00251991	0	ICAM1_ITGAM_ITGB2	ICAM1 - (ITGAM+ITGB2)	ICAM	Cell-Cell Contact	KEGG: hsa04514
547	LC1	Myeloid	ICAM1	ITGAM_ITGB2	0.000113245	0	ICAM1_ITGAM_ITGB2	ICAM1 - (ITGAM+ITGB2)	ICAM	Cell-Cell Contact	KEGG: hsa04514
548	Mono	Myeloid	ICAM1	ITGAM_ITGB2	0.00440813	0	ICAM1_ITGAM_ITGB2	ICAM1 - (ITGAM+ITGB2)	ICAM	Cell-Cell Contact	KEGG: hsa04514
549	Macro	Myeloid	ICAM1	ITGAM_ITGB2	0.0059225	0	ICAM1_ITGAM_ITGB2	ICAM1 - (ITGAM+ITGB2)	ICAM	Cell-Cell Contact	KEGG: hsa04514
550	Bcell_Plasma	Myeloid	ICAM1	ITGAM_ITGB2	0.000172273	0	ICAM1_ITGAM_ITGB2	ICAM1 - (ITGAM+ITGB2)	ICAM	Cell-Cell Contact	KEGG: hsa04514
551	Myeloid	Myeloid	ICAM1	ITGAM_ITGB2	0.0016251	0	ICAM1_ITGAM_ITGB2	ICAM1 - (ITGAM+ITGB2)	ICAM	Cell-Cell Contact	KEGG: hsa04514
552	Tcell	Mono	ICAM2	ITGAM_ITGB2	0.00234408	0	ICAM2_ITGAM_ITGB2	ICAM2 - (ITGAM+ITGB2)	ICAM	Cell-Cell Contact	KEGG: hsa04514
553	Tcell	Myeloid	ICAM2	ITGAM_ITGB2	0.00151161	0	ICAM2_ITGAM_ITGB2	ICAM2 - (ITGAM+ITGB2)	ICAM	Cell-Cell Contact	KEGG: hsa04514
554	LC1	Bcell_Plasma	ICAM1	SPN	4.02904e-05	0	ICAM1_SPN	ICAM1 - SPN	ICAM	Cell-Cell Contact	PMID: 1683685
555	Mono	Bcell_Plasma	ICAM1	SPN	0.00157268	0	ICAM1_SPN	ICAM1 - SPN	ICAM	Cell-Cell Contact	PMID: 1683685
556	Macro	Bcell_Plasma	ICAM1	SPN	0.00211503	0	ICAM1_SPN	ICAM1 - SPN	ICAM	Cell-Cell Contact	PMID: 1683685
557	Bcell_Plasma	Bcell_Plasma	ICAM1	SPN	6.12938e-05	0	ICAM1_SPN	ICAM1 - SPN	ICAM	Cell-Cell Contact	PMID: 1683685
558	Myeloid	Bcell_Plasma	ICAM1	SPN	0.000578742	0	ICAM1_SPN	ICAM1 - SPN	ICAM	Cell-Cell Contact	PMID: 1683685
559	Tcell	LC1	ITGB2	ICAM1	7.52748e-05	0	ITGB2_ICAM1	ITGB2 - ICAM1	ITGB2	Cell-Cell Contact	KEGG: hsa04514
560	Mono	LC1	ITGB2	ICAM1	0.000534248	0	ITGB2_ICAM1	ITGB2 - ICAM1	ITGB2	Cell-Cell Contact	KEGG: hsa04514
561	Macro	LC1	ITGB2	ICAM1	6.76859e-05	0	ITGB2_ICAM1	ITGB2 - ICAM1	ITGB2	Cell-Cell Contact	KEGG: hsa04514
562	Bcell_Plasma	LC1	ITGB2	ICAM1	5.16835e-05	0	ITGB2_ICAM1	ITGB2 - ICAM1	ITGB2	Cell-Cell Contact	KEGG: hsa04514
563	Myeloid	LC1	ITGB2	ICAM1	0.000330581	0	ITGB2_ICAM1	ITGB2 - ICAM1	ITGB2	Cell-Cell Contact	KEGG: hsa04514
564	Tcell	Mono	ITGB2	ICAM1	0.00293434	0	ITGB2_ICAM1	ITGB2 - ICAM1	ITGB2	Cell-Cell Contact	KEGG: hsa04514
565	Mono	Mono	ITGB2	ICAM1	0.0204691	0	ITGB2_ICAM1	ITGB2 - ICAM1	ITGB2	Cell-Cell Contact	KEGG: hsa04514
566	Macro	Mono	ITGB2	ICAM1	0.00263928	0	ITGB2_ICAM1	ITGB2 - ICAM1	ITGB2	Cell-Cell Contact	KEGG: hsa04514
567	Bcell_Plasma	Mono	ITGB2	ICAM1	0.00201652	0	ITGB2_ICAM1	ITGB2 - ICAM1	ITGB2	Cell-Cell Contact	KEGG: hsa04514
568	Myeloid	Mono	ITGB2	ICAM1	0.0127629	0	ITGB2_ICAM1	ITGB2 - ICAM1	ITGB2	Cell-Cell Contact	KEGG: hsa04514
569	Tcell	Macro	ITGB2	ICAM1	0.00394442	0	ITGB2_ICAM1	ITGB2 - ICAM1	ITGB2	Cell-Cell Contact	KEGG: hsa04514
570	Mono	Macro	ITGB2	ICAM1	0.0273495	0	ITGB2_ICAM1	ITGB2 - ICAM1	ITGB2	Cell-Cell Contact	KEGG: hsa04514
571	Macro	Macro	ITGB2	ICAM1	0.00354814	0	ITGB2_ICAM1	ITGB2 - ICAM1	ITGB2	Cell-Cell Contact	KEGG: hsa04514
572	Bcell_Plasma	Macro	ITGB2	ICAM1	0.00271151	0	ITGB2_ICAM1	ITGB2 - ICAM1	ITGB2	Cell-Cell Contact	KEGG: hsa04514
573	Myeloid	Macro	ITGB2	ICAM1	0.0170981	0	ITGB2_ICAM1	ITGB2 - ICAM1	ITGB2	Cell-Cell Contact	KEGG: hsa04514
574	Tcell	Bcell_Plasma	ITGB2	ICAM1	0.000114514	0	ITGB2_ICAM1	ITGB2 - ICAM1	ITGB2	Cell-Cell Contact	KEGG: hsa04514
575	Mono	Bcell_Plasma	ITGB2	ICAM1	0.000812543	0	ITGB2_ICAM1	ITGB2 - ICAM1	ITGB2	Cell-Cell Contact	KEGG: hsa04514
576	Macro	Bcell_Plasma	ITGB2	ICAM1	0.000102969	0	ITGB2_ICAM1	ITGB2 - ICAM1	ITGB2	Cell-Cell Contact	KEGG: hsa04514
577	Bcell_Plasma	Bcell_Plasma	ITGB2	ICAM1	7.86256e-05	0	ITGB2_ICAM1	ITGB2 - ICAM1	ITGB2	Cell-Cell Contact	KEGG: hsa04514
578	Myeloid	Bcell_Plasma	ITGB2	ICAM1	0.000502837	0	ITGB2_ICAM1	ITGB2 - ICAM1	ITGB2	Cell-Cell Contact	KEGG: hsa04514
579	Tcell	Myeloid	ITGB2	ICAM1	0.00108076	0	ITGB2_ICAM1	ITGB2 - ICAM1	ITGB2	Cell-Cell Contact	KEGG: hsa04514
580	Mono	Myeloid	ITGB2	ICAM1	0.00762376	0	ITGB2_ICAM1	ITGB2 - ICAM1	ITGB2	Cell-Cell Contact	KEGG: hsa04514
581	Macro	Myeloid	ITGB2	ICAM1	0.000971903	0	ITGB2_ICAM1	ITGB2 - ICAM1	ITGB2	Cell-Cell Contact	KEGG: hsa04514
582	Bcell_Plasma	Myeloid	ITGB2	ICAM1	0.000742283	0	ITGB2_ICAM1	ITGB2 - ICAM1	ITGB2	Cell-Cell Contact	KEGG: hsa04514
583	Myeloid	Myeloid	ITGB2	ICAM1	0.00473021	0	ITGB2_ICAM1	ITGB2 - ICAM1	ITGB2	Cell-Cell Contact	KEGG: hsa04514
584	Tcell	Tcell	ITGB2	ICAM2	0.00100525	0	ITGB2_ICAM2	ITGB2 - ICAM2	ITGB2	Cell-Cell Contact	KEGG: hsa04514
585	Mono	Tcell	ITGB2	ICAM2	0.00709434	0	ITGB2_ICAM2	ITGB2 - ICAM2	ITGB2	Cell-Cell Contact	KEGG: hsa04514
586	Macro	Tcell	ITGB2	ICAM2	0.000903989	0	ITGB2_ICAM2	ITGB2 - ICAM2	ITGB2	Cell-Cell Contact	KEGG: hsa04514
587	Bcell_Plasma	Tcell	ITGB2	ICAM2	0.000690403	0	ITGB2_ICAM2	ITGB2 - ICAM2	ITGB2	Cell-Cell Contact	KEGG: hsa04514
588	Myeloid	Tcell	ITGB2	ICAM2	0.00440083	0	ITGB2_ICAM2	ITGB2 - ICAM2	ITGB2	Cell-Cell Contact	KEGG: hsa04514
589	LC1	LC1	F11R	F11R	0.00252199	0	F11R_F11R	F11R - F11R	JAM	Cell-Cell Contact	KEGG: hsa04514
590	LC1	Mono	HLA-F	LILRB1	0.000395721	0	HLA-F_LILRB1	HLA-F - LILRB1	MHC-I	Cell-Cell Contact	PMID: 28484462
591	Tcell	Mono	HLA-F	LILRB1	0.00198571	0	HLA-F_LILRB1	HLA-F - LILRB1	MHC-I	Cell-Cell Contact	PMID: 28484462
592	Mono	Mono	HLA-F	LILRB1	0.00293697	0	HLA-F_LILRB1	HLA-F - LILRB1	MHC-I	Cell-Cell Contact	PMID: 28484462
593	Macro	Mono	HLA-F	LILRB1	0.000989443	0	HLA-F_LILRB1	HLA-F - LILRB1	MHC-I	Cell-Cell Contact	PMID: 28484462
594	Bcell_Plasma	Mono	HLA-F	LILRB1	0.00289447	0	HLA-F_LILRB1	HLA-F - LILRB1	MHC-I	Cell-Cell Contact	PMID: 28484462
595	Myeloid	Mono	HLA-F	LILRB1	0.00266034	0	HLA-F_LILRB1	HLA-F - LILRB1	MHC-I	Cell-Cell Contact	PMID: 28484462
596	LC1	Mono	HLA-DPA1	CD4	0.00026397	0	HLA-DPA1_CD4	HLA-DPA1 - CD4	MHC-II	Cell-Cell Contact	KEGG: hsa04514
597	LC2	Mono	HLA-DPA1	CD4	0.00156537	0	HLA-DPA1_CD4	HLA-DPA1 - CD4	MHC-II	Cell-Cell Contact	KEGG: hsa04514
598	Tcell	Mono	HLA-DPA1	CD4	0.00119163	0	HLA-DPA1_CD4	HLA-DPA1 - CD4	MHC-II	Cell-Cell Contact	KEGG: hsa04514
599	Mono	Mono	HLA-DPA1	CD4	0.013009	0	HLA-DPA1_CD4	HLA-DPA1 - CD4	MHC-II	Cell-Cell Contact	KEGG: hsa04514
600	Macro	Mono	HLA-DPA1	CD4	0.0150683	0	HLA-DPA1_CD4	HLA-DPA1 - CD4	MHC-II	Cell-Cell Contact	KEGG: hsa04514
601	Bcell_Plasma	Mono	HLA-DPA1	CD4	0.014459	0	HLA-DPA1_CD4	HLA-DPA1 - CD4	MHC-II	Cell-Cell Contact	KEGG: hsa04514
602	Myeloid	Mono	HLA-DPA1	CD4	0.0209789	0	HLA-DPA1_CD4	HLA-DPA1 - CD4	MHC-II	Cell-Cell Contact	KEGG: hsa04514
603	LC1	Bcell_Plasma	HLA-DPA1	CD4	0.000469947	0	HLA-DPA1_CD4	HLA-DPA1 - CD4	MHC-II	Cell-Cell Contact	KEGG: hsa04514
604	LC2	Bcell_Plasma	HLA-DPA1	CD4	0.00278401	0	HLA-DPA1_CD4	HLA-DPA1 - CD4	MHC-II	Cell-Cell Contact	KEGG: hsa04514
605	Tcell	Bcell_Plasma	HLA-DPA1	CD4	0.00211993	0	HLA-DPA1_CD4	HLA-DPA1 - CD4	MHC-II	Cell-Cell Contact	KEGG: hsa04514
606	Mono	Bcell_Plasma	HLA-DPA1	CD4	0.0229318	0	HLA-DPA1_CD4	HLA-DPA1 - CD4	MHC-II	Cell-Cell Contact	KEGG: hsa04514
607	Macro	Bcell_Plasma	HLA-DPA1	CD4	0.0265197	0	HLA-DPA1_CD4	HLA-DPA1 - CD4	MHC-II	Cell-Cell Contact	KEGG: hsa04514
608	Bcell_Plasma	Bcell_Plasma	HLA-DPA1	CD4	0.0254592	0	HLA-DPA1_CD4	HLA-DPA1 - CD4	MHC-II	Cell-Cell Contact	KEGG: hsa04514
609	Myeloid	Bcell_Plasma	HLA-DPA1	CD4	0.0367546	0	HLA-DPA1_CD4	HLA-DPA1 - CD4	MHC-II	Cell-Cell Contact	KEGG: hsa04514
610	LC1	Myeloid	HLA-DPA1	CD4	0.000579305	0	HLA-DPA1_CD4	HLA-DPA1 - CD4	MHC-II	Cell-Cell Contact	KEGG: hsa04514
611	LC2	Myeloid	HLA-DPA1	CD4	0.00343001	0	HLA-DPA1_CD4	HLA-DPA1 - CD4	MHC-II	Cell-Cell Contact	KEGG: hsa04514
612	Tcell	Myeloid	HLA-DPA1	CD4	0.00261224	0	HLA-DPA1_CD4	HLA-DPA1 - CD4	MHC-II	Cell-Cell Contact	KEGG: hsa04514
613	Mono	Myeloid	HLA-DPA1	CD4	0.0281211	0	HLA-DPA1_CD4	HLA-DPA1 - CD4	MHC-II	Cell-Cell Contact	KEGG: hsa04514
614	Macro	Myeloid	HLA-DPA1	CD4	0.0324939	0	HLA-DPA1_CD4	HLA-DPA1 - CD4	MHC-II	Cell-Cell Contact	KEGG: hsa04514
615	Bcell_Plasma	Myeloid	HLA-DPA1	CD4	0.0312021	0	HLA-DPA1_CD4	HLA-DPA1 - CD4	MHC-II	Cell-Cell Contact	KEGG: hsa04514
616	Myeloid	Myeloid	HLA-DPA1	CD4	0.044928	0	HLA-DPA1_CD4	HLA-DPA1 - CD4	MHC-II	Cell-Cell Contact	KEGG: hsa04514
617	LC1	Mono	HLA-DPB1	CD4	0.000107693	0	HLA-DPB1_CD4	HLA-DPB1 - CD4	MHC-II	Cell-Cell Contact	KEGG: hsa04514
618	LC2	Mono	HLA-DPB1	CD4	0.00172827	0	HLA-DPB1_CD4	HLA-DPB1 - CD4	MHC-II	Cell-Cell Contact	KEGG: hsa04514
619	Tcell	Mono	HLA-DPB1	CD4	0.00166878	0	HLA-DPB1_CD4	HLA-DPB1 - CD4	MHC-II	Cell-Cell Contact	KEGG: hsa04514
620	Mono	Mono	HLA-DPB1	CD4	0.0115968	0	HLA-DPB1_CD4	HLA-DPB1 - CD4	MHC-II	Cell-Cell Contact	KEGG: hsa04514
621	Macro	Mono	HLA-DPB1	CD4	0.0121483	0	HLA-DPB1_CD4	HLA-DPB1 - CD4	MHC-II	Cell-Cell Contact	KEGG: hsa04514
622	Bcell_Plasma	Mono	HLA-DPB1	CD4	0.0143513	0	HLA-DPB1_CD4	HLA-DPB1 - CD4	MHC-II	Cell-Cell Contact	KEGG: hsa04514
623	Myeloid	Mono	HLA-DPB1	CD4	0.0205759	0	HLA-DPB1_CD4	HLA-DPB1 - CD4	MHC-II	Cell-Cell Contact	KEGG: hsa04514
624	LC1	Bcell_Plasma	HLA-DPB1	CD4	0.000191749	0	HLA-DPB1_CD4	HLA-DPB1 - CD4	MHC-II	Cell-Cell Contact	KEGG: hsa04514
625	LC2	Bcell_Plasma	HLA-DPB1	CD4	0.00307333	0	HLA-DPB1_CD4	HLA-DPB1 - CD4	MHC-II	Cell-Cell Contact	KEGG: hsa04514
626	Tcell	Bcell_Plasma	HLA-DPB1	CD4	0.00296768	0	HLA-DPB1_CD4	HLA-DPB1 - CD4	MHC-II	Cell-Cell Contact	KEGG: hsa04514
627	Mono	Bcell_Plasma	HLA-DPB1	CD4	0.0204647	0	HLA-DPB1_CD4	HLA-DPB1 - CD4	MHC-II	Cell-Cell Contact	KEGG: hsa04514
628	Macro	Bcell_Plasma	HLA-DPB1	CD4	0.0214289	0	HLA-DPB1_CD4	HLA-DPB1 - CD4	MHC-II	Cell-Cell Contact	KEGG: hsa04514
629	Bcell_Plasma	Bcell_Plasma	HLA-DPB1	CD4	0.0252717	0	HLA-DPB1_CD4	HLA-DPB1 - CD4	MHC-II	Cell-Cell Contact	KEGG: hsa04514
630	Myeloid	Bcell_Plasma	HLA-DPB1	CD4	0.0360596	0	HLA-DPB1_CD4	HLA-DPB1 - CD4	MHC-II	Cell-Cell Contact	KEGG: hsa04514
631	LC1	Myeloid	HLA-DPB1	CD4	0.000236385	0	HLA-DPB1_CD4	HLA-DPB1 - CD4	MHC-II	Cell-Cell Contact	KEGG: hsa04514
632	LC2	Myeloid	HLA-DPB1	CD4	0.0037862	0	HLA-DPB1_CD4	HLA-DPB1 - CD4	MHC-II	Cell-Cell Contact	KEGG: hsa04514
633	Tcell	Myeloid	HLA-DPB1	CD4	0.00365615	0	HLA-DPB1_CD4	HLA-DPB1 - CD4	MHC-II	Cell-Cell Contact	KEGG: hsa04514
634	Mono	Myeloid	HLA-DPB1	CD4	0.0251101	0	HLA-DPB1_CD4	HLA-DPB1 - CD4	MHC-II	Cell-Cell Contact	KEGG: hsa04514
635	Macro	Myeloid	HLA-DPB1	CD4	0.0262872	0	HLA-DPB1_CD4	HLA-DPB1 - CD4	MHC-II	Cell-Cell Contact	KEGG: hsa04514
636	Bcell_Plasma	Myeloid	HLA-DPB1	CD4	0.0309737	0	HLA-DPB1_CD4	HLA-DPB1 - CD4	MHC-II	Cell-Cell Contact	KEGG: hsa04514
637	Myeloid	Myeloid	HLA-DPB1	CD4	0.0440855	0	HLA-DPB1_CD4	HLA-DPB1 - CD4	MHC-II	Cell-Cell Contact	KEGG: hsa04514
638	Mono	Mono	HLA-DQA1	CD4	0.00522704	0	HLA-DQA1_CD4	HLA-DQA1 - CD4	MHC-II	Cell-Cell Contact	KEGG: hsa04514
639	Macro	Mono	HLA-DQA1	CD4	0.0103817	0	HLA-DQA1_CD4	HLA-DQA1 - CD4	MHC-II	Cell-Cell Contact	KEGG: hsa04514
640	Bcell_Plasma	Mono	HLA-DQA1	CD4	0.0111765	0	HLA-DQA1_CD4	HLA-DQA1 - CD4	MHC-II	Cell-Cell Contact	KEGG: hsa04514
641	Myeloid	Mono	HLA-DQA1	CD4	0.016294	0	HLA-DQA1_CD4	HLA-DQA1 - CD4	MHC-II	Cell-Cell Contact	KEGG: hsa04514
642	Mono	Bcell_Plasma	HLA-DQA1	CD4	0.0092698	0	HLA-DQA1_CD4	HLA-DQA1 - CD4	MHC-II	Cell-Cell Contact	KEGG: hsa04514
643	Macro	Bcell_Plasma	HLA-DQA1	CD4	0.0183378	0	HLA-DQA1_CD4	HLA-DQA1 - CD4	MHC-II	Cell-Cell Contact	KEGG: hsa04514
644	Bcell_Plasma	Bcell_Plasma	HLA-DQA1	CD4	0.0197295	0	HLA-DQA1_CD4	HLA-DQA1 - CD4	MHC-II	Cell-Cell Contact	KEGG: hsa04514
645	Myeloid	Bcell_Plasma	HLA-DQA1	CD4	0.0286499	0	HLA-DQA1_CD4	HLA-DQA1 - CD4	MHC-II	Cell-Cell Contact	KEGG: hsa04514
646	Mono	Myeloid	HLA-DQA1	CD4	0.0114036	0	HLA-DQA1_CD4	HLA-DQA1 - CD4	MHC-II	Cell-Cell Contact	KEGG: hsa04514
647	Macro	Myeloid	HLA-DQA1	CD4	0.0225114	0	HLA-DQA1_CD4	HLA-DQA1 - CD4	MHC-II	Cell-Cell Contact	KEGG: hsa04514
648	Bcell_Plasma	Myeloid	HLA-DQA1	CD4	0.024212	0	HLA-DQA1_CD4	HLA-DQA1 - CD4	MHC-II	Cell-Cell Contact	KEGG: hsa04514
649	Myeloid	Myeloid	HLA-DQA1	CD4	0.0350866	0	HLA-DQA1_CD4	HLA-DQA1 - CD4	MHC-II	Cell-Cell Contact	KEGG: hsa04514
650	LC1	Mono	HLA-DMA	CD4	0.0013283	0	HLA-DMA_CD4	HLA-DMA - CD4	MHC-II	Cell-Cell Contact	KEGG: hsa04514
651	LC2	Mono	HLA-DMA	CD4	0.00398442	0	HLA-DMA_CD4	HLA-DMA - CD4	MHC-II	Cell-Cell Contact	KEGG: hsa04514
652	Mono	Mono	HLA-DMA	CD4	0.00574685	0	HLA-DMA_CD4	HLA-DMA - CD4	MHC-II	Cell-Cell Contact	KEGG: hsa04514
653	Macro	Mono	HLA-DMA	CD4	0.00130737	0	HLA-DMA_CD4	HLA-DMA - CD4	MHC-II	Cell-Cell Contact	KEGG: hsa04514
654	Bcell_Plasma	Mono	HLA-DMA	CD4	0.0066878	0	HLA-DMA_CD4	HLA-DMA - CD4	MHC-II	Cell-Cell Contact	KEGG: hsa04514
655	Myeloid	Mono	HLA-DMA	CD4	0.00936564	0	HLA-DMA_CD4	HLA-DMA - CD4	MHC-II	Cell-Cell Contact	KEGG: hsa04514
656	LC1	Bcell_Plasma	HLA-DMA	CD4	0.00236281	0	HLA-DMA_CD4	HLA-DMA - CD4	MHC-II	Cell-Cell Contact	KEGG: hsa04514
657	LC2	Bcell_Plasma	HLA-DMA	CD4	0.00707293	0	HLA-DMA_CD4	HLA-DMA - CD4	MHC-II	Cell-Cell Contact	KEGG: hsa04514
658	Mono	Bcell_Plasma	HLA-DMA	CD4	0.0101875	0	HLA-DMA_CD4	HLA-DMA - CD4	MHC-II	Cell-Cell Contact	KEGG: hsa04514
659	Macro	Bcell_Plasma	HLA-DMA	CD4	0.00232561	0	HLA-DMA_CD4	HLA-DMA - CD4	MHC-II	Cell-Cell Contact	KEGG: hsa04514
660	Bcell_Plasma	Bcell_Plasma	HLA-DMA	CD4	0.0118469	0	HLA-DMA_CD4	HLA-DMA - CD4	MHC-II	Cell-Cell Contact	KEGG: hsa04514
661	Myeloid	Bcell_Plasma	HLA-DMA	CD4	0.0165561	0	HLA-DMA_CD4	HLA-DMA - CD4	MHC-II	Cell-Cell Contact	KEGG: hsa04514
662	LC1	Myeloid	HLA-DMA	CD4	0.00291137	0	HLA-DMA_CD4	HLA-DMA - CD4	MHC-II	Cell-Cell Contact	KEGG: hsa04514
663	LC2	Myeloid	HLA-DMA	CD4	0.00870543	0	HLA-DMA_CD4	HLA-DMA - CD4	MHC-II	Cell-Cell Contact	KEGG: hsa04514
664	Mono	Myeloid	HLA-DMA	CD4	0.0125299	0	HLA-DMA_CD4	HLA-DMA - CD4	MHC-II	Cell-Cell Contact	KEGG: hsa04514
665	Macro	Myeloid	HLA-DMA	CD4	0.00286555	0	HLA-DMA_CD4	HLA-DMA - CD4	MHC-II	Cell-Cell Contact	KEGG: hsa04514
666	Bcell_Plasma	Myeloid	HLA-DMA	CD4	0.0145651	0	HLA-DMA_CD4	HLA-DMA - CD4	MHC-II	Cell-Cell Contact	KEGG: hsa04514
667	Myeloid	Myeloid	HLA-DMA	CD4	0.0203326	0	HLA-DMA_CD4	HLA-DMA - CD4	MHC-II	Cell-Cell Contact	KEGG: hsa04514
668	Mono	Mono	HLA-DMB	CD4	0.00328528	0	HLA-DMB_CD4	HLA-DMB - CD4	MHC-II	Cell-Cell Contact	KEGG: hsa04514
669	Macro	Mono	HLA-DMB	CD4	0.000964056	0	HLA-DMB_CD4	HLA-DMB - CD4	MHC-II	Cell-Cell Contact	KEGG: hsa04514
670	Bcell_Plasma	Mono	HLA-DMB	CD4	0.00421865	0	HLA-DMB_CD4	HLA-DMB - CD4	MHC-II	Cell-Cell Contact	KEGG: hsa04514
671	Myeloid	Mono	HLA-DMB	CD4	0.00417062	0	HLA-DMB_CD4	HLA-DMB - CD4	MHC-II	Cell-Cell Contact	KEGG: hsa04514
672	Mono	Bcell_Plasma	HLA-DMB	CD4	0.00583503	0	HLA-DMB_CD4	HLA-DMB - CD4	MHC-II	Cell-Cell Contact	KEGG: hsa04514
673	Macro	Bcell_Plasma	HLA-DMB	CD4	0.00171537	0	HLA-DMB_CD4	HLA-DMB - CD4	MHC-II	Cell-Cell Contact	KEGG: hsa04514
674	Bcell_Plasma	Bcell_Plasma	HLA-DMB	CD4	0.00748736	0	HLA-DMB_CD4	HLA-DMB - CD4	MHC-II	Cell-Cell Contact	KEGG: hsa04514
675	Myeloid	Bcell_Plasma	HLA-DMB	CD4	0.00740239	0	HLA-DMB_CD4	HLA-DMB - CD4	MHC-II	Cell-Cell Contact	KEGG: hsa04514
676	Mono	Myeloid	HLA-DMB	CD4	0.00718388	0	HLA-DMB_CD4	HLA-DMB - CD4	MHC-II	Cell-Cell Contact	KEGG: hsa04514
677	Macro	Myeloid	HLA-DMB	CD4	0.00211393	0	HLA-DMB_CD4	HLA-DMB - CD4	MHC-II	Cell-Cell Contact	KEGG: hsa04514
678	Bcell_Plasma	Myeloid	HLA-DMB	CD4	0.00921464	0	HLA-DMB_CD4	HLA-DMB - CD4	MHC-II	Cell-Cell Contact	KEGG: hsa04514
679	Myeloid	Myeloid	HLA-DMB	CD4	0.00911024	0	HLA-DMB_CD4	HLA-DMB - CD4	MHC-II	Cell-Cell Contact	KEGG: hsa04514
680	Bcell_Plasma	Mono	HLA-DOA	CD4	9.48952e-05	0	HLA-DOA_CD4	HLA-DOA - CD4	MHC-II	Cell-Cell Contact	KEGG: hsa04514
681	Myeloid	Mono	HLA-DOA	CD4	0.000723221	0	HLA-DOA_CD4	HLA-DOA - CD4	MHC-II	Cell-Cell Contact	KEGG: hsa04514
682	Bcell_Plasma	Bcell_Plasma	HLA-DOA	CD4	0.000168964	0	HLA-DOA_CD4	HLA-DOA - CD4	MHC-II	Cell-Cell Contact	KEGG: hsa04514
683	Myeloid	Bcell_Plasma	HLA-DOA	CD4	0.00128709	0	HLA-DOA_CD4	HLA-DOA - CD4	MHC-II	Cell-Cell Contact	KEGG: hsa04514
684	Bcell_Plasma	Myeloid	HLA-DOA	CD4	0.000208297	0	HLA-DOA_CD4	HLA-DOA - CD4	MHC-II	Cell-Cell Contact	KEGG: hsa04514
685	Myeloid	Myeloid	HLA-DOA	CD4	0.0015863	0	HLA-DOA_CD4	HLA-DOA - CD4	MHC-II	Cell-Cell Contact	KEGG: hsa04514
686	Mono	Mono	HLA-DQB1	CD4	0.00805634	0	HLA-DQB1_CD4	HLA-DQB1 - CD4	MHC-II	Cell-Cell Contact	KEGG: hsa04514
687	Macro	Mono	HLA-DQB1	CD4	0.0123702	0	HLA-DQB1_CD4	HLA-DQB1 - CD4	MHC-II	Cell-Cell Contact	KEGG: hsa04514
688	Bcell_Plasma	Mono	HLA-DQB1	CD4	0.0114319	0	HLA-DQB1_CD4	HLA-DQB1 - CD4	MHC-II	Cell-Cell Contact	KEGG: hsa04514
689	Myeloid	Mono	HLA-DQB1	CD4	0.0161501	0	HLA-DQB1_CD4	HLA-DQB1 - CD4	MHC-II	Cell-Cell Contact	KEGG: hsa04514
690	Mono	Bcell_Plasma	HLA-DQB1	CD4	0.014256	0	HLA-DQB1_CD4	HLA-DQB1 - CD4	MHC-II	Cell-Cell Contact	KEGG: hsa04514
691	Macro	Bcell_Plasma	HLA-DQB1	CD4	0.0218166	0	HLA-DQB1_CD4	HLA-DQB1 - CD4	MHC-II	Cell-Cell Contact	KEGG: hsa04514
692	Bcell_Plasma	Bcell_Plasma	HLA-DQB1	CD4	0.0201764	0	HLA-DQB1_CD4	HLA-DQB1 - CD4	MHC-II	Cell-Cell Contact	KEGG: hsa04514
693	Myeloid	Bcell_Plasma	HLA-DQB1	CD4	0.0283999	0	HLA-DQB1_CD4	HLA-DQB1 - CD4	MHC-II	Cell-Cell Contact	KEGG: hsa04514
694	Mono	Myeloid	HLA-DQB1	CD4	0.0175172	0	HLA-DQB1_CD4	HLA-DQB1 - CD4	MHC-II	Cell-Cell Contact	KEGG: hsa04514
695	Macro	Myeloid	HLA-DQB1	CD4	0.0267604	0	HLA-DQB1_CD4	HLA-DQB1 - CD4	MHC-II	Cell-Cell Contact	KEGG: hsa04514
696	Bcell_Plasma	Myeloid	HLA-DQB1	CD4	0.0247579	0	HLA-DQB1_CD4	HLA-DQB1 - CD4	MHC-II	Cell-Cell Contact	KEGG: hsa04514
697	Myeloid	Myeloid	HLA-DQB1	CD4	0.0347825	0	HLA-DQB1_CD4	HLA-DQB1 - CD4	MHC-II	Cell-Cell Contact	KEGG: hsa04514
698	LC1	Mono	HLA-DRA	CD4	0.00244108	0	HLA-DRA_CD4	HLA-DRA - CD4	MHC-II	Cell-Cell Contact	KEGG: hsa04514
699	LC2	Mono	HLA-DRA	CD4	0.00707043	0	HLA-DRA_CD4	HLA-DRA - CD4	MHC-II	Cell-Cell Contact	KEGG: hsa04514
700	Mono	Mono	HLA-DRA	CD4	0.0178648	0	HLA-DRA_CD4	HLA-DRA - CD4	MHC-II	Cell-Cell Contact	KEGG: hsa04514
701	Macro	Mono	HLA-DRA	CD4	0.0205494	0	HLA-DRA_CD4	HLA-DRA - CD4	MHC-II	Cell-Cell Contact	KEGG: hsa04514
702	Bcell_Plasma	Mono	HLA-DRA	CD4	0.0186447	0	HLA-DRA_CD4	HLA-DRA - CD4	MHC-II	Cell-Cell Contact	KEGG: hsa04514
703	Myeloid	Mono	HLA-DRA	CD4	0.0243204	0	HLA-DRA_CD4	HLA-DRA - CD4	MHC-II	Cell-Cell Contact	KEGG: hsa04514
704	LC1	Bcell_Plasma	HLA-DRA	CD4	0.00433849	0	HLA-DRA_CD4	HLA-DRA - CD4	MHC-II	Cell-Cell Contact	KEGG: hsa04514
705	LC2	Bcell_Plasma	HLA-DRA	CD4	0.012521	0	HLA-DRA_CD4	HLA-DRA - CD4	MHC-II	Cell-Cell Contact	KEGG: hsa04514
706	Mono	Bcell_Plasma	HLA-DRA	CD4	0.0313738	0	HLA-DRA_CD4	HLA-DRA - CD4	MHC-II	Cell-Cell Contact	KEGG: hsa04514
707	Macro	Bcell_Plasma	HLA-DRA	CD4	0.0360139	0	HLA-DRA_CD4	HLA-DRA - CD4	MHC-II	Cell-Cell Contact	KEGG: hsa04514
708	Bcell_Plasma	Bcell_Plasma	HLA-DRA	CD4	0.0327238	0	HLA-DRA_CD4	HLA-DRA - CD4	MHC-II	Cell-Cell Contact	KEGG: hsa04514
709	Myeloid	Bcell_Plasma	HLA-DRA	CD4	0.0424997	0	HLA-DRA_CD4	HLA-DRA - CD4	MHC-II	Cell-Cell Contact	KEGG: hsa04514
710	LC1	Myeloid	HLA-DRA	CD4	0.00534326	0	HLA-DRA_CD4	HLA-DRA - CD4	MHC-II	Cell-Cell Contact	KEGG: hsa04514
711	LC2	Myeloid	HLA-DRA	CD4	0.0153915	0	HLA-DRA_CD4	HLA-DRA - CD4	MHC-II	Cell-Cell Contact	KEGG: hsa04514
712	Mono	Myeloid	HLA-DRA	CD4	0.0383983	0	HLA-DRA_CD4	HLA-DRA - CD4	MHC-II	Cell-Cell Contact	KEGG: hsa04514
713	Macro	Myeloid	HLA-DRA	CD4	0.04403	0	HLA-DRA_CD4	HLA-DRA - CD4	MHC-II	Cell-Cell Contact	KEGG: hsa04514
714	Bcell_Plasma	Myeloid	HLA-DRA	CD4	0.0400381	0	HLA-DRA_CD4	HLA-DRA - CD4	MHC-II	Cell-Cell Contact	KEGG: hsa04514
715	Myeloid	Myeloid	HLA-DRA	CD4	0.0518818	0	HLA-DRA_CD4	HLA-DRA - CD4	MHC-II	Cell-Cell Contact	KEGG: hsa04514
716	LC1	Mono	HLA-DRB1	CD4	0.000718786	0	HLA-DRB1_CD4	HLA-DRB1 - CD4	MHC-II	Cell-Cell Contact	KEGG: hsa04514
717	LC2	Mono	HLA-DRB1	CD4	0.00203753	0	HLA-DRB1_CD4	HLA-DRB1 - CD4	MHC-II	Cell-Cell Contact	KEGG: hsa04514
718	Tcell	Mono	HLA-DRB1	CD4	0.0016878	0	HLA-DRB1_CD4	HLA-DRB1 - CD4	MHC-II	Cell-Cell Contact	KEGG: hsa04514
719	Mono	Mono	HLA-DRB1	CD4	0.0148315	0	HLA-DRB1_CD4	HLA-DRB1 - CD4	MHC-II	Cell-Cell Contact	KEGG: hsa04514
720	Macro	Mono	HLA-DRB1	CD4	0.0168776	0	HLA-DRB1_CD4	HLA-DRB1 - CD4	MHC-II	Cell-Cell Contact	KEGG: hsa04514
721	Bcell_Plasma	Mono	HLA-DRB1	CD4	0.0142904	0	HLA-DRB1_CD4	HLA-DRB1 - CD4	MHC-II	Cell-Cell Contact	KEGG: hsa04514
722	Myeloid	Mono	HLA-DRB1	CD4	0.0205845	0	HLA-DRB1_CD4	HLA-DRB1 - CD4	MHC-II	Cell-Cell Contact	KEGG: hsa04514
723	LC1	Bcell_Plasma	HLA-DRB1	CD4	0.0012792	0	HLA-DRB1_CD4	HLA-DRB1 - CD4	MHC-II	Cell-Cell Contact	KEGG: hsa04514
724	LC2	Bcell_Plasma	HLA-DRB1	CD4	0.0036224	0	HLA-DRB1_CD4	HLA-DRB1 - CD4	MHC-II	Cell-Cell Contact	KEGG: hsa04514
725	Tcell	Bcell_Plasma	HLA-DRB1	CD4	0.00300146	0	HLA-DRB1_CD4	HLA-DRB1 - CD4	MHC-II	Cell-Cell Contact	KEGG: hsa04514
726	Mono	Bcell_Plasma	HLA-DRB1	CD4	0.0261078	0	HLA-DRB1_CD4	HLA-DRB1 - CD4	MHC-II	Cell-Cell Contact	KEGG: hsa04514
727	Macro	Bcell_Plasma	HLA-DRB1	CD4	0.0296625	0	HLA-DRB1_CD4	HLA-DRB1 - CD4	MHC-II	Cell-Cell Contact	KEGG: hsa04514
728	Bcell_Plasma	Bcell_Plasma	HLA-DRB1	CD4	0.0251657	0	HLA-DRB1_CD4	HLA-DRB1 - CD4	MHC-II	Cell-Cell Contact	KEGG: hsa04514
729	Myeloid	Bcell_Plasma	HLA-DRB1	CD4	0.0360744	0	HLA-DRB1_CD4	HLA-DRB1 - CD4	MHC-II	Cell-Cell Contact	KEGG: hsa04514
730	LC1	Myeloid	HLA-DRB1	CD4	0.00157658	0	HLA-DRB1_CD4	HLA-DRB1 - CD4	MHC-II	Cell-Cell Contact	KEGG: hsa04514
731	LC2	Myeloid	HLA-DRB1	CD4	0.00446207	0	HLA-DRB1_CD4	HLA-DRB1 - CD4	MHC-II	Cell-Cell Contact	KEGG: hsa04514
732	Tcell	Myeloid	HLA-DRB1	CD4	0.00369773	0	HLA-DRB1_CD4	HLA-DRB1 - CD4	MHC-II	Cell-Cell Contact	KEGG: hsa04514
733	Mono	Myeloid	HLA-DRB1	CD4	0.0319922	0	HLA-DRB1_CD4	HLA-DRB1 - CD4	MHC-II	Cell-Cell Contact	KEGG: hsa04514
734	Macro	Myeloid	HLA-DRB1	CD4	0.0363182	0	HLA-DRB1_CD4	HLA-DRB1 - CD4	MHC-II	Cell-Cell Contact	KEGG: hsa04514
735	Bcell_Plasma	Myeloid	HLA-DRB1	CD4	0.0308445	0	HLA-DRB1_CD4	HLA-DRB1 - CD4	MHC-II	Cell-Cell Contact	KEGG: hsa04514
736	Myeloid	Myeloid	HLA-DRB1	CD4	0.0441034	0	HLA-DRB1_CD4	HLA-DRB1 - CD4	MHC-II	Cell-Cell Contact	KEGG: hsa04514
737	Mono	Mono	HLA-DRB5	CD4	0.00874401	0	HLA-DRB5_CD4	HLA-DRB5 - CD4	MHC-II	Cell-Cell Contact	KEGG: hsa04514
738	Macro	Mono	HLA-DRB5	CD4	0.011463	0	HLA-DRB5_CD4	HLA-DRB5 - CD4	MHC-II	Cell-Cell Contact	KEGG: hsa04514
739	Bcell_Plasma	Mono	HLA-DRB5	CD4	0.00873145	0	HLA-DRB5_CD4	HLA-DRB5 - CD4	MHC-II	Cell-Cell Contact	KEGG: hsa04514
740	Myeloid	Mono	HLA-DRB5	CD4	0.014603	0	HLA-DRB5_CD4	HLA-DRB5 - CD4	MHC-II	Cell-Cell Contact	KEGG: hsa04514
741	Mono	Bcell_Plasma	HLA-DRB5	CD4	0.0154646	0	HLA-DRB5_CD4	HLA-DRB5 - CD4	MHC-II	Cell-Cell Contact	KEGG: hsa04514
742	Macro	Bcell_Plasma	HLA-DRB5	CD4	0.0202308	0	HLA-DRB5_CD4	HLA-DRB5 - CD4	MHC-II	Cell-Cell Contact	KEGG: hsa04514
743	Bcell_Plasma	Bcell_Plasma	HLA-DRB5	CD4	0.0154426	0	HLA-DRB5_CD4	HLA-DRB5 - CD4	MHC-II	Cell-Cell Contact	KEGG: hsa04514
744	Myeloid	Bcell_Plasma	HLA-DRB5	CD4	0.0257099	0	HLA-DRB5_CD4	HLA-DRB5 - CD4	MHC-II	Cell-Cell Contact	KEGG: hsa04514
745	Mono	Myeloid	HLA-DRB5	CD4	0.018997	0	HLA-DRB5_CD4	HLA-DRB5 - CD4	MHC-II	Cell-Cell Contact	KEGG: hsa04514
746	Macro	Myeloid	HLA-DRB5	CD4	0.0248244	0	HLA-DRB5_CD4	HLA-DRB5 - CD4	MHC-II	Cell-Cell Contact	KEGG: hsa04514
747	Bcell_Plasma	Myeloid	HLA-DRB5	CD4	0.01897	0	HLA-DRB5_CD4	HLA-DRB5 - CD4	MHC-II	Cell-Cell Contact	KEGG: hsa04514
748	Myeloid	Myeloid	HLA-DRB5	CD4	0.0315076	0	HLA-DRB5_CD4	HLA-DRB5 - CD4	MHC-II	Cell-Cell Contact	KEGG: hsa04514
749	LC1	LC1	MPZL1	MPZL1	0.00637261	0	MPZL1_MPZL1	MPZL1 - MPZL1	MPZ	Cell-Cell Contact	KEGG: hsa04514
750	LC2	LC1	MPZL1	MPZL1	0.00403737	0	MPZL1_MPZL1	MPZL1 - MPZL1	MPZ	Cell-Cell Contact	KEGG: hsa04514
751	LC1	LC2	MPZL1	MPZL1	0.00403737	0	MPZL1_MPZL1	MPZL1 - MPZL1	MPZ	Cell-Cell Contact	KEGG: hsa04514
752	LC2	LC2	MPZL1	MPZL1	0.00255568	0	MPZL1_MPZL1	MPZL1 - MPZL1	MPZ	Cell-Cell Contact	KEGG: hsa04514
753	LC1	LC1	OCLN	OCLN	0.00307682	0	OCLN_OCLN	OCLN - OCLN	OCLN	Cell-Cell Contact	KEGG: hsa04514
754	Mono	Mono	PECAM1	PECAM1	0.000512609	0	PECAM1_PECAM1	PECAM1 - PECAM1	PECAM1	Cell-Cell Contact	KEGG: hsa04514
755	Bcell_Plasma	LC1	SELL	PODXL	0.00218536	0	SELL_PODXL	SELL - PODXL	SELL	Cell-Cell Contact	PMID: 22814396
756	Bcell_Plasma	Bcell_Plasma	SELPLG	SELL	0.00519751	0	SELPLG_SELL	SELPLG - SELL	SELPLG	Cell-Cell Contact	PMC2431087; PMID: 8892633,PMID: 8896607
757	Mono	LC1	SEMA4A	PLXNB2	0.000219275	0	SEMA4A_PLXNB2	SEMA4A - PLXNB2	SEMA4	Cell-Cell Contact	PMID: 27533782
758	Macro	LC1	SEMA4A	PLXNB2	0.0006005	0	SEMA4A_PLXNB2	SEMA4A - PLXNB2	SEMA4	Cell-Cell Contact	PMID: 27533782
759	Myeloid	LC1	SEMA4A	PLXNB2	0.000319275	0	SEMA4A_PLXNB2	SEMA4A - PLXNB2	SEMA4	Cell-Cell Contact	PMID: 27533782
760	Mono	Mono	SEMA4A	PLXNB2	0.000178795	0	SEMA4A_PLXNB2	SEMA4A - PLXNB2	SEMA4	Cell-Cell Contact	PMID: 27533782
761	Macro	Mono	SEMA4A	PLXNB2	0.000489676	0	SEMA4A_PLXNB2	SEMA4A - PLXNB2	SEMA4	Cell-Cell Contact	PMID: 27533782
762	Myeloid	Mono	SEMA4A	PLXNB2	0.000260339	0	SEMA4A_PLXNB2	SEMA4A - PLXNB2	SEMA4	Cell-Cell Contact	PMID: 27533782
763	Mono	Bcell_Plasma	SIGLEC1	SPN	0.000335577	0	SIGLEC1_SPN	SIGLEC1 - SPN	SN	Cell-Cell Contact	KEGG: hsa04514; PMID: 11238599

## Sheet: Supplementary Dataset 6
Supplementary Dataset 6: Published mammary cell subpopulation scores.
Cell_Type	entrezgene_id	hgnc_symbol	Found_in_dataset
Basal	1002	CDH4	TRUE
Basal	10049	DNAJB6	TRUE
Basal	10512	SEMA3C	TRUE
Basal	10898	CPSF4	TRUE
Basal	11122	PTPRT	TRUE
Basal	11149	BVES	TRUE
Basal	11178	LZTS1	TRUE
Basal	11275	KLHL2	TRUE
Basal	112885	PHF21B	TRUE
Basal	113235	SLC46A1	TRUE
Basal	11332	ACOT7	TRUE
Basal	117196	MRGPRX4	FALSE
Basal	1296	COL8A2	TRUE
Basal	1301	COL11A1	TRUE
Basal	130733	TMEM178A	TRUE
Basal	134266	GRPEL2	TRUE
Basal	147339	C18orf25	TRUE
Basal	148641	SLC35F3	TRUE
Basal	150771	ITPRIPL1	TRUE
Basal	152992	TRMT44	TRUE
Basal	153572	IRX2	TRUE
Basal	1592	CYP26A1	TRUE
Basal	1620	BRINP1	TRUE
Basal	163702	IFNLR1	TRUE
Basal	2047	EPHB1	TRUE
Basal	2078	ERG	TRUE
Basal	2246	FGF1	TRUE
Basal	2268	FGR	TRUE
Basal	23005	MAPKBP1	TRUE
Basal	23114	NFASC	TRUE
Basal	23131	GPATCH8	TRUE
Basal	23213	SULF1	TRUE
Basal	23379	ICE1	TRUE
Basal	25802	LMOD1	TRUE
Basal	25852	ARMC8	TRUE
Basal	26136	TES	TRUE
Basal	2621	GAS6	TRUE
Basal	26232	FBXO2	TRUE
Basal	26275	HIBCH	TRUE
Basal	27122	DKK3	TRUE
Basal	2788	GNG7	TRUE
Basal	2810	SFN	TRUE
Basal	2888	GRB14	TRUE
Basal	291	SLC25A4	TRUE
Basal	2922	GRP	TRUE
Basal	3084	NRG1	TRUE
Basal	3276	PRMT1	TRUE
Basal	329	BIRC2	TRUE
Basal	3655	ITGA6	TRUE
Basal	3691	ITGB4	TRUE
Basal	374946	DRAXIN	TRUE
Basal	376497	SLC27A1	TRUE
Basal	3909	LAMA3	TRUE
Basal	3963	LGALS7B	FALSE
Basal	3963	LGALS7	TRUE
Basal	4129	MAOB	TRUE
Basal	4345	CD200	TRUE
Basal	4495	MT1G	TRUE
Basal	4496	MT1H	TRUE
Basal	4638	MYLK	TRUE
Basal	4674	NAP1L2	TRUE
Basal	4908	NTF3	TRUE
Basal	4909	NTF4	TRUE
Basal	5021	OXTR	TRUE
Basal	50624	CUZD1	TRUE
Basal	51222	ZNF219	TRUE
Basal	5154	PDGFA	TRUE
Basal	51559	NT5DC3	TRUE
Basal	51765	STK26	TRUE
Basal	5208	PFKFB2	TRUE
Basal	5243	ABCB1	TRUE
Basal	5268	SERPINB5	TRUE
Basal	5362	PLXNA2	TRUE
Basal	53836	GPR87	TRUE
Basal	547	KIF1A	TRUE
Basal	54997	TESC	TRUE
Basal	5507	PPP1R3C	TRUE
Basal	55107	ANO1	TRUE
Basal	55180	LINS1	TRUE
Basal	55197	RPRD1A	TRUE
Basal	55568	GALNT10	TRUE
Basal	55847	CISD1	TRUE
Basal	55975	KLHL7	TRUE
Basal	56941	HMCES	TRUE
Basal	57158	JPH2	TRUE
Basal	57478	USP31	TRUE
Basal	57537	SORCS2	TRUE
Basal	57829	ZP4	FALSE
Basal	57834	CYP4F11	TRUE
Basal	5803	PTPRZ1	TRUE
Basal	5829	PXN	TRUE
Basal	5932	RBBP8	TRUE
Basal	59345	GNB4	TRUE
Basal	6195	RPS6KA1	TRUE
Basal	65062	TMEM237	TRUE
Basal	653499	LGALS7B	TRUE
Basal	653499	LGALS7	TRUE
Basal	6578	SLCO2A1	TRUE
Basal	6696	SPP1	TRUE
Basal	6854	SYN2	TRUE
Basal	6876	TAGLN	TRUE
Basal	7041	TGFB1I1	TRUE
Basal	72	ACTG2	TRUE
Basal	7866	IFRD2	TRUE
Basal	79192	IRX1	TRUE
Basal	79623	GALNT14	TRUE
Basal	79750	ZNF385D	TRUE
Basal	80177	MYCT1	TRUE
Basal	80179	MYO19	TRUE
Basal	80183	RUBCNL	TRUE
Basal	80206	FHOD3	TRUE
Basal	81029	WNT5B	TRUE
Basal	8165	AKAP1	TRUE
Basal	8301	PICALM	TRUE
Basal	83699	SH3BGRL2	TRUE
Basal	84302	PGAP4	TRUE
Basal	84417	ECRG4	TRUE
Basal	84830	ADTRP	TRUE
Basal	84951	TNS4	TRUE
Basal	858	CAV2	TRUE
Basal	9015	TAF1A	TRUE
Basal	91624	NEXN	TRUE
Basal	9200	HACD1	TRUE
Basal	9263	STK17A	TRUE
Basal	9392	TGFBRAP1	TRUE
Basal	9533	POLR1C	TRUE
Basal	9844	ELMO1	TRUE
Basal	9882	TBC1D4	TRUE
Hormone_responsive	10519	CIB1	TRUE
Hormone_responsive	10529	NEBL	TRUE
Hormone_responsive	10538	BATF	TRUE
Hormone_responsive	10551	AGR2	TRUE
Hormone_responsive	11094	CACFD1	TRUE
Hormone_responsive	11199	ANXA10	TRUE
Hormone_responsive	11226	GALNT6	TRUE
Hormone_responsive	11320	MGAT4A	TRUE
Hormone_responsive	114327	EFHC1	TRUE
Hormone_responsive	115677	NOSTRIN	TRUE
Hormone_responsive	115811	IQCD	TRUE
Hormone_responsive	118426	BORCS5	TRUE
Hormone_responsive	118932	ANKRD22	TRUE
Hormone_responsive	121506	ERP27	TRUE
Hormone_responsive	125488	TTC39C	TRUE
Hormone_responsive	126006	PCP2	TRUE
Hormone_responsive	127845	GOLT1A	TRUE
Hormone_responsive	130574	LYPD6	TRUE
Hormone_responsive	130576	LYPD6B	TRUE
Hormone_responsive	1397	CRIP2	TRUE
Hormone_responsive	143098	MPP7	TRUE
Hormone_responsive	146923	RUNDC1	TRUE
Hormone_responsive	1501	CTNND2	TRUE
Hormone_responsive	1528	CYB5A	TRUE
Hormone_responsive	153090	DAB2IP	TRUE
Hormone_responsive	154141	MBOAT1	TRUE
Hormone_responsive	155465	AGR3	TRUE
Hormone_responsive	158158	RASEF	TRUE
Hormone_responsive	1616	DAXX	TRUE
Hormone_responsive	161835	FSIP1	TRUE
Hormone_responsive	163	AP2B1	TRUE
Hormone_responsive	1811	SLC26A3	TRUE
Hormone_responsive	1894	ECT2	TRUE
Hormone_responsive	1917	EEF1A2	TRUE
Hormone_responsive	1955	MEGF9	TRUE
Hormone_responsive	195814	SDR16C5	TRUE
Hormone_responsive	196394	AMN1	TRUE
Hormone_responsive	202915	TMEM184A	TRUE
Hormone_responsive	203328	SUSD3	TRUE
Hormone_responsive	2194	FASN	TRUE
Hormone_responsive	2203	FBP1	TRUE
Hormone_responsive	222171	PRR15	TRUE
Hormone_responsive	222484	LNX2	TRUE
Hormone_responsive	223082	ZNRF2	TRUE
Hormone_responsive	22874	PLEKHA6	TRUE
Hormone_responsive	22875	ENPP4	TRUE
Hormone_responsive	23043	TNIK	TRUE
Hormone_responsive	23225	NUP210	TRUE
Hormone_responsive	23382	AHCYL2	TRUE
Hormone_responsive	23550	PSD4	TRUE
Hormone_responsive	23555	TSPAN15	TRUE
Hormone_responsive	23584	VSIG2	TRUE
Hormone_responsive	253012	HEPACAM2	TRUE
Hormone_responsive	255394	TCP11L2	TRUE
Hormone_responsive	25800	SLC39A6	TRUE
Hormone_responsive	25803	SPDEF	TRUE
Hormone_responsive	25998	IBTK	TRUE
Hormone_responsive	26996	GPR160	TRUE
Hormone_responsive	27075	TSPAN13	TRUE
Hormone_responsive	27293	SMPDL3B	TRUE
Hormone_responsive	27324	TOX3	TRUE
Hormone_responsive	2746	GLUD1	TRUE
Hormone_responsive	28996	HIPK2	TRUE
Hormone_responsive	3169	FOXA1	TRUE
Hormone_responsive	3248	HPGD	TRUE
Hormone_responsive	334	APLP2	TRUE
Hormone_responsive	340481	ZDHHC21	TRUE
Hormone_responsive	3597	IL13RA1	TRUE
Hormone_responsive	3667	IRS1	TRUE
Hormone_responsive	374907	B3GNT8	TRUE
Hormone_responsive	3858	KRT10	TRUE
Hormone_responsive	388743	CAPN8	TRUE
Hormone_responsive	3895	KTN1	TRUE
Hormone_responsive	4088	SMAD3	TRUE
Hormone_responsive	4148	MATN3	TRUE
Hormone_responsive	4602	MYB	TRUE
Hormone_responsive	497661	C18orf32	TRUE
Hormone_responsive	5104	SERPINA5	TRUE
Hormone_responsive	51097	SCCPDH	TRUE
Hormone_responsive	51278	IER5	TRUE
Hormone_responsive	51280	GOLM1	TRUE
Hormone_responsive	51531	TRMO	TRUE
Hormone_responsive	5167	ENPP1	TRUE
Hormone_responsive	51706	CYB5R1	TRUE
Hormone_responsive	51760	SYT17	TRUE
Hormone_responsive	5241	PGR	TRUE
Hormone_responsive	54102	CLIC6	TRUE
Hormone_responsive	54626	HES2	TRUE
Hormone_responsive	54677	CROT	TRUE
Hormone_responsive	54847	SIDT1	TRUE
Hormone_responsive	55002	TMCO3	TRUE
Hormone_responsive	55103	RALGPS2	TRUE
Hormone_responsive	55173	MRPS10	TRUE
Hormone_responsive	55614	KIF16B	TRUE
Hormone_responsive	55625	ZDHHC7	TRUE
Hormone_responsive	5563	PRKAA2	TRUE
Hormone_responsive	55686	MREG	TRUE
Hormone_responsive	55733	HHAT	TRUE
Hormone_responsive	55848	PLGRKT	TRUE
Hormone_responsive	56521	DNAJC12	TRUE
Hormone_responsive	57154	SMURF1	TRUE
Hormone_responsive	57182	ANKRD50	TRUE
Hormone_responsive	57221	ARFGEF3	TRUE
Hormone_responsive	57580	PREX1	TRUE
Hormone_responsive	5768	QSOX1	TRUE
Hormone_responsive	57758	SCUBE2	TRUE
Hormone_responsive	5819	NECTIN2	TRUE
Hormone_responsive	5825	ABCD3	TRUE
Hormone_responsive	5878	RAB5C	TRUE
Hormone_responsive	59084	ENPP5	TRUE
Hormone_responsive	596	BCL2	TRUE
Hormone_responsive	6272	SORT1	TRUE
Hormone_responsive	64073	C19orf33	TRUE
Hormone_responsive	64084	CLSTN2	TRUE
Hormone_responsive	64754	SMYD3	TRUE
Hormone_responsive	6690	SPINK1	TRUE
Hormone_responsive	6833	ABCC8	TRUE
Hormone_responsive	6850	SYK	TRUE
Hormone_responsive	7031	TFF1	TRUE
Hormone_responsive	7033	TFF3	TRUE
Hormone_responsive	720	C4A	TRUE
Hormone_responsive	7357	UGCG	TRUE
Hormone_responsive	7465	WEE1	TRUE
Hormone_responsive	7474	WNT5A	TRUE
Hormone_responsive	7802	DNALI1	TRUE
Hormone_responsive	7869	SEMA3B	TRUE
Hormone_responsive	79083	MLPH	TRUE
Hormone_responsive	79443	FYCO1	TRUE
Hormone_responsive	79639	TMEM53	TRUE
Hormone_responsive	79666	PLEKHF2	TRUE
Hormone_responsive	79794	SPRING1	TRUE
Hormone_responsive	79838	TMC5	TRUE
Hormone_responsive	79956	ERMP1	TRUE
Hormone_responsive	80221	ACSF2	TRUE
Hormone_responsive	80227	PAAF1	TRUE
Hormone_responsive	80303	EFHD1	TRUE
Hormone_responsive	80824	DUSP16	TRUE
Hormone_responsive	81617	CAB39L	TRUE
Hormone_responsive	822	CAPG	TRUE
Hormone_responsive	83464	APH1B	TRUE
Hormone_responsive	83606	GUCD1	TRUE
Hormone_responsive	84343	HPS3	TRUE
Hormone_responsive	84915	FAM222A	TRUE
Hormone_responsive	8821	INPP4B	TRUE
Hormone_responsive	8945	BTRC	TRUE
Hormone_responsive	8976	WASL	TRUE
Hormone_responsive	89765	RSPH1	TRUE
Hormone_responsive	89846	FGD3	TRUE
Hormone_responsive	89894	TMEM116	TRUE
Hormone_responsive	90557	CCDC74A	TRUE
Hormone_responsive	92291	CAPN13	TRUE
Hormone_responsive	9230	RAB11B	TRUE
Hormone_responsive	9245	GCNT3	TRUE
Hormone_responsive	92840	REEP6	TRUE
Hormone_responsive	9382	COG1	TRUE
Hormone_responsive	94039	ZNF101	TRUE
Hormone_responsive	9411	ARHGAP29	TRUE
Hormone_responsive	94121	SYTL4	TRUE
Hormone_responsive	9424	KCNK6	TRUE
Hormone_responsive	9550	ATP6V1G1	TRUE
Hormone_responsive	9914	ATP2C2	TRUE
Hormone_responsive	9915	ARNT2	TRUE
Hormone_responsive	11257	TP53	TRUE
Luminal_progenitor	10075	HUWE1	TRUE
Luminal_progenitor	101	ADAM8	TRUE
Luminal_progenitor	10125	RASGRP1	TRUE
Luminal_progenitor	10148	EBI3	TRUE
Luminal_progenitor	10158	PDZK1IP1	TRUE
Luminal_progenitor	10406	WFDC2	TRUE
Luminal_progenitor	10568	SLC34A2	TRUE
Luminal_progenitor	10644	IGF2BP2	TRUE
Luminal_progenitor	11067	DEPP1	TRUE
Luminal_progenitor	1117	CHI3L2	TRUE
Luminal_progenitor	11254	SLC6A14	TRUE
Luminal_progenitor	11272	PRR4	FALSE
Luminal_progenitor	115019	SLC26A9	TRUE
Luminal_progenitor	116092	DNTTIP1	TRUE
Luminal_progenitor	116843	SLC18B1	TRUE
Luminal_progenitor	117248	GALNT15	TRUE
Luminal_progenitor	124056	NOXO1	TRUE
Luminal_progenitor	128338	DRAM2	TRUE
Luminal_progenitor	135112	NCOA7	TRUE
Luminal_progenitor	135932	TMEM139	TRUE
Luminal_progenitor	1381	CRABP1	TRUE
Luminal_progenitor	140686	WFDC3	TRUE
Luminal_progenitor	1515	CTSV	TRUE
Luminal_progenitor	1591	CYP24A1	TRUE
Luminal_progenitor	1615	DARS1	TRUE
Luminal_progenitor	1652	DDT	TRUE
Luminal_progenitor	1673	DEFB4B	FALSE
Luminal_progenitor	1673	DEFB4A	TRUE
Luminal_progenitor	1838	DTNB	TRUE
Luminal_progenitor	192683	SCAMP5	TRUE
Luminal_progenitor	1939	EIF2D	TRUE
Luminal_progenitor	1968	EIF2S3	TRUE
Luminal_progenitor	200634	KRTCAP3	TRUE
Luminal_progenitor	200879	LIPH	TRUE
Luminal_progenitor	2173	FABP7	TRUE
Luminal_progenitor	2177	FANCD2	TRUE
Luminal_progenitor	220	ALDH1A3	TRUE
Luminal_progenitor	220042	DDIAS	TRUE
Luminal_progenitor	221002	RASGEF1A	TRUE
Luminal_progenitor	23321	TRIM2	TRUE
Luminal_progenitor	2346	FOLH1	TRUE
Luminal_progenitor	23641	LDOC1	TRUE
Luminal_progenitor	23673	STX12	TRUE
Luminal_progenitor	245973	ATP6V1C2	TRUE
Luminal_progenitor	255104	TMCO4	TRUE
Luminal_progenitor	2568	GABRP	TRUE
Luminal_progenitor	25875	LETMD1	TRUE
Luminal_progenitor	259266	ASPM	TRUE
Luminal_progenitor	260436	FDCSP	TRUE
Luminal_progenitor	26589	MRPL46	TRUE
Luminal_progenitor	2745	GLRX	TRUE
Luminal_progenitor	2926	GRSF1	TRUE
Luminal_progenitor	29842	TFCP2L1	TRUE
Luminal_progenitor	3033	HADH	TRUE
Luminal_progenitor	3068	HDGF	TRUE
Luminal_progenitor	3108	HLA-DMA	TRUE
Luminal_progenitor	3122	HLA-DRA	TRUE
Luminal_progenitor	3294	HSD17B2	TRUE
Luminal_progenitor	337968	KRTAP6-3	FALSE
Luminal_progenitor	362	AQP5	TRUE
Luminal_progenitor	3620	IDO1	TRUE
Luminal_progenitor	3689	ITGB2	TRUE
Luminal_progenitor	3815	KIT	TRUE
Luminal_progenitor	3866	KRT15	TRUE
Luminal_progenitor	388115	CCDC9B	TRUE
Luminal_progenitor	389336	C5orf46	TRUE
Luminal_progenitor	3934	LCN2	TRUE
Luminal_progenitor	4057	LTF	TRUE
Luminal_progenitor	4241	MELTF	TRUE
Luminal_progenitor	51312	SLC25A37	TRUE
Luminal_progenitor	51435	SCARA3	TRUE
Luminal_progenitor	51451	LCMT1	TRUE
Luminal_progenitor	51611	DPH5	TRUE
Luminal_progenitor	51650	MRPS33	TRUE
Luminal_progenitor	51700	CYB5R2	TRUE
Luminal_progenitor	51727	CMPK1	TRUE
Luminal_progenitor	51806	CALML5	TRUE
Luminal_progenitor	526	ATP6V1B2	TRUE
Luminal_progenitor	5284	PIGR	TRUE
Luminal_progenitor	53917	RAB24	TRUE
Luminal_progenitor	54149	C21orf91	TRUE
Luminal_progenitor	54763	ROPN1	TRUE
Luminal_progenitor	5493	PPL	TRUE
Luminal_progenitor	54959	ODAM	TRUE
Luminal_progenitor	55076	TMEM45A	TRUE
Luminal_progenitor	55355	HJURP	TRUE
Luminal_progenitor	55897	MESP1	TRUE
Luminal_progenitor	55959	SULF2	TRUE
Luminal_progenitor	56034	PDGFC	TRUE
Luminal_progenitor	56477	CCL28	TRUE
Luminal_progenitor	5655	KLK10	TRUE
Luminal_progenitor	56654	NPDC1	TRUE
Luminal_progenitor	56922	MCCC1	TRUE
Luminal_progenitor	56997	COQ8A	TRUE
Luminal_progenitor	57189	DENND11	TRUE
Luminal_progenitor	57348	TTYH1	TRUE
Luminal_progenitor	57447	NDRG2	TRUE
Luminal_progenitor	58473	PLEKHB1	TRUE
Luminal_progenitor	58528	RRAGD	TRUE
Luminal_progenitor	5859	QARS1	TRUE
Luminal_progenitor	59272	ACE2	TRUE
Luminal_progenitor	6136	RPL12	TRUE
Luminal_progenitor	6146	RPL22	TRUE
Luminal_progenitor	6271	S100A1	TRUE
Luminal_progenitor	6279	S100A8	TRUE
Luminal_progenitor	6280	S100A9	TRUE
Luminal_progenitor	6291	SAA4	TRUE
Luminal_progenitor	6318	SERPINB4	TRUE
Luminal_progenitor	634	CEACAM1	TRUE
Luminal_progenitor	63892	THADA	TRUE
Luminal_progenitor	64078	SLC28A3	TRUE
Luminal_progenitor	64116	SLC39A8	TRUE
Luminal_progenitor	6489	ST8SIA1	TRUE
Luminal_progenitor	64951	MRPS24	TRUE
Luminal_progenitor	6590	SLPI	TRUE
Luminal_progenitor	6663	SOX10	TRUE
Luminal_progenitor	6667	SP1	TRUE
Luminal_progenitor	7097	TLR2	TRUE
Luminal_progenitor	7100	TLR5	TRUE
Luminal_progenitor	722	C4BPA	TRUE
Luminal_progenitor	725	C4BPB	TRUE
Luminal_progenitor	767	CA8	TRUE
Luminal_progenitor	79092	CARD14	TRUE
Luminal_progenitor	79095	C9orf16	TRUE
Luminal_progenitor	794	CALB2	TRUE
Luminal_progenitor	79605	PGBD5	TRUE
Luminal_progenitor	79682	CENPU	TRUE
Luminal_progenitor	79931	TNIP3	TRUE
Luminal_progenitor	81849	ST6GALNAC5	TRUE
Luminal_progenitor	8202	NCOA3	TRUE
Luminal_progenitor	8208	CHAF1B	TRUE
Luminal_progenitor	8326	FZD9	TRUE
Luminal_progenitor	83939	EIF2A	TRUE
Luminal_progenitor	83988	NCALD	TRUE
Luminal_progenitor	84152	PPP1R1B	TRUE
Luminal_progenitor	84171	LOXL4	TRUE
Luminal_progenitor	84266	ALKBH7	TRUE
Luminal_progenitor	84273	NOA1	TRUE
Luminal_progenitor	84311	MRPL45	TRUE
Luminal_progenitor	8437	RASAL1	TRUE
Luminal_progenitor	84650	EBPL	TRUE
Luminal_progenitor	84803	GPAT3	TRUE
Luminal_progenitor	8664	EIF3D	TRUE
Luminal_progenitor	8666	EIF3G	TRUE
Luminal_progenitor	8685	MARCO	TRUE
Luminal_progenitor	8710	SERPINB7	TRUE
Luminal_progenitor	8792	TNFRSF11A	TRUE
Luminal_progenitor	8842	PROM1	TRUE
Luminal_progenitor	8876	VNN1	TRUE
Luminal_progenitor	8884	SLC5A6	TRUE
Luminal_progenitor	90407	TMEM41A	TRUE
Luminal_progenitor	9076	CLDN1	TRUE
Luminal_progenitor	90853	SPOCD1	TRUE
Luminal_progenitor	9175	MAP3K13	TRUE
Luminal_progenitor	92737	DNER	TRUE
Luminal_progenitor	93082	NEURL3	TRUE
Luminal_progenitor	93594	TBC1D31	TRUE
Luminal_progenitor	949	SCARB1	TRUE
Luminal_progenitor	9556	ATP5MJ	FALSE
Luminal_progenitor	9582	APOBEC3B	TRUE
Luminal_progenitor	961	CD47	TRUE
Luminal_progenitor	9654	TTLL4	TRUE
Luminal_progenitor	9751	SNPH	TRUE
Luminal_progenitor	9849	ZNF518A	TRUE
Luminal_progenitor	9951	HS3ST4	TRUE
Luminal_progenitor	9982	FGFBP1	TRUE
Luminal_progenitor	283412	RPL29P12	FALSE
Luminal_progenitor	728715	LOC728715	FALSE
Luminal_progenitor	347292	RPL36P14	FALSE
Stromal	10052	GJC1	TRUE
Stromal	1009	CDH11	TRUE
Stromal	10157	AASS	TRUE
Stromal	10184	LHFPL2	TRUE
Stromal	10186	LHFPL6	TRUE
Stromal	10208	USPL1	TRUE
Stromal	10234	LRRC17	TRUE
Stromal	10267	RAMP1	TRUE
Stromal	10289	EIF1B	TRUE
Stromal	1031	CDKN2C	TRUE
Stromal	10344	CCL26	TRUE
Stromal	10365	KLF2	TRUE
Stromal	10395		TRUE
Stromal	10395	DLC1	TRUE
Stromal	10404	CPQ	TRUE
Stromal	10409	BASP1	TRUE
Stromal	10417	SPON2	TRUE
Stromal	10491	CRTAP	TRUE
Stromal	10536	P3H3	TRUE
Stromal	10615	SPAG5	TRUE
Stromal	10732	TCFL5	TRUE
Stromal	10912	GADD45G	TRUE
Stromal	11013	TMSB15A	TRUE
Stromal	11213	IRAK3	TRUE
Stromal	1123	CHN1	TRUE
Stromal	114879	OSBPL5	TRUE
Stromal	115004	CGAS	TRUE
Stromal	115908	CTHRC1	TRUE
Stromal	118429	ANTXR2	TRUE
Stromal	1193	CLIC2	TRUE
Stromal	120376	COLCA2	TRUE
Stromal	123	PLIN2	TRUE
Stromal	1236	CCR7	TRUE
Stromal	126129	CPT1C	TRUE
Stromal	1278	COL1A2	TRUE
Stromal	128077	LIX1L	TRUE
Stromal	1281	COL3A1	TRUE
Stromal	1289	COL5A1	TRUE
Stromal	1290	COL5A2	TRUE
Stromal	1293	COL6A3	TRUE
Stromal	130271	PLEKHH2	TRUE
Stromal	1303	COL12A1	TRUE
Stromal	1306	COL15A1	TRUE
Stromal	139818	DOCK11	TRUE
Stromal	140893	RBBP8NL	TRUE
Stromal	143279	HECTD2	TRUE
Stromal	144195	SLC2A14	TRUE
Stromal	145258	GSC	TRUE
Stromal	145389	SLC38A6	TRUE
Stromal	1462	VCAN	TRUE
Stromal	147906	DACT3	TRUE
Stromal	149111	CNIH3	TRUE
Stromal	150	ADRA2A	TRUE
Stromal	1513	CTSK	TRUE
Stromal	1514	CTSL	TRUE
Stromal	151887	CCDC80	TRUE
Stromal	158326	FREM1	TRUE
Stromal	1634	DCN	TRUE
Stromal	163933	FAM43B	TRUE
Stromal	1675	CFD	TRUE
Stromal	1742	DLG4	TRUE
Stromal	1759	DNM1	TRUE
Stromal	1805	DPT	TRUE
Stromal	1809	DPYSL3	TRUE
Stromal	1840	DTX1	TRUE
Stromal	1879	EBF1	TRUE
Stromal	1893	ECM1	TRUE
Stromal	19	ABCA1	TRUE
Stromal	1902	LPAR1	TRUE
Stromal	2009	EML1	TRUE
Stromal	2018	EMX2	TRUE
Stromal	205860	TRIML2	TRUE
Stromal	2146	EZH2	TRUE
Stromal	2159	F10	TRUE
Stromal	216	ALDH1A1	TRUE
Stromal	219348	PLAC9	TRUE
Stromal	219539	YPEL4	TRUE
Stromal	2199	FBLN2	TRUE
Stromal	2200	FBN1	TRUE
Stromal	220323	OAF	TRUE
Stromal	2207	FCER1G	TRUE
Stromal	221476	PI16	TRUE
Stromal	2217	FCGRT	TRUE
Stromal	222865	TMEM130	TRUE
Stromal	2239	GPC4	TRUE
Stromal	22795	NID2	TRUE
Stromal	22872	SEC31A	TRUE
Stromal	22901	ARSG	TRUE
Stromal	2295	FOXF2	TRUE
Stromal	22982	DIP2C	TRUE
Stromal	23011	RAB21	TRUE
Stromal	23041	MON2	TRUE
Stromal	2306	FOXD2	TRUE
Stromal	23127	COLGALT2	TRUE
Stromal	23136	EPB41L3	TRUE
Stromal	23174	ZCCHC14	TRUE
Stromal	23180	RFTN1	TRUE
Stromal	23194	FBXL7	TRUE
Stromal	23208	SYT11	TRUE
Stromal	23228	PLCL2	TRUE
Stromal	2328	FMO3	TRUE
Stromal	23414	ZFPM2	TRUE
Stromal	23428	SLC7A8	TRUE
Stromal	23433	RHOQ	TRUE
Stromal	23478	SEC11A	TRUE
Stromal	23621	BACE1	TRUE
Stromal	23630	KCNE5	TRUE
Stromal	23643	LY96	TRUE
Stromal	23704	KCNE4	TRUE
Stromal	24145	PANX1	TRUE
Stromal	2487	FRZB	TRUE
Stromal	25	ABL1	TRUE
Stromal	253738	EBF3	TRUE
Stromal	25890	ABI3BP	TRUE
Stromal	25927	CNRIP1	TRUE
Stromal	25960	ADGRA2	TRUE
Stromal	26137	ZBTB20	TRUE
Stromal	2615	LRRC32	TRUE
Stromal	26258	BLOC1S6	TRUE
Stromal	26508	HEYL	TRUE
Stromal	26577	PCOLCE2	TRUE
Stromal	26585	GREM1	TRUE
Stromal	26608	TBL2	TRUE
Stromal	2662	GDF10	TRUE
Stromal	266727	MDGA1	TRUE
Stromal	2701	GJA4	TRUE
Stromal	27145	FILIP1	TRUE
Stromal	27147	DENND2A	TRUE
Stromal	2719	GPC3	TRUE
Stromal	2734	GLG1	TRUE
Stromal	2736	GLI2	TRUE
Stromal	274	BIN1	TRUE
Stromal	2786	GNG4	TRUE
Stromal	2833	CXCR3	TRUE
Stromal	284611	FAM102B	TRUE
Stromal	285195	SLC9A9	TRUE
Stromal	285590	SH3PXD2B	TRUE
Stromal	286133	SCARA5	TRUE
Stromal	28959	TMEM176B	TRUE
Stromal	2921	CXCL3	TRUE
Stromal	2934	GSN	TRUE
Stromal	2959	GTF2B	TRUE
Stromal	29967	LRP12	TRUE
Stromal	29969	MDFIC	TRUE
Stromal	30008	EFEMP2	TRUE
Stromal	3075	CFH	TRUE
Stromal	30812	SOX8	TRUE
Stromal	3082	HGF	TRUE
Stromal	3164	NR4A1	TRUE
Stromal	3224	HOXC8	TRUE
Stromal	3270	HRC	TRUE
Stromal	339768	ESPNL	TRUE
Stromal	3398	ID2	TRUE
Stromal	3429	IFI27	TRUE
Stromal	347	APOD	TRUE
Stromal	3479	IGF1	TRUE
Stromal	348093	RBPMS2	TRUE
Stromal	3488	IGFBP5	TRUE
Stromal	3490	IGFBP7	TRUE
Stromal	3554	IL1R1	TRUE
Stromal	3587	IL10RA	TRUE
Stromal	3589	IL11	TRUE
Stromal	3598	IL13RA2	TRUE
Stromal	3601	IL15RA	TRUE
Stromal	3604	TNFRSF9	TRUE
Stromal	3671	ISLR	TRUE
Stromal	3690	ITGB3	TRUE
Stromal	387496	RASL11A	TRUE
Stromal	388403	YPEL2	TRUE
Stromal	390	RND3	TRUE
Stromal	3908	LAMA2	TRUE
Stromal	3910	LAMA4	TRUE
Stromal	3984	LIMK1	TRUE
Stromal	4023	LPL	TRUE
Stromal	4035	LRP1	TRUE
Stromal	4060	LUM	TRUE
Stromal	4097	MAFG	TRUE
Stromal	4170	MCL1	TRUE
Stromal	4211	MEIS1	TRUE
Stromal	4239	MFAP4	TRUE
Stromal	4283	CXCL9	TRUE
Stromal	4312	MMP1	TRUE
Stromal	4313	MMP2	TRUE
Stromal	4318	MMP9	TRUE
Stromal	4319	MMP10	TRUE
Stromal	4323	MMP14	TRUE
Stromal	4487	MSX1	TRUE
Stromal	463	ZFHX3	TRUE
Stromal	48	ACO1	TRUE
Stromal	4907	NT5E	TRUE
Stromal	4920	ROR2	TRUE
Stromal	4929	NR4A2	TRUE
Stromal	4958	OMD	TRUE
Stromal	4969	OGN	TRUE
Stromal	5020	OXT	TRUE
Stromal	5054	SERPINE1	TRUE
Stromal	5055	SERPINB2	TRUE
Stromal	50640	PNPLA8	TRUE
Stromal	51026	GOLT1B	TRUE
Stromal	51063	CALHM2	TRUE
Stromal	51083	GAL	TRUE
Stromal	5118	PCOLCE	TRUE
Stromal	51191	HERC5	TRUE
Stromal	5125	PCSK5	TRUE
Stromal	51296	SLC15A3	TRUE
Stromal	51299	NRN1	TRUE
Stromal	51334	PRR16	TRUE
Stromal	51363	CHST15	TRUE
Stromal	5144	PDE4D	TRUE
Stromal	51450	PRRX2	TRUE
Stromal	51561	IL23A	TRUE
Stromal	5157	PDGFRL	TRUE
Stromal	5159	PDGFRB	TRUE
Stromal	5166	PDK4	TRUE
Stromal	5168	ENPP2	TRUE
Stromal	51715	RAB23	TRUE
Stromal	5176	SERPINF1	TRUE
Stromal	51762	RAB8B	TRUE
Stromal	5179	PENK	TRUE
Stromal	5218	CDK14	TRUE
Stromal	5238	PGM3	TRUE
Stromal	5321	PLA2G4A	TRUE
Stromal	53342	IL17D	TRUE
Stromal	5360	PLTP	TRUE
Stromal	53826	FXYD6	TRUE
Stromal	5412	UBL3	TRUE
Stromal	54510	PCDH18	TRUE
Stromal	54529	ASNSD1	TRUE
Stromal	54583	EGLN1	TRUE
Stromal	54971	BANP	TRUE
Stromal	55274	PHF10	TRUE
Stromal	55344	PLCXD1	TRUE
Stromal	55365	TMEM176A	TRUE
Stromal	5552	SRGN	TRUE
Stromal	55603	TENT5A	TRUE
Stromal	55691	FRMD4A	TRUE
Stromal	5573	PRKAR1A	TRUE
Stromal	55802	DCP1A	TRUE
Stromal	55824	PAG1	TRUE
Stromal	5630	PRPH	TRUE
Stromal	57088	PLSCR4	TRUE
Stromal	57124	CD248	TRUE
Stromal	57134	MAN1C1	TRUE
Stromal	57161	PELI2	TRUE
Stromal	57333	RCN3	TRUE
Stromal	5734	PTGER4	TRUE
Stromal	5739	PTGIR	TRUE
Stromal	57683	ZDBF2	TRUE
Stromal	5770	PTPN1	TRUE
Stromal	57722	IGDCC4	TRUE
Stromal	5794	PTPRH	TRUE
Stromal	5806	PTX3	TRUE
Stromal	58494	JAM2	TRUE
Stromal	5866	RAB3IL1	TRUE
Stromal	5919	RARRES2	TRUE
Stromal	5966	REL	TRUE
Stromal	5999	RGS4	TRUE
Stromal	6004	RGS16	TRUE
Stromal	60386	SLC25A19	TRUE
Stromal	623	BDKRB1	TRUE
Stromal	6275	S100A4	TRUE
Stromal	633	BGN	TRUE
Stromal	6355	CCL8	TRUE
Stromal	6363	CCL19	TRUE
Stromal	6383	SDC2	TRUE
Stromal	6387	CXCL12	TRUE
Stromal	639	PRDM1	TRUE
Stromal	64066	MMP27	TRUE
Stromal	64094	SMOC2	TRUE
Stromal	64175	P3H1	TRUE
Stromal	6423	SFRP2	TRUE
Stromal	6515	SLC2A3	TRUE
Stromal	654	BMP6	TRUE
Stromal	6646	SOAT1	TRUE
Stromal	6649	SOD3	TRUE
Stromal	665	BNIP3L	TRUE
Stromal	6675	UAP1	TRUE
Stromal	6695	SPOCK1	TRUE
Stromal	6750	SST	TRUE
Stromal	6752	SSTR2	TRUE
Stromal	6793	STK10	TRUE
Stromal	6810	STX4	TRUE
Stromal	6863	TAC1	TRUE
Stromal	6909	TBX2	TRUE
Stromal	6913	TBX15	TRUE
Stromal	6935	ZEB1	TRUE
Stromal	7025	NR2F1	TRUE
Stromal	7043	TGFB3	TRUE
Stromal	7056	THBD	TRUE
Stromal	7060	THBS4	TRUE
Stromal	7078	TIMP3	TRUE
Stromal	7079	TIMP4	TRUE
Stromal	710	SERPING1	TRUE
Stromal	7130	TNFAIP6	TRUE
Stromal	7140	TNNT3	TRUE
Stromal	716	C1S	TRUE
Stromal	7220	TRPC1	TRUE
Stromal	7291	TWIST1	TRUE
Stromal	730	C7	TRUE
Stromal	7314	UBB	TRUE
Stromal	734	OSGIN2	TRUE
Stromal	7373	COL14A1	TRUE
Stromal	7431	VIM	TRUE
Stromal	7543	ZFX	TRUE
Stromal	79070	POGLUT2	TRUE
Stromal	79180	EFHD2	TRUE
Stromal	79630	C1orf54	TRUE
Stromal	79652	TMEM204	TRUE
Stromal	79685	SAP30L	TRUE
Stromal	79776	ZFHX4	TRUE
Stromal	79887	PLBD1	TRUE
Stromal	79901	CYBRD1	TRUE
Stromal	79974	CPED1	TRUE
Stromal	79981	FRMD1	TRUE
Stromal	79987	SVEP1	TRUE
Stromal	80176	SPSB1	TRUE
Stromal	8076	MFAP5	TRUE
Stromal	8082	SSPN	TRUE
Stromal	81035	COLEC12	TRUE
Stromal	81501	DCSTAMP	TRUE
Stromal	81575	APOLD1	TRUE
Stromal	81618	ITM2C	TRUE
Stromal	81621	KAZALD1	TRUE
Stromal	8309	ACOX2	TRUE
Stromal	83643	CCDC3	TRUE
Stromal	83716	CRISPLD2	TRUE
Stromal	83758	RBP5	TRUE
Stromal	84034	EMILIN2	TRUE
Stromal	8406	SRPX	TRUE
Stromal	8439	NSMAF	TRUE
Stromal	8445	DYRK2	TRUE
Stromal	84814	PLPP7	TRUE
Stromal	8483	CILP	TRUE
Stromal	84870	RSPO3	TRUE
Stromal	84883	AIFM2	TRUE
Stromal	84935	MEDAG	TRUE
Stromal	84976	DISP1	TRUE
Stromal	8509	NDST2	TRUE
Stromal	8510	MMP23B	TRUE
Stromal	8519	IFITM1	TRUE
Stromal	8536	CAMK1	TRUE
Stromal	8543	LMO4	TRUE
Stromal	8613	PLPP3	TRUE
Stromal	8642	DCHS1	TRUE
Stromal	868	CBLB	TRUE
Stromal	8738	CRADD	TRUE
Stromal	8740	TNFSF14	TRUE
Stromal	8788	DLK1	TRUE
Stromal	8814	CDKL1	TRUE
Stromal	8817	FGF18	TRUE
Stromal	8829	NRP1	TRUE
Stromal	8839	CCN5	TRUE
Stromal	8840	CCN4	TRUE
Stromal	8905	AP1S2	TRUE
Stromal	8913	CACNA1G	TRUE
Stromal	89801	PPP1R3F	TRUE
Stromal	9023	CH25H	TRUE
Stromal	90362	FAM110B	TRUE
Stromal	90865	IL33	TRUE
Stromal	91461	PKDCC	TRUE
Stromal	91543	RSAD2	TRUE
Stromal	9172	MYOM2	TRUE
Stromal	92017	SNX29	TRUE
Stromal	92162	TMEM88	TRUE
Stromal	9242	MSC	TRUE
Stromal	9258	MFHAS1	TRUE
Stromal	9265	CYTH3	TRUE
Stromal	9353	SLIT2	TRUE
Stromal	9363	RAB33A	TRUE
Stromal	93953	GCNA	TRUE
Stromal	94	ACVRL1	TRUE
Stromal	9427	ECEL1	TRUE
Stromal	943	TNFRSF8	TRUE
Stromal	9435	CHST2	TRUE
Stromal	9507	ADAMTS4	TRUE
Stromal	9536	PTGES	TRUE
Stromal	9580	SOX13	TRUE
Stromal	9588	PRDX6	TRUE
Stromal	976	ADGRE5	TRUE
Stromal	9839	ZEB2	TRUE
Stromal	9890	PLPPR4	TRUE
Stromal	9935	MAFB	TRUE
Stromal	9945	GFPT2	TRUE
Stromal	9976	CLEC2B	TRUE

## Sheet: Supplementary Dataset 7
Supplementary Dataset 7: Differentially expressed genes (DEGs, derived using quasi-likelihood negative binomial generalized log-linear models) between human milk luminal cluster cells (LC, upregulated) and non-lactating luminal progenitors (LP, downregulated). Significance is considered when the false discovery rate (FDR) corrected p-value is < 1x10^-8.
	logFC	logCPM	F	PValue	FDR
CSN2	15.6903	16.2249	357.51	7.68606e-13	6.68003e-11
LALBA	15.0756	17.6849	389.824	2.87408e-13	3.43453e-11
CSN1S1	15.0716	14.8145	408.11	2.39719e-13	3.06759e-11
CSN3	13.7638	13.7571	269.096	9.56189e-12	3.77681e-10
GC	13.6472	3.78062	112.581	5.25775e-07	2.11525e-06
MRC1	13.4381	7.92074	423.592	2.39749e-13	3.06759e-11
LYZ	13.1557	12.9567	195.431	1.22734e-10	2.33244e-09
DPEP1	12.8887	2.81554	81.5966	2.50137e-06	8.20465e-06
BTN1A1	12.6723	8.33424	459.347	1.24329e-13	1.92655e-11
CEL	12.2278	10.4673	509.047	3.50688e-14	9.89011e-12
CIDEA	12.0115	8.91815	610.162	7.32377e-15	3.56112e-12
STATH	11.6882	4.63379	1211.13	1.61e-17	7.56753e-14
MDGA2	11.3511	2.5637	459.67	6.44204e-14	1.35581e-11
GPRC6A	11.2195	1.14468	136.412	1.84697e-07	8.60678e-07
SPP1	11.2052	12.4797	253.697	1.4727e-11	5.08985e-10
C2orf80	11.1653	1.21043	155.59	8.70355e-08	4.5204e-07
LPO	10.5112	4.75855	431.744	2.05469e-13	2.75936e-11
OLAH	10.435	8.82854	1040.98	5.88793e-17	2.07564e-13
SLC30A2	10.3846	6.88577	449.381	1.36708e-13	2.05077e-11
BANCR	10.2987	6.4032	282.979	6.80029e-12	2.96876e-10
GREM2	10.2863	3.74105	876.865	2.54974e-16	4.95587e-13
CD36	10.1804	8.75997	334.963	1.58849e-12	1.05161e-10
LINC01541	9.97746	0.0417864	113.03	3.37808e-07	1.44259e-06
SHISAL2B	9.92912	2.28912	100.052	1.84597e-08	1.2051e-07
C18orf63	9.81709	2.18005	195.987	1.09689e-10	2.13342e-09
FABP3	9.75357	10.7599	391.363	3.0803e-13	3.58969e-11
LOC105377003	9.73833	-0.424246	146.389	7.59091e-08	4.0195e-07
PXDNL	9.69606	3.45284	150.274	9.13324e-10	1.07798e-08
SYCP1	9.62129	1.79315	62.0798	5.09936e-07	2.05976e-06
ODAM	9.44805	6.57671	139.502	1.59845e-09	1.69472e-08
PCDH15	9.37093	-0.371241	205.894	1.21763e-08	8.58491e-08
MT1H	9.34099	3.37059	500.509	3.2234e-14	9.67089e-12
NPFFR2	9.28394	4.43154	139.012	1.64118e-09	1.73091e-08
SLC36A2	9.20425	-0.683658	114.368	2.78349e-07	1.22008e-06
LINC01470	9.15647	0.319831	224.327	2.26412e-11	6.83647e-10
ANKRD33	9.138	-0.54878	48.9116	2.52993e-05	6.38412e-05
GRIA1	9.00039	-0.949357	82.5931	1.57248e-06	5.45207e-06
C17orf77	8.97493	4.29606	392.088	4.13816e-13	4.44765e-11
PLA2G3	8.96379	3.70194	305.966	3.27742e-12	1.84123e-10
SLCO4C1	8.9313	3.76716	344.15	1.18201e-12	8.59149e-11
TIMP4	8.89556	4.0433	237.727	2.67664e-11	7.68703e-10
MT1G	8.88801	11.3265	210.509	6.4451e-11	1.44258e-09
C12orf42	8.85414	0.0888203	217.51	2.90612e-11	8.1308e-10
GSTA3	8.81954	1.4447	338.061	7.84626e-13	6.70546e-11
SLC9A4	8.78708	0.687495	212.508	3.50663e-11	9.32961e-10
MUC4	8.65246	5.6296	423.482	2.12851e-13	2.80505e-11
TRIM63	8.63485	-0.345901	181.394	1.24809e-10	2.36232e-09
HP	8.61421	3.47957	47.2281	2.99641e-06	9.58973e-06
CA6	8.61164	7.68307	153.532	7.76641e-10	9.58129e-09
CPB2	8.57498	0.594173	204.883	4.70694e-11	1.14238e-09
LRRC3B	8.5488	1.40665	221.433	2.75608e-11	7.86711e-10
IL19	8.52489	4.33012	244.216	2.16777e-11	6.65496e-10
MSC-AS1	8.41523	2.3701	272.662	5.87808e-12	2.69989e-10
CORIN	8.38464	3.78477	108.246	1.04332e-08	7.56783e-08
SHISA8	8.35971	5.66325	348.072	1.16745e-12	8.56042e-11
MT1M	8.3502	9.8899	213.166	5.99609e-11	1.36153e-09
KLRC3	8.30217	2.15507	189.182	8.92267e-11	1.83945e-09
LY86-AS1	8.30027	0.369037	188.567	9.15822e-11	1.87431e-09
LINC02532	8.20629	5.70624	251.09	1.74368e-11	5.74277e-10
CCDC196	8.16524	-0.592396	193.499	7.44862e-11	1.60111e-09
NAT2	8.15193	-1.82114	121.728	2.00914e-07	9.23731e-07
CD33	8.09802	2.64863	169.975	3.58371e-10	5.24755e-09
GAPT	8.07404	0.261073	49.0619	2.35656e-06	7.78581e-06
ALDH1L1-AS2	8.04925	-1.77228	205.442	1.23223e-08	8.67051e-08
LOC101927845	7.94848	0.77345	157.267	4.13151e-10	5.87282e-09
TMEM171	7.90765	3.50839	399.46	2.53467e-13	3.15369e-11
HRH2	7.88478	2.14028	331.41	9.7073e-13	7.82187e-11
ENTPD3	7.84188	3.6571	495.393	3.67072e-14	9.93426e-12
FAM83A	7.80326	3.67693	253.834	1.46643e-11	5.08063e-10
SCN1A	7.69339	-0.975225	194.438	7.16511e-11	1.55439e-09
LY96	7.68686	5.90288	753.326	9.29504e-16	1.00823e-12
LINC01992	7.64571	-0.147623	187.978	9.38998e-11	1.91365e-09
LINC01114	7.61813	-2.11677	111.454	3.18394e-07	1.3699e-06
TNFAIP8L2	7.61672	0.917646	394.867	2.1563e-13	2.81537e-11
FEZF1-AS1	7.60639	0.796549	168.898	2.21696e-10	3.66487e-09
ETNPPL	7.58381	2.21484	156.154	6.35046e-10	8.24566e-09
LOC105375341	7.55337	-0.311791	202.057	5.26313e-11	1.24311e-09
RADIL	7.53105	2.45128	464.166	5.57233e-14	1.20885e-11
LPL	7.49449	8.05905	444.055	9.13656e-14	1.69519e-11
SLC39A12	7.469	3.79621	207.185	7.81143e-11	1.66137e-09
ROS1	7.37795	-0.994295	166.986	2.40827e-10	3.89885e-09
CHRDL2	7.2802	7.9348	140.978	1.47714e-09	1.58638e-08
LINC01093	7.25505	-0.4976	177.768	1.46585e-10	2.70195e-09
TMEM92	7.25447	4.34463	380.63	4.46389e-13	4.59455e-11
FCN2	7.25207	2.61159	228.542	2.79752e-11	7.95318e-10
VSIG4	7.21237	2.44886	149.467	9.51213e-10	1.11312e-08
HMOX1	7.20396	7.04457	144.594	1.22113e-09	1.35477e-08
SAMMSON	7.12545	1.52844	123.429	3.54872e-09	3.16512e-08
RET	7.11993	3.00362	535.046	1.68587e-14	6.60344e-12
TTC23L	7.1191	3.3363	337.253	1.03614e-12	8.07217e-11
SPRR3	7.10813	3.04055	15.5764	0.00107467	0.00192749
UNC93A	7.08488	-1.04151	146.751	6.65256e-10	8.50919e-09
ALDH1L1	6.99972	6.02243	942.736	1.37397e-16	3.86323e-13
SFTPA2	6.99786	1.50751	132.78	2.01832e-09	2.01703e-08
NCRNA00250	6.99629	2.0159	164.727	3.95003e-10	5.67781e-09
SMR3A	6.98977	1.35849	32.5565	2.76779e-05	6.93349e-05
APOBR	6.95074	2.21346	513.845	2.37017e-14	7.79142e-12
CALCB	6.94872	2.98853	84.1279	6.34761e-08	3.44128e-07
LYPD1	6.94764	3.39393	174.764	2.89792e-10	4.48522e-09
HGD	6.92995	2.8042	202.191	8.60826e-11	1.79034e-09
XDH	6.87024	9.89088	488.608	3.62089e-14	9.93426e-12
BRINP3	6.8665	0.150625	20.688	0.000297748	0.000597657
INSC	6.84563	3.02062	196.288	1.09263e-10	2.12807e-09
DIPK1C	6.84188	0.300118	70.692	1.87124e-07	8.7055e-07
DNMBP-AS1	6.79853	2.26439	374.401	3.36e-13	3.80854e-11
ZIC2	6.7946	-0.902146	109.003	6.55112e-09	5.22592e-08
LINC01805	6.7848	-0.459566	212.082	3.5639e-11	9.46169e-10
MOGAT1	6.73463	1.42509	288.594	2.89661e-12	1.70147e-10
ASCL2	6.7121	3.35224	582.404	8.2393e-15	3.87275e-12
FAM240A	6.68754	1.9598	224.864	2.43525e-11	7.21416e-10
TMEM236	6.6662	3.04206	160.817	5.46441e-10	7.35245e-09
CYTIP	6.64769	4.52382	118.518	5.36956e-09	4.44632e-08
GPAT2	6.58579	6.84481	297.488	3.39914e-12	1.87231e-10
FAM162B	6.58477	2.31486	131.583	2.38019e-09	2.30674e-08
HHLA2	6.52487	-0.668368	142.359	8.43309e-10	1.02353e-08
SERPINF2	6.50702	5.2597	680.345	2.209e-15	1.63943e-12
SLC5A5	6.50453	2.31	656.535	2.98827e-15	2.10688e-12
THRSP	6.4965	6.53541	113.682	7.29305e-09	5.65672e-08
PSG9	6.49226	-1.9487	55.2871	8.49224e-07	3.19331e-06
PCP4L1	6.45725	3.31956	824.589	4.30615e-16	6.0721e-13
CREB3L1	6.45584	5.79232	458.606	6.99224e-14	1.42895e-11
MSC	6.453	1.21755	113.53	6.18656e-09	4.9878e-08
NCF4	6.43426	4.03989	362.162	5.80371e-13	5.44693e-11
TMEM246-AS1	6.42055	-1.34637	26.9331	7.67744e-05	0.000174275
PTH1R	6.40232	0.681068	85.462	4.95377e-08	2.77525e-07
KLRC4	6.38299	-0.430472	89.384	2.87552e-08	1.75836e-07
PAX6	6.33983	0.259745	159.176	3.51519e-10	5.15792e-09
HOXB9	6.30901	0.303555	132.489	1.47322e-09	1.58338e-08
C7	6.28327	2.26853	108.264	1.04204e-08	7.56783e-08
GLOD5	6.26435	3.76956	206.854	7.26662e-11	1.57269e-09
GS1-204I12.4	6.22124	-1.53171	107.566	7.24147e-09	5.62988e-08
BEST3	6.21603	1.33242	134.644	1.56587e-09	1.66649e-08
NRCAM	6.21541	1.9605	201.62	5.84424e-11	1.34218e-09
DIO1	6.20769	-0.528614	109.408	6.36985e-09	5.11054e-08
KLRC2	6.17644	1.42267	103.489	1.29971e-08	9.07735e-08
LOC100507477	6.14914	-1.48168	50.5963	1.53119e-06	5.3325e-06
MYL3	6.14445	1.31088	108.702	8.96972e-09	6.69926e-08
RAB3C	6.123	0.101901	115.581	4.20054e-09	3.64056e-08
LEFTY2	6.11361	0.0622931	76.7725	9.44284e-08	4.84018e-07
MT1E	6.09356	11.147	104.265	1.36992e-08	9.48316e-08
ADARB2	6.07372	3.20609	316.462	1.50958e-12	1.0234e-10
LINC01608	6.04474	-1.8927	83.6581	4.66538e-08	2.63885e-07
KLF15	6.04075	3.44083	134.472	2.1041e-09	2.08502e-08
SCN9A	6.01798	0.97124	58.3093	7.7231e-07	2.94095e-06
NTM	5.98913	1.52996	46.9189	3.12245e-06	9.95922e-06
MYLK3	5.95043	1.53375	551.79	1.3e-14	5.39154e-12
ABCG2	5.93555	6.00636	239.665	2.27325e-11	6.84938e-10
SCN1A-AS1	5.86523	1.58973	96.1389	2.32926e-08	1.46891e-07
ALDH1A1	5.85159	4.55378	99.9801	1.85564e-08	1.20964e-07
GPR146	5.84893	4.3815	609.844	5.5821e-15	2.9153e-12
SLC27A2	5.80448	2.12231	98.5964	2.05162e-08	1.31619e-07
LOC101928304	5.80303	3.62029	251.727	1.2624e-11	4.5644e-10
LDHD	5.77744	3.77846	295.013	3.10431e-12	1.76508e-10
ALKAL1	5.75014	2.13387	244.76	1.14594e-11	4.27482e-10
PPP2R2C	5.74048	0.926738	42.4388	5.81067e-06	1.72497e-05
GAS2L2	5.69218	0.74022	184.664	1.08236e-10	2.11683e-09
HSD17B2	5.65378	6.1879	171.391	3.36361e-10	4.98741e-09
WFDC1	5.65269	0.716823	62.0562	4.89421e-07	1.98718e-06
EPO	5.64315	-1.90776	68.0405	2.04183e-07	9.37542e-07
TMPRSS11E	5.64202	2.68308	53.3404	1.38042e-06	4.87852e-06
DERL3	5.63213	4.53565	66.8405	3.10484e-07	1.34093e-06
HECW1	5.63041	-0.981259	66.0654	2.50882e-07	1.11846e-06
GCNT3	5.62307	1.35946	130.618	1.92318e-09	1.94678e-08
ACACB	5.61373	4.51484	228.351	3.32485e-11	8.94727e-10
CH25H	5.60221	3.23427	182.877	1.87544e-10	3.22017e-09
QPRT	5.59888	4.05615	49.2142	2.31073e-06	7.66492e-06
GPNMB	5.59766	5.75048	126.002	3.41485e-09	3.07097e-08
NUPR1	5.58237	10.313	629.815	4.24941e-15	2.4967e-12
COCH	5.5812	3.93252	19.57	0.00038766	0.000760171
EXTL1	5.57795	2.95195	149.065	9.0407e-10	1.06949e-08
ATP2C2	5.57562	4.26658	110.438	9.01384e-09	6.72509e-08
F13A1	5.55336	-0.705144	30.3354	3.87116e-05	9.38086e-05
ARRDC5	5.54377	-1.9176	119.282	3.30298e-09	2.99135e-08
LINC01235	5.526	8.04608	483.765	3.93715e-14	9.93426e-12
IL7R	5.51868	6.02227	135.769	1.95846e-09	1.974e-08
HHIPL2	5.51732	-0.414357	72.7377	1.27486e-07	6.26367e-07
PLXNA4	5.49425	1.43122	208.54	4.08211e-11	1.02835e-09
GLYATL1	5.47469	0.0432822	41.9816	6.01566e-06	1.77611e-05
CDC7	5.47072	3.77379	354.858	5.83282e-13	5.44693e-11
C1orf105	5.44691	-2.28012	79.4071	6.80568e-08	3.6531e-07
GRAP2	5.42349	1.38389	216.888	2.97411e-11	8.23927e-10
CABP7	5.41467	-0.205456	85.5499	3.96408e-08	2.3146e-07
MT1F	5.41099	7.99764	227.327	2.60236e-11	7.54881e-10
ESRRB	5.40836	-1.59481	64.4936	2.96623e-07	1.28841e-06
LINC00632	5.3769	3.61995	109.333	9.69983e-09	7.13496e-08
ASPA	5.37134	1.7128	325.692	1.06833e-12	8.18724e-11
MATN3	5.36188	2.39841	46.9738	3.09964e-06	9.89766e-06
BMF	5.35068	0.475748	133.305	1.40483e-09	1.51565e-08
FMO5	5.33549	4.12498	168.481	3.66657e-10	5.3522e-09
FBP1	5.28052	5.74636	148.709	9.88408e-10	1.1443e-08
PLIN2	5.26966	9.05688	570.81	9.7652e-15	4.41883e-12
CPA5	5.24736	0.392723	62.5266	4.23326e-07	1.74848e-06
MKRN2OS	5.23463	2.02175	325.83	1.06459e-12	8.18724e-11
LY6H	5.22941	-0.00615499	48.177	2.4363e-06	8.02294e-06
LINC01625	5.22792	-1.55004	89.3307	2.88814e-08	1.76454e-07
KCNJ8	5.21999	2.50697	119.282	4.81124e-09	4.07712e-08
FYB2	5.21468	1.31866	147.685	6.64715e-10	8.50919e-09
FASN	5.20909	8.94062	201.653	6.52702e-11	1.45629e-09
FUCA1	5.20874	6.4725	102.076	1.5975e-08	1.07065e-07
AKR1C1	5.20871	4.9472	107.236	1.11699e-08	7.99525e-08
KCNJ15	5.20736	0.170648	141.826	8.68333e-10	1.04119e-08
LINC01275	5.20023	-1.88101	85.9611	3.82772e-08	2.24988e-07
GADD45G	5.1972	5.70483	138.735	1.6659e-09	1.74855e-08
KCTD8	5.17155	0.399011	72.9628	1.38976e-07	6.72597e-07
PLA2G4F	5.1428	0.661427	105.651	8.62735e-09	6.48477e-08
HOXB6	5.1324	1.33178	121.542	3.25738e-09	2.95574e-08
CHN2	5.12508	0.307684	54.2354	1.0554e-06	3.87052e-06
NOSTRIN	5.09137	5.42121	102.548	1.54508e-08	1.04245e-07
CNTFR	5.0674	4.07124	155.507	6.67714e-10	8.52076e-09
HEPHL1	5.06519	-1.86278	52.3946	1.21567e-06	4.38305e-06
C1orf167	5.04836	0.352955	128.73	1.83987e-09	1.88409e-08
ADGRF1	5.03539	3.62444	257.086	9.07145e-12	3.63399e-10
MUC21	5.02469	0.761484	49.0368	2.31931e-06	7.68924e-06
SLC26A7	4.99409	1.6167	149.923	6.06195e-10	7.95159e-09
CLPSL2	4.99171	1.75759	27.3533	7.21529e-05	0.000164579
LOC100506100	4.98958	3.9482	433.981	9.79149e-14	1.70745e-11
GPX3	4.96008	5.75101	107.852	1.07138e-08	7.72764e-08
SYK	4.95666	2.86623	335.765	8.30219e-13	7.01013e-11
PIR	4.94028	3.57108	428.413	1.09092e-13	1.79282e-11
FIBCD1	4.93335	2.23974	108.952	9.32611e-09	6.92874e-08
SOSTDC1	4.92553	6.76939	237.634	1.74714e-11	5.74277e-10
PTHLH	4.91967	6.21026	242.728	1.55156e-11	5.27194e-10
DNER	4.91209	3.05113	48.079	2.67804e-06	8.72125e-06
RASSF2	4.90161	2.8312	373.799	3.40533e-13	3.81099e-11
MT1X	4.89321	11.5416	72.999	1.70254e-07	8.0266e-07
BMX	4.88521	-0.893464	44.4636	3.64668e-06	1.14474e-05
CD14	4.88167	9.19826	492.057	3.41293e-14	9.82158e-12
GJB1	4.87864	4.0078	175.218	2.60867e-10	4.15648e-09
PRR15L	4.87384	2.74201	283.207	3.38183e-12	1.87008e-10
CYSLTR1	4.86093	0.689517	144.539	7.49025e-10	9.30572e-09
TRIM46	4.84713	2.79545	217.247	3.21322e-11	8.73516e-10
RORC	4.83061	5.07933	330.022	1.03006e-12	8.06941e-11
KRTAP5-10	4.82514	0.639047	44.1253	4.42635e-06	1.35826e-05
IL1RL1	4.81867	1.0162	18.2205	0.00053941	0.00102496
GJB4	4.78737	-0.0946393	30.8416	3.70825e-05	9.02174e-05
FUT3	4.77844	3.67374	452.078	6.95309e-14	1.42895e-11
PTK6	4.76793	4.1145	473.125	4.746e-14	1.07941e-11
GJB5	4.75296	2.38671	28.7946	5.47083e-05	0.000128232
SLC46A3	4.75156	4.70169	704.279	1.64715e-15	1.45165e-12
SPINK8	4.74563	4.36185	54.0062	1.27402e-06	4.55269e-06
ABCD2	4.74241	-1.51591	58.8943	5.53824e-07	2.21232e-06
EPHA7	4.72672	1.35083	288.457	2.90798e-12	1.70147e-10
BANK1	4.72428	0.473078	99.1093	1.33843e-08	9.30172e-08
TLR10	4.69726	-0.371522	78.9147	7.11762e-08	3.79597e-07
OAZ3	4.6861	4.04685	540.122	1.55685e-14	6.27233e-12
GDF15	4.68288	2.98189	100.6	1.77469e-08	1.16939e-07
RASL11B	4.6792	1.913	29.784	4.54802e-05	0.000108716
MSTN	4.66035	-0.669844	115.195	4.30878e-09	3.71837e-08
CSF2RA	4.62647	4.41338	238.525	1.78458e-11	5.81162e-10
CWH43	4.61955	0.537072	42.1429	5.87608e-06	1.74196e-05
SLAMF1	4.61671	0.0827428	64.6603	3.03973e-07	1.31482e-06
RIPOR2	4.59165	2.55553	73.145	1.67932e-07	7.93116e-07
CETP	4.58798	-1.42499	30.0675	3.89463e-05	9.43448e-05
TMC5	4.57543	5.6652	171.535	3.07176e-10	4.68269e-09
SEC16B	4.57491	2.05308	230.852	1.7946e-11	5.83079e-10
KCNQ3	4.57093	1.70217	126.04	2.42198e-09	2.3408e-08
PRKCB	4.54855	1.79655	151.35	5.61507e-10	7.49083e-09
FLRT2	4.54604	1.6501	78.2455	1.00056e-07	5.08309e-07
SH2D4A	4.54183	3.37846	267.682	5.7349e-12	2.6689e-10
SH3TC2	4.52849	1.09169	103.832	1.00258e-08	7.32869e-08
HSPB1	4.52718	8.84355	165.751	3.08919e-10	4.69393e-09
MAGIX	4.5251	5.63933	681.433	2.17925e-15	1.63943e-12
SPRR1B	4.52371	0.874127	13.7325	0.00180465	0.00310562
MT2A	4.5198	12.4985	72.4357	1.74926e-07	8.21662e-07
CLTCL1	4.50725	1.27081	109.219	6.86262e-09	5.40614e-08
GALE	4.49412	6.56105	399.603	1.95205e-13	2.64672e-11
NKX3-2	4.47968	-0.276999	65.4007	2.69189e-07	1.18509e-06
H4C14	4.47526	0.820981	135.138	1.2638e-09	1.39335e-08
CES3	4.44624	3.16314	81.976	7.61376e-08	4.02707e-07
ENTPD8	4.44005	1.63753	133.457	1.49173e-09	1.59851e-08
LINC01785	4.43465	-2.05999	56.5438	7.29965e-07	2.80546e-06
ARHGAP45	4.42973	4.6596	718.799	1.38502e-15	1.30201e-12
ABCA9-AS1	4.4253	-2.01755	48.2149	2.09894e-06	7.0369e-06
RHOBTB3	4.42385	5.70226	331.983	9.11867e-13	7.56367e-11
LFNG	4.42376	0.790193	203.319	5.00618e-11	1.19445e-09
HRC	4.41447	0.405018	177.044	1.51416e-10	2.76928e-09
BRINP1	4.40728	4.78602	187.413	1.45805e-10	2.6911e-09
TSHR	4.40687	0.0887085	34.0713	2.08123e-05	5.38018e-05
LINC00589	4.40458	-2.18405	58.372	5.88424e-07	2.32745e-06
STEAP4	4.3992	3.98955	141.421	1.33739e-09	1.45402e-08
TSC22D3	4.39277	7.08447	141.831	1.3085e-09	1.43143e-08
ANGPTL6	4.37157	-0.510589	252.471	8.66206e-12	3.53017e-10
MT1A	4.36981	5.13832	98.5106	2.06451e-08	1.32326e-07
TMEM182	4.36903	3.54143	387.013	2.54961e-13	3.15369e-11
PAIP2B	4.36615	5.3439	722.835	1.32066e-15	1.30201e-12
PCSK6	4.36464	3.75551	230.566	1.99014e-11	6.26405e-10
LRRC2	4.36187	2.17588	141.682	9.83144e-10	1.13914e-08
LINC00987	4.36186	2.84373	154.546	5.45669e-10	7.34907e-09
ARHGAP18	4.36003	7.09024	435.56	9.49822e-14	1.70745e-11
SH2D3C	4.34906	0.736229	108.07	6.99037e-09	5.48468e-08
CPVL	4.34273	0.488323	49.7771	1.92596e-06	6.52992e-06
LINC01554	4.32236	4.34887	380.852	2.91443e-13	3.45347e-11
MIR210HG	4.31437	1.64151	154.343	4.48031e-10	6.26755e-09
IGFBP2	4.28139	6.66289	136.594	1.73768e-09	1.79641e-08
PCED1B	4.27875	1.39242	327.24	1.02723e-12	8.06941e-11
PLA2G4A	4.26476	4.58897	100.556	1.78034e-08	1.17147e-07
ACSS1	4.26322	4.76448	283.526	3.60688e-12	1.96373e-10
NKAIN1	4.25717	-0.647647	50.105	1.63261e-06	5.64388e-06
GDF5	4.2561	1.59745	205.019	4.68201e-11	1.14026e-09
HPGD	4.25481	3.20236	33.0947	2.52188e-05	6.37086e-05
ARG2	4.25474	7.00593	323.591	1.12709e-12	8.4295e-11
KCNE3	4.24992	-1.65098	49.2766	1.82103e-06	6.20851e-06
RAPGEF3	4.24506	2.62402	100.337	1.70082e-08	1.12969e-07
PTH2R	4.22973	-0.00474573	69.3527	1.78545e-07	8.36157e-07
FAM20A	4.22808	3.48568	244.453	1.20083e-11	4.43268e-10
ASIP	4.225	-1.07628	35.273	1.51277e-05	4.03039e-05
RNF222	4.21618	0.346632	159.95	3.3835e-10	5.00637e-09
MUC15	4.20959	7.11163	418.819	1.31851e-13	2.02091e-11
AKAP6	4.20891	3.97976	923.148	1.64381e-16	3.86323e-13
ME1	4.2036	3.26481	92.16	3.32765e-08	2.0027e-07
SLC1A2	4.18651	2.85911	198.187	6.70347e-11	1.48859e-09
LINC02104	4.16727	-1.3936	78.9349	7.10449e-08	3.79388e-07
GNMT	4.16638	2.07273	164.54	2.70635e-10	4.27349e-09
IFI6	4.15661	5.6139	51.3316	1.76687e-06	6.05312e-06
GLDC	4.15382	-0.733272	39.1325	8.08563e-06	2.30847e-05
GALM	4.14202	3.27891	76.8492	1.19411e-07	5.89984e-07
RHOXF1-AS1	4.13848	0.64015	23.0893	0.000173617	0.000365782
LINC01668	4.13821	-1.07154	72.5438	1.29924e-07	6.37014e-07
ATP2B2	4.13587	2.51779	39.8598	8.49542e-06	2.4152e-05
ZNF750	4.13026	3.11422	180.392	1.45464e-10	2.68831e-09
MUC1	4.11397	8.34069	228.395	1.95731e-11	6.18835e-10
LOC441239	4.11159	0.0864931	55.3381	8.76161e-07	3.28322e-06
DDIT3	4.10097	6.50281	146.415	9.76795e-10	1.13548e-08
PSG5	4.09762	-0.438659	35.2558	1.54281e-05	4.10398e-05
MCOLN3	4.07767	2.74445	57.5064	8.46008e-07	3.18291e-06
AKR1C3	4.07511	6.21435	114.238	6.81693e-09	5.38518e-08
LCT	4.06081	0.401796	33.6759	2.2309e-05	5.7051e-05
PKP4-AS1	4.06055	0.349163	38.673	9.70616e-06	2.7113e-05
GPX8	4.06039	3.22211	251.68	8.88671e-12	3.6009e-10
LTF	4.05561	12.8468	104.075	1.03082e-08	7.50028e-08
P2RX2	4.04108	0.0197796	31.9162	2.97584e-05	7.40468e-05
PTP4A1	4.03157	-0.693589	146.959	6.57912e-10	8.45689e-09
TIE1	3.99167	0.227601	134.632	1.30115e-09	1.42449e-08
SLC50A1	3.99098	6.87412	371.327	3.59865e-13	3.99563e-11
STIM1-AS1	3.97387	-0.681987	93.836	2.00926e-08	1.2955e-07
LRG1	3.96651	5.50265	225.838	2.3519e-11	7.00097e-10
ARHGEF26	3.96611	5.41532	146.451	9.77571e-10	1.13548e-08
KCNJ2	3.96526	4.09002	120.774	4.36076e-09	3.75175e-08
HSH2D	3.95237	1.93517	343.036	6.95134e-13	6.24336e-11
CISH	3.94689	2.93566	193.271	7.95299e-11	1.68134e-09
SERPINB3	3.94572	0.759863	16.0571	0.00094387	0.00170876
TLR4	3.94177	2.70421	164.704	2.90423e-10	4.48549e-09
AGPS	3.93159	6.61743	424.894	1.16888e-13	1.85195e-11
LRRC74A	3.91704	-1.89377	67.3496	2.19316e-07	9.98552e-07
NRK	3.91495	-0.601151	49.6216	1.73976e-06	5.97039e-06
SLC22A18AS	3.91412	1.82445	30.2998	4.1371e-05	9.97901e-05
CD180	3.9067	-0.331096	61.7093	4.02349e-07	1.67459e-06
GPT	3.90597	4.41165	637.131	3.85335e-15	2.45261e-12
TMEM37	3.90343	0.103232	37.0499	1.21678e-05	3.3168e-05
RBBP8NL	3.9009	1.65247	134.178	1.33558e-09	1.45397e-08
TM7SF2	3.90079	6.4536	112.868	7.19451e-09	5.60186e-08
HSD11B1-AS1	3.89583	2.07404	114.556	5.09369e-09	4.27028e-08
HLA-DPA1	3.88587	5.38629	69.2003	2.45365e-07	1.09978e-06
CNGA1	3.88563	4.17794	146.596	9.63972e-10	1.12431e-08
NOXO1	3.87205	3.93473	126.379	3.11117e-09	2.8432e-08
PXMP4	3.87011	3.50905	225.952	2.17376e-11	6.65496e-10
THAP8	3.86462	1.1272	267.403	5.41576e-12	2.56267e-10
IL33	3.8588	4.63349	232.519	1.85922e-11	5.94856e-10
PCOLCE2	3.85617	0.917976	21.1678	0.000266559	0.000540672
PDE11A	3.85355	2.35752	239.56	1.32844e-11	4.73954e-10
RASSF6	3.84898	4.78666	235.979	1.6485e-11	5.46954e-10
LOC101928797	3.84666	-2.05211	43.3955	4.12557e-06	1.27576e-05
ARC	3.84019	5.31908	32.2323	2.92883e-05	7.2993e-05
ACOT4	3.83459	1.77594	214.806	3.21505e-11	8.73516e-10
UGP2	3.82477	9.22754	315.129	1.40303e-12	9.79415e-11
MPP1	3.82346	3.93371	171.11	2.3982e-10	3.89148e-09
ALOX15	3.81701	-0.178965	104.938	8.72388e-09	6.54686e-08
SDC2	3.80526	6.10029	221.814	2.686e-11	7.69823e-10
LOC644135	3.8042	-1.12996	79.2063	6.93099e-08	3.71188e-07
IFIT1	3.79783	1.73192	80.2256	7.67894e-08	4.05546e-07
IGSF11	3.78523	-1.30444	62.8471	3.54759e-07	1.50269e-06
SLC15A2	3.77796	3.00817	218.399	2.8119e-11	7.96198e-10
STARD4	3.76357	1.48559	286.577	3.06853e-12	1.7626e-10
RETREG1	3.76159	5.69769	198.053	6.94157e-11	1.5298e-09
GPD1	3.75089	3.02031	87.4049	4.6065e-08	2.61678e-07
GRAMD1B	3.74804	0.906866	171.17	1.9795e-10	3.35491e-09
KLF14	3.7448	-2.14539	56.4502	7.38172e-07	2.83006e-06
SMAD9	3.74043	2.78254	209.328	3.95988e-11	1.01156e-09
CCRL2	3.72907	-1.56782	41.2567	5.66849e-06	1.68632e-05
DNASE1L3	3.72242	0.430529	66.687	2.35961e-07	1.06371e-06
STRADB	3.72094	4.33531	276.073	4.16962e-12	2.14583e-10
C9orf135	3.71012	-0.394642	58.7752	5.61507e-07	2.23857e-06
LOC101928063	3.70305	-0.327849	220.53	2.59954e-11	7.54881e-10
FUT6	3.70297	3.12608	119.376	4.23116e-09	3.66259e-08
PHEX	3.69737	2.1427	99.8287	1.48652e-08	1.01019e-07
GNA14	3.69712	-0.512948	62.2172	3.80277e-07	1.5983e-06
LOC105376114	3.69443	1.6141	256.185	7.68868e-12	3.2558e-10
SLC37A1	3.69212	5.20599	437.703	9.11569e-14	1.69519e-11
CPB2-AS1	3.68978	0.0871	102.746	1.02224e-08	7.44943e-08
BBOX1-AS1	3.68562	-2.36007	38.8331	8.24571e-06	2.35037e-05
ACSL1	3.68404	6.74415	348.569	6.08721e-13	5.64709e-11
MNX1-AS2	3.67726	-1.34234	43.478	4.07625e-06	1.26356e-05
SLC30A1	3.67678	5.80613	80.0493	8.9911e-08	4.64236e-07
TMEM255B	3.67252	0.412608	57.2415	6.94758e-07	2.68995e-06
IDO1	3.66223	2.55234	28.2612	6.05443e-05	0.000140371
SERPINA5	3.66178	2.94714	25.1896	0.000111342	0.000244136
CPLANE2	3.65719	0.525008	239.853	1.31528e-11	4.71928e-10
PCYT2	3.65225	5.06436	428.296	1.09342e-13	1.79282e-11
KCNJ16	3.65124	2.14143	26.9545	7.80264e-05	0.000176946
PRPS2	3.64887	6.37971	253.714	8.32188e-12	3.44872e-10
SEMA3B-AS1	3.64804	-1.427	27.248	6.51531e-05	0.000150216
SPATA9	3.62482	-1.2223	69.5672	1.74706e-07	8.20903e-07
MYBPC1	3.61984	5.17735	45.398	3.83544e-06	1.19786e-05
LRGUK	3.61606	1.35994	116.435	3.97148e-09	3.47191e-08
ORAI1	3.60466	6.16492	304.288	1.87297e-12	1.20049e-10
C2CD4B	3.60425	4.34394	61.3551	5.51407e-07	2.20391e-06
VASN	3.5931	4.82595	161.742	3.8337e-10	5.5486e-09
ATP13A4	3.58927	2.93546	76.148	1.21478e-07	5.99565e-07
LINC02762	3.58809	4.33504	299.29	2.14694e-12	1.35152e-10
EHHADH	3.58628	1.90451	180.632	1.2907e-10	2.42669e-09
HOXB7	3.58477	0.710144	156.856	3.94613e-10	5.67781e-09
TJP3	3.5817	5.29235	240.209	1.29953e-11	4.68662e-10
BATF2	3.57498	1.67145	128.824	1.82948e-09	1.87947e-08
NAGLU	3.57226	4.72944	296.355	2.32842e-12	1.44639e-10
SMIM31	3.57072	-0.862899	40.5689	6.29422e-06	1.84675e-05
TBXAS1	3.56545	1.66947	219.794	2.67078e-11	7.68585e-10
GRIA4	3.56418	0.9404	52.1666	1.37986e-06	4.87775e-06
HMCN1	3.55849	0.952765	76.889	8.66888e-08	4.50571e-07
TCN1	3.55412	7.26271	44.8731	4.12255e-06	1.2751e-05
NXPH3	3.55271	-1.74711	42.456	4.73666e-06	1.4401e-05
PIK3IP1	3.55118	5.57766	155.281	5.25991e-10	7.13859e-09
ZNF780A	3.5493	3.93683	473.599	4.70624e-14	1.07941e-11
MAPK13	3.54701	6.26179	402.722	1.82941e-13	2.55411e-11
SLC2A9	3.5294	3.91338	118.254	4.87174e-09	4.11387e-08
IDH1-AS1	3.52736	0.082946	145.27	7.20105e-10	9.00195e-09
FGF1	3.52651	1.06988	104.504	9.00031e-09	6.71854e-08
ATL1	3.52116	4.68667	389.544	2.41474e-13	3.06759e-11
TST	3.51896	5.59142	395.752	2.11636e-13	2.80505e-11
ARL4A	3.51705	7.98339	286.363	3.08746e-12	1.7626e-10
CLCN4	3.51515	1.31115	103.832	9.44675e-09	6.98891e-08
CHADL	3.51262	2.83716	129.929	1.83898e-09	1.88409e-08
MIIP	3.51079	5.28976	209.419	4.18553e-11	1.04461e-09
IFIT2	3.5098	3.79152	69.7748	2.3193e-07	1.04788e-06
LINC01985	3.50919	0.492182	83.9828	4.53575e-08	2.58314e-07
ITM2A	3.5054	6.05389	106.415	1.10822e-08	7.94054e-08
ZNF233	3.5017	0.0805023	151.731	5.12256e-10	6.99934e-09
LINC00239	3.49029	0.488959	147.582	6.36493e-10	8.25685e-09
MCEE	3.48867	5.32295	239.129	1.34802e-11	4.75475e-10
SLC36A1	3.4826	3.16833	135.005	1.36589e-09	1.47887e-08
CEP41	3.47871	4.494	364.101	4.23773e-13	4.49294e-11
CIRBP-AS1	3.47682	-0.497682	162.908	2.928e-10	4.51232e-09
CASC8	3.46032	6.15844	184.806	1.13682e-10	2.18694e-09
RECQL4	3.45873	2.28264	156.779	3.96138e-10	5.68775e-09
MVD	3.45804	6.1627	196.026	7.10322e-11	1.5505e-09
LINC02004	3.45671	-1.78974	53.7914	1.02042e-06	3.75493e-06
C4BPB	3.45276	4.35918	129.188	2.47616e-09	2.37527e-08
SLC2A1-AS1	3.45032	0.0454286	111.167	5.64569e-09	4.63144e-08
FOLR1	3.44979	8.57003	193.909	7.32343e-11	1.58143e-09
TLR6	3.44951	1.94818	302.933	1.94318e-12	1.23985e-10
CLCA4	3.44884	4.88757	90.5876	3.76147e-08	2.21834e-07
CACNA1C-AS2	3.44252	-1.17601	43.5038	4.06101e-06	1.25994e-05
ACSS2	3.43541	5.71629	273.473	4.50606e-12	2.24523e-10
ENPP5	3.43164	3.36702	385.655	2.62541e-13	3.21921e-11
IDH1	3.4284	4.64432	210.892	3.87794e-11	9.96895e-10
CACNA2D1	3.42359	2.66751	152.95	4.81086e-10	6.66385e-09
HMGCL	3.41856	4.33959	483.647	3.94524e-14	9.93426e-12
FYB1	3.41829	1.52383	77.4035	8.90893e-08	4.60839e-07
PECAM1	3.40996	1.12025	57.2499	7.35961e-07	2.82389e-06
CALB2	3.40901	5.50374	115.331	6.13577e-09	4.95252e-08
ACSM1	3.40728	1.70175	72.6068	1.46623e-07	7.03884e-07
USP46-DT	3.40711	1.73701	247.568	1.01644e-11	3.94843e-10
IDI1	3.40642	7.86158	329.705	9.65365e-13	7.82187e-11
SCNN1B	3.40559	3.47434	101.257	1.55609e-08	1.04837e-07
GS1-594A7.3	3.40398	0.573438	103.011	1.00267e-08	7.32869e-08
HERC5	3.40025	3.36506	322.408	1.16173e-12	8.56042e-11
CYB561D2	3.39041	5.04759	421.968	1.23843e-13	1.92655e-11
LINC01671	3.38673	-0.96662	53.9155	1.00484e-06	3.70856e-06
PSAP	3.38596	8.68521	449.772	7.25768e-14	1.44142e-11
TMEM87B	3.38431	5.73567	330.49	9.46555e-13	7.71525e-11
CDH26	3.36871	0.403952	63.5389	3.28909e-07	1.40928e-06
DNAJC12	3.3627	6.18367	183.853	1.18451e-10	2.26632e-09
LOC105370027	3.36096	-1.72734	74.2161	1.10486e-07	5.52107e-07
LINC01482	3.35927	-1.54299	68.1357	2.0219e-07	9.28996e-07
KCNJ11	3.35832	1.19217	104.894	8.7517e-09	6.56424e-08
KCNJ2-AS1	3.35139	1.73891	184.994	1.06703e-10	2.09265e-09
LMO3	3.35078	-0.280271	39.1019	7.9369e-06	2.27015e-05
B3GALT4	3.3499	3.35138	401.535	1.87504e-13	2.58269e-11
PLAAT1	3.34741	3.71761	162.359	3.25041e-10	4.87105e-09
TNFSF10	3.33758	8.31167	142.043	8.69979e-10	1.04227e-08
LINC02570	3.3361	-1.23003	30.5871	3.38769e-05	8.31331e-05
MOXD1	3.33499	0.128388	12.4096	0.00267594	0.00447132
CNDP2	3.33328	6.87163	262.133	6.37363e-12	2.83654e-10
TPK1	3.33236	2.56143	79.8957	8.25237e-08	4.32269e-07
FAM83E	3.32928	1.69507	210.849	3.73544e-11	9.75434e-10
LINC01119	3.32442	1.21965	103.007	1.00294e-08	7.32869e-08
ARHGAP28	3.31931	0.541568	156.604	3.99634e-10	5.72105e-09
THRA1/BTR	3.31701	-1.95938	63.7712	3.20707e-07	1.37833e-06
F8A1	3.31632	2.49211	110.758	6.17687e-09	4.98284e-08
CTH	3.31593	2.09651	124.578	2.36788e-09	2.29955e-08
THEM6	3.31559	4.9054	314.38	1.4309e-12	9.85038e-11
IKZF1	3.31548	1.053	102.471	1.043e-08	7.56783e-08
CD27	3.31293	-1.43265	23.6007	0.000141228	0.000303344
TF	3.3093	4.5917	36.9538	1.3323e-05	3.59968e-05
LOC729966	3.30857	0.70221	56.3377	7.67203e-07	2.92387e-06
RPH3AL	3.306	1.71397	261.916	6.41698e-12	2.83654e-10
LOC101927189	3.30138	1.3085	99.1141	1.33795e-08	9.30172e-08
AGPAT4	3.2977	4.16478	150.524	6.39966e-10	8.28901e-09
MAOA	3.28936	2.71124	73.8924	1.48991e-07	7.12904e-07
TGFBR3	3.28707	5.03515	106.504	1.05542e-08	7.63987e-08
TTN	3.2858	1.42102	104.064	9.28994e-09	6.90714e-08
DIAPH3	3.27225	3.93931	72.6672	1.75666e-07	8.24317e-07
ARHGAP26-AS1	3.27167	1.0104	66.4439	2.48032e-07	1.10961e-06
CST3	3.26808	8.27957	119.794	3.41175e-09	3.07097e-08
TXNIP	3.25961	8.40491	131.311	1.68534e-09	1.76298e-08
GALNT5	3.25892	-0.368423	53.8292	1.01564e-06	3.74028e-06
SLC39A8	3.25424	6.10429	328.755	9.88698e-13	7.87663e-11
SREBF1	3.25262	6.24275	139.806	1.06858e-09	1.22008e-08
EPN3	3.25116	1.97605	137.465	1.10706e-09	1.24885e-08
NTF4	3.24572	1.48979	123.648	2.50812e-09	2.39939e-08
DDO	3.24477	0.604205	167.365	2.36538e-10	3.85598e-09
EBP	3.23736	6.7665	316.078	1.36864e-12	9.60156e-11
TMEM120A	3.23686	5.55561	328.03	1.00694e-12	7.97687e-11
SCP2	3.23136	8.18757	254.01	8.24302e-12	3.43374e-10
FGFR3	3.22683	1.77067	92.7092	2.2588e-08	1.43152e-07
GPRC5C	3.22639	5.42924	310.687	1.57754e-12	1.04929e-10
RSAD2	3.2256	2.58357	47.3964	2.93023e-06	9.40353e-06
OSR2	3.22131	2.4514	52.6985	1.43656e-06	5.03902e-06
H4C2	3.21866	-0.11046	26.0848	8.75177e-05	0.000196042
OSGIN1	3.21626	3.22045	184.853	1.07356e-10	2.10253e-09
CCDC26	3.21273	-1.32857	34.2348	1.76172e-05	4.62521e-05
IGF2BP3	3.21115	-1.30621	38.7129	8.40393e-06	2.39064e-05
SCNN1G	3.2078	-0.420222	41.407	5.54121e-06	1.65229e-05
RBM20	3.20435	-0.872425	66.1337	2.49079e-07	1.11253e-06
HLF	3.19898	3.18937	139.166	1.07722e-09	1.22543e-08
APIP	3.19871	6.78712	163.44	2.87438e-10	4.47368e-09
DAB2	3.19801	6.69163	123.031	3.04724e-09	2.79929e-08
C16orf89	3.19622	2.63313	49.3808	2.26173e-06	7.52009e-06
NR1D1	3.19375	3.69601	43.2683	5.16098e-06	1.55436e-05
AKR7A2	3.1923	7.10593	209.912	3.87206e-11	9.96895e-10
PRSS3	3.1916	-0.973952	22.1884	0.000196001	0.000408787
LIPT2	3.19128	0.366483	119.144	3.33223e-09	3.01397e-08
GFUS	3.18669	7.1634	245.457	1.0899e-11	4.15372e-10
TAFA4	3.18192	-1.29986	22.5605	0.000176981	0.000372034
TRIB3	3.18188	3.74952	139.834	1.07963e-09	1.22674e-08
COPZ2	3.18029	3.36951	147.19	6.98996e-10	8.79264e-09
ELP3	3.17642	4.11132	206.737	4.37787e-11	1.08493e-09
VIPR1	3.17552	3.94727	108.506	8.30776e-09	6.30725e-08
TMEM52B	3.17412	-1.99482	14.2504	0.00149323	0.0026095
SLCO4A1	3.17308	3.0973	94.6647	2.30601e-08	1.45686e-07
SHMT1	3.16625	5.1182	138.634	1.17475e-09	1.31574e-08
GNB4	3.16411	4.66817	201.898	5.29671e-11	1.24482e-09
CRYL1	3.16207	4.85863	414.185	1.44702e-13	2.12547e-11
RAB7B	3.1599	2.12545	48.8545	2.37479e-06	7.84086e-06
SPX	3.15967	1.24922	115.259	4.29073e-09	3.70733e-08
NMRK1	3.154	5.29868	623.787	4.60994e-15	2.50019e-12
MOCS1	3.14793	1.61069	103.009	1.00282e-08	7.32869e-08
TTC23L-AS1	3.14542	0.501161	146.177	6.85931e-10	8.70595e-09
EPB41L4A-DT	3.14409	-0.589461	112.891	5.02369e-09	4.21661e-08
HPN	3.14131	3.29079	68.6291	2.52201e-07	1.12327e-06
HES6	3.14002	3.32118	339.776	7.52401e-13	6.62395e-11
DCXR-DT	3.13932	0.648657	116.324	4.00027e-09	3.49058e-08
ZBTB16	3.13543	5.05796	24.363	0.000132234	0.000285462
SLC1A4	3.13539	1.98594	227.671	2.00834e-11	6.29637e-10
BST2	3.13263	6.64996	44.3123	4.45615e-06	1.36511e-05
TGM2	3.13211	2.22342	34.1688	2.10097e-05	5.42101e-05
ANKRD22	3.13192	1.90362	60.3761	5.48982e-07	2.19608e-06
HLA-DPB1	3.13067	5.56183	33.7825	2.24253e-05	5.73173e-05
PPP1R16A	3.12801	6.8097	229.127	1.90713e-11	6.06104e-10
ANKRD65	3.12205	2.35828	147.206	6.49351e-10	8.36974e-09
AMN	3.1205	3.68763	83.4053	6.38832e-08	3.45936e-07
NRN1	3.11981	0.289304	9.08621	0.00793838	0.0121792
ENTPD3-AS1	3.11873	3.17242	277.058	4.04956e-12	2.10712e-10
LOC101929099	3.11409	-1.42187	56.2638	7.54819e-07	2.88447e-06
NUCB2	3.11329	7.8878	125.976	2.272e-09	2.22174e-08
DIRAS2	3.10923	1.72331	52.2259	1.48654e-06	5.19239e-06
ROR1	3.10414	1.89428	122.272	2.73272e-09	2.56894e-08
HLA-DMA	3.10174	6.024	99.926	1.67821e-08	1.11625e-07
ANKRD37	3.09586	5.0793	132.851	1.67444e-09	1.75418e-08
LINC02361	3.09579	-0.18386	72.9472	1.24908e-07	6.15204e-07
SERPINI1	3.09443	1.80469	92.5159	2.3133e-08	1.46081e-07
ELF5	3.09221	8.18174	99.361	1.44054e-08	9.89917e-08
GCHFR	3.09196	5.76237	179.799	1.33907e-10	2.50096e-09
SLC38A3	3.09002	2.24509	56.7995	8.80917e-07	3.29929e-06
DAP	3.08898	7.09444	282.731	3.42881e-12	1.88131e-10
MED24	3.08749	6.25255	108.517	8.07682e-09	6.17296e-08
ILDR1	3.08278	0.894148	182.243	1.20249e-10	2.2945e-09
ALOX5AP	3.07746	0.529311	31.0741	3.38177e-05	8.30339e-05
PRIMPOL	3.07552	3.84018	211.374	3.6613e-11	9.61416e-10
ITPRID1	3.07538	0.473507	35.9538	1.3839e-05	3.71986e-05
CCR6	3.07307	-0.726205	15.0906	0.00120962	0.00215102
RNFT1-DT	3.07224	2.00994	138.421	1.04906e-09	1.20266e-08
CCDC69	3.0711	1.48221	98.7858	1.37146e-08	9.48921e-08
PSCA	3.07024	2.70269	26.2179	9.03396e-05	0.000201755
PCDH9	3.06279	2.7797	271.021	4.85125e-12	2.34036e-10
SSC4D	3.0625	0.71341	69.4496	1.76798e-07	8.29076e-07
CITED2	3.0625	7.38725	200.124	5.68582e-11	1.31436e-09
MFSD6L	3.05903	1.25499	114.248	4.58787e-09	3.91134e-08
LOC102724163	3.05207	-0.507665	25.4276	9.55668e-05	0.000212285
AKR1C2	3.04482	-0.0402566	15.366	0.00113824	0.00203401
CENPM	3.04322	3.95665	46.636	3.24297e-06	1.03063e-05
SWT1	3.03888	2.69112	117.699	3.81692e-09	3.35342e-08
NAAA	3.03578	4.85834	107.798	8.88633e-09	6.64401e-08
IFIT3	3.02925	3.04787	58.4736	7.58136e-07	2.89558e-06
SPSB2	3.0284	3.38874	266.256	5.60965e-12	2.62796e-10
MYRIP	3.02746	-1.80338	52.8331	1.15021e-06	4.17911e-06
TLX3	3.02688	-1.81722	43.904	3.83191e-06	1.19703e-05
CCDC85A	3.02329	-1.08938	30.9164	3.18685e-05	7.87415e-05
TSPAN12	3.02148	5.51924	322.077	1.17166e-12	8.56042e-11
NUDT18	3.01324	2.41491	144.051	7.6907e-10	9.50452e-09
GK	3.00998	4.26176	172.935	1.85213e-10	3.19278e-09
TMEM140	3.00011	0.215955	64.3482	3.01303e-07	1.30527e-06
LOC285626	2.98901	-1.96101	52.1388	1.25576e-06	4.49885e-06
LSS	2.98413	5.58623	145.713	7.56594e-10	9.39148e-09
CLPSL1	2.98031	0.996572	15.3627	0.00113929	0.00203563
DISP1	2.9796	2.20023	168.825	2.20825e-10	3.65476e-09
ARTN	2.97737	1.15959	93.6151	2.04463e-08	1.31316e-07
PYGL	2.9759	3.97505	114.331	5.30793e-09	4.41056e-08
H4C8	2.97357	3.2604	47.8577	2.75703e-06	8.93928e-06
FLACC1	2.97357	-1.00176	82.5051	5.16015e-08	2.88057e-07
GLYCTK	2.97051	1.53648	183.55	1.13589e-10	2.18694e-09
COL5A2	2.96978	0.390002	54.1073	9.81278e-07	3.63271e-06
FBXL14	2.9681	0.552666	230.247	1.8332e-11	5.91531e-10
TDRKH	2.96653	2.5599	308.742	1.66144e-12	1.07963e-10
SLFN11	2.96194	1.4456	142.175	8.5182e-10	1.0275e-08
TXLNB	2.96096	-0.487923	49.6364	1.73637e-06	5.9602e-06
INKA1	2.95852	0.873957	50.3595	1.63412e-06	5.64636e-06
PKN3	2.95843	4.31048	152.51	5.17186e-10	7.04622e-09
SLA2	2.95788	-0.768023	58.7482	5.63268e-07	2.24432e-06
PODN	2.95706	-0.543883	20.5702	0.000285773	0.000575834
DBP	2.95633	3.58762	173.921	1.74422e-10	3.05152e-09
IFI44L	2.95572	2.41299	37.4831	1.2252e-05	3.33654e-05
C6orf15	2.95391	4.48122	7.8163	0.0125787	0.0186414
KLRK1-AS1	2.95359	4.97229	81.5245	7.50257e-08	3.9817e-07
DNAAF3	2.94289	-0.245921	95.9582	1.70229e-08	1.13013e-07
ACP2	2.93458	3.76579	230.288	1.83058e-11	5.91531e-10
KLRG1	2.93093	-0.915555	61.2429	4.2388e-07	1.75026e-06
EMILIN3	2.92901	-0.0977428	17.2686	0.000672902	0.00125378
MPO	2.92778	-1.44697	35.7598	1.35938e-05	3.66162e-05
LRRC36	2.92273	-1.50431	71.1225	1.4947e-07	7.14465e-07
ANGPTL4	2.91539	5.89477	87.3895	4.4602e-08	2.55091e-07
CNTN3	2.91441	1.26517	118.248	3.53006e-09	3.15446e-08
SEC14L1	2.91354	7.10811	505.551	2.71819e-14	8.5176e-12
HIBCH	2.91338	6.33305	56.3832	9.62676e-07	3.5747e-06
KANK4	2.91148	0.349113	15.0467	0.00124299	0.00220525
CMBL	2.90874	3.93226	75.8039	1.24801e-07	6.14892e-07
LY6D	2.90841	4.57333	33.1831	2.48388e-05	6.29496e-05
EPB41L4B	2.90738	3.88477	110.026	6.80286e-09	5.38312e-08
LOC102724593	2.90417	0.169323	31.2856	3.08174e-05	7.63987e-05
ADGRB1	2.90259	0.450015	47.9732	2.16863e-06	7.24296e-06
CYP39A1	2.90084	2.74395	78.643	8.4019e-08	4.39448e-07
CASP10	2.89967	1.39414	152.783	4.85228e-10	6.69491e-09
DNM3	2.89664	0.174741	83.6505	4.66843e-08	2.63952e-07
ACER2	2.88926	-1.42705	37.4843	1.0232e-05	2.83964e-05
GPAT4	2.88779	6.16227	473.591	4.70691e-14	1.07941e-11
STAC	2.88415	2.06011	53.427	1.27833e-06	4.56461e-06
DHRS13	2.88353	2.40936	287.519	2.98691e-12	1.73327e-10
NTNG1	2.8819	-0.593381	26.1683	8.17758e-05	0.000184795
LINGO4	2.8808	-0.885727	80.3511	6.24934e-08	3.39845e-07
TLR1	2.87933	3.47826	231.036	1.78304e-11	5.81162e-10
MVK	2.87735	4.48486	227.657	2.00934e-11	6.29637e-10
LOC105371730	2.8755	0.594352	108.74	6.67147e-09	5.294e-08
MAFB	2.87495	5.43053	62.4602	4.89572e-07	1.98718e-06
ACO1	2.87473	5.05279	174.231	1.71974e-10	3.02697e-09
C15orf65	2.87451	2.53277	324.779	1.09343e-12	8.32225e-11
ZG16B	2.86714	7.66761	44.683	4.23238e-06	1.30514e-05
RENBP	2.86689	-1.36956	26.7114	7.20066e-05	0.000164325
FTCD	2.86385	0.174295	25.9242	8.74049e-05	0.000195821
LINC02313	2.86239	-0.840689	39.013	8.0149e-06	2.29086e-05
TNNC1	2.86132	-0.910373	105.363	8.46293e-09	6.39528e-08
AIF1L	2.85893	6.43662	192.368	7.8065e-11	1.66137e-09
RXRA	2.85499	3.31869	146.924	6.59134e-10	8.46489e-09
LOC101929626	2.85314	-0.814956	90.0921	2.71344e-08	1.67157e-07
H4C15	2.85164	-0.140044	15.8254	0.000993352	0.00179052
SEC23A-AS1	2.84509	-2.35894	38.2915	8.9864e-06	2.53756e-05
STYK1	2.84142	1.76325	70.8792	1.60263e-07	7.60387e-07
C19orf81	2.84138	1.82144	36.1167	1.50176e-05	4.0061e-05
SRPK3	2.84124	0.226294	55.7029	8.07513e-07	3.0626e-06
STARD4-AS1	2.83836	-0.855413	52.9518	1.13317e-06	4.12785e-06
CYB5A	2.83657	8.55552	112.423	5.24718e-09	4.37296e-08
ARHGAP9	2.8319	-0.309242	41.631	5.35738e-06	1.60542e-05
PYCR1	2.82938	5.77545	164.806	2.67192e-10	4.22859e-09
HIBADH	2.82858	6.60348	142.3	8.46032e-10	1.0249e-08
ADAMTSL3	2.82395	-1.34232	26.4418	7.60797e-05	0.000172781
PDZK1IP1	2.82345	8.20936	151.764	5.11398e-10	6.9944e-09
LOC105376805	2.82187	2.66183	96.2456	1.76179e-08	1.16337e-07
STIMATE	2.82131	2.32752	62.665	4.25474e-07	1.75581e-06
PLIN5	2.82044	3.53679	198.916	5.96913e-11	1.35759e-09
IGSF5	2.82021	-0.549939	55.6582	8.11886e-07	3.0767e-06
IL17C	2.81547	-1.07977	21.365	0.00023268	0.000477865
IRF7	2.8144	4.7073	173.813	1.75285e-10	3.05903e-09
TNFSF13	2.80734	3.9092	87.121	3.59389e-08	2.13829e-07
RDH11	2.8067	6.3651	163.639	2.82627e-10	4.41831e-09
EAF2	2.80436	2.00842	160.743	3.25404e-10	4.87105e-09
SLC28A1	2.80419	0.142245	46.951	2.49329e-06	8.18004e-06
DIRAS3	2.8017	2.29548	36.4901	1.4348e-05	3.84707e-05
GGACT	2.80127	1.36999	84.17	4.46286e-08	2.55091e-07
RASAL1	2.8008	2.71484	128.713	1.84175e-09	1.88465e-08
RILP	2.80001	3.90588	456.344	6.42635e-14	1.35581e-11
SERINC2	2.79846	7.96666	209.25	3.97182e-11	1.01278e-09
TTC39A	2.79337	2.84839	142.197	8.50834e-10	1.02719e-08
AMIGO1	2.78624	0.573168	76.2956	9.0697e-08	4.67783e-07
LOC101927124	2.78354	-1.4733	95.7175	1.73433e-08	1.14924e-07
C17orf50	2.78104	-0.960938	54.3018	9.58014e-07	3.56168e-06
STON2	2.78073	2.38405	143.742	7.82047e-10	9.62272e-09
IMMP2L	2.78028	5.70798	101.27	1.31584e-08	9.16729e-08
SERHL2	2.77757	3.41436	37.7094	1.18239e-05	3.23495e-05
CTBS	2.77499	5.30205	380.357	2.9462e-13	3.46203e-11
RNPEPL1	2.7722	5.19811	288.789	2.88058e-12	1.69954e-10
LRRC26	2.77114	6.45199	112.451	5.50937e-09	4.5458e-08
ADRB2	2.77086	4.51453	81.45	7.55102e-08	4.00289e-07
SP110	2.77023	4.04246	245.048	1.10478e-11	4.18778e-10
CMPK2	2.76921	1.32893	69.2239	1.80894e-07	8.44354e-07
PTPRN2	2.76904	0.238661	15.667	0.00103802	0.00186555
LOC100131496	2.76556	0.167561	19.1973	0.000418192	0.000813144
TPRN	2.76287	3.74099	194.603	7.11652e-11	1.5509e-09
VWA1	2.7622	5.80586	239.356	1.33767e-11	4.75126e-10
CXCL17	2.76051	5.76529	64.6153	3.74421e-07	1.5765e-06
CASP9	2.76041	2.61649	239.527	1.32995e-11	4.73954e-10
NREP	2.7599	2.97354	52.4446	1.48214e-06	5.18345e-06
LMO2	2.75901	3.8689	95.8934	1.95477e-08	1.26499e-07
MESP1	2.75326	5.54418	116.436	4.32052e-09	3.72394e-08
SCN1B	2.75103	1.21904	56.817	7.23005e-07	2.78326e-06
CHCHD7	2.74466	5.31177	302.614	1.96017e-12	1.24506e-10
AMY2B	2.74268	2.45237	29.2876	4.98715e-05	0.000118191
TSPAN15	2.73719	5.21192	83.2331	6.2633e-08	3.40473e-07
DEPDC7	2.73691	-1.32139	47.8639	2.20096e-06	7.3388e-06
ZNF837	2.7304	1.31752	138.051	1.07105e-09	1.22192e-08
DLGAP1-AS5	2.72836	0.675941	25.9956	8.88053e-05	0.000198674
FAXDC2	2.72721	3.23915	124.528	2.37518e-09	2.30505e-08
ALDH9A1	2.72677	6.82698	120.718	3.05077e-09	2.80071e-08
PPCDC	2.72545	3.38357	314.164	1.43903e-12	9.85038e-11
ANO3	2.71813	-1.81112	50.4464	1.56138e-06	5.4254e-06
C2orf74	2.71768	4.07588	34.8612	1.87158e-05	4.88001e-05
S100A1	2.71762	9.28364	175.775	1.60335e-10	2.88377e-09
ZMYND8	2.7119	4.23034	113.071	5.29786e-09	4.40523e-08
ZCWPW2	2.7072	1.25345	122.582	2.68021e-09	2.53308e-08
ZNF467	2.70708	3.9643	234.891	1.55887e-11	5.28406e-10
RHOU	2.70597	4.65164	116.569	4.24515e-09	3.67244e-08
MFSD3	2.69083	4.85582	202.832	5.1038e-11	1.20956e-09
TMEM125	2.69037	4.97067	314.214	1.43715e-12	9.85038e-11
SLCO4A1-AS1	2.68955	3.90549	112.834	5.36989e-09	4.44632e-08
PDZD2	2.6891	3.64678	73.6397	1.41466e-07	6.8214e-07
DCLK2	2.6861	1.31838	103.006	1.00308e-08	7.32869e-08
SIDT1	2.68526	0.280252	53.2649	1.08958e-06	3.98345e-06
DDX60L	2.68213	4.16063	145.901	6.96142e-10	8.76455e-09
THSD7A	2.68047	0.167858	25.1556	0.000103353	0.000228
MMP15	2.67797	2.29165	242.163	1.21664e-11	4.4453e-10
CYYR1-AS1	2.67764	-1.2826	17.7734	0.000563131	0.00106618
P2RY2	2.67761	1.06601	102.868	1.01317e-08	7.39098e-08
C4orf33	2.67663	3.9749	220.394	2.61257e-11	7.54914e-10
HAMP	2.67347	-1.28919	19.7885	0.000338495	0.000672554
IRX3	2.67179	6.23193	209.802	3.88832e-11	9.96895e-10
IPCEF1	2.67008	0.96511	83.8349	4.59426e-08	2.61119e-07
LINC00847	2.66935	2.22863	172.319	1.87716e-10	3.22017e-09
FZD4-DT	2.66763	-0.291055	94.805	1.86204e-08	1.21222e-07
TOR2A	2.66411	3.43788	224.961	2.21293e-11	6.71064e-10
GMDS	2.65989	5.94663	161.784	3.09245e-10	4.69393e-09
FLJ22447	2.65813	0.323527	70.5667	1.57989e-07	7.50607e-07
MSRB1	2.65713	4.27693	172.412	1.86919e-10	3.21432e-09
KAT2B	2.65269	3.036	185.115	1.0615e-10	2.0847e-09
EPHX4	2.65181	2.67793	81.7525	5.80036e-08	3.18376e-07
KLK6	2.64864	6.61644	53.5444	1.30084e-06	4.63562e-06
LCP1	2.64603	2.66745	57.0006	8.37547e-07	3.15529e-06
SEMA3D	2.64576	-0.341076	39.1067	7.89763e-06	2.25983e-05
ST3GAL5	2.6456	0.151574	56.7749	7.10128e-07	2.73968e-06
GATD3B	2.64416	2.09026	54.2087	1.07201e-06	3.92533e-06
DNAJB2	2.64216	6.11834	200.136	5.68298e-11	1.31436e-09
FAM3B	2.64124	6.33957	22.8264	0.000183865	0.000385357
PLEKHG3	2.64115	4.18178	175.42	1.62931e-10	2.92069e-09
IFI16	2.6382	6.9991	162.798	2.94371e-10	4.52754e-09
C5orf38	2.63741	5.94384	255.7	7.80867e-12	3.29671e-10
RGS3	2.63503	2.9112	95.1435	1.9136e-08	1.24177e-07
CASP6	2.63501	4.48234	194.08	7.2718e-11	1.57269e-09
BIN1	2.63489	4.06141	108.346	7.53954e-09	5.81275e-08
DDIT4	2.63358	7.67338	58.6478	6.99212e-07	2.70422e-06
FAR2	2.63332	2.12102	62.5876	3.99277e-07	1.66525e-06
RTN4IP1	2.63324	1.95154	223.296	2.35014e-11	7.00097e-10
PCCB	2.63294	4.11932	174.125	1.72804e-10	3.02697e-09
NPNT	2.62852	3.90981	164.944	2.6544e-10	4.21031e-09
LGMN	2.6281	5.6015	217.904	2.86392e-11	8.04466e-10
PPM1K	2.62772	5.10122	272.041	4.70419e-12	2.29529e-10
MAPK10	2.62649	-0.22747	27.5165	6.12456e-05	0.00014195
EPB41L3	2.62612	2.73514	78.3791	8.09081e-08	4.24752e-07
FDPS	2.62604	7.56886	189.369	8.85237e-11	1.82943e-09
NDRG1	2.62402	6.14435	60.7191	5.6831e-07	2.26249e-06
IL7	2.62152	0.469704	66.1493	2.4867e-07	1.11176e-06
FZD4	2.61993	-0.0141988	50.4838	1.55379e-06	5.40187e-06
SLC7A11	2.61704	0.91612	51.4264	1.37543e-06	4.86578e-06
ANG	2.61608	5.17418	124.27	2.55337e-09	2.43607e-08
ZNF296	2.61521	3.42147	160.565	3.28265e-10	4.89826e-09
EPB41L4A	2.61362	1.62221	131.336	1.57617e-09	1.67556e-08
GPRC5B	2.61128	4.58477	234.229	1.59503e-11	5.39365e-10
CACFD1	2.61005	3.07416	242.838	1.18938e-11	4.41354e-10
ZNF107	2.60956	4.31698	60.6673	5.69381e-07	2.26611e-06
LURAP1L-AS1	2.60857	-0.820989	39.2255	7.75152e-06	2.22298e-05
CDKN2C	2.60621	1.15069	47.1223	2.48843e-06	8.16792e-06
FAM81B	2.60505	-1.09939	18.7952	0.000434404	0.00084165
SMPDL3B	2.6044	3.93708	128.866	1.82497e-09	1.87839e-08
PIGR	2.60255	10.1748	46.725	2.92885e-06	9.40125e-06
TDRKH-AS1	2.60185	1.91949	128.813	1.83069e-09	1.87947e-08
TNFSF13B	2.59956	1.75203	47.2877	2.60459e-06	8.50562e-06
FUT2	2.59715	3.5199	83.0587	5.56234e-08	3.07229e-07
PLD6	2.59709	0.977213	86.3908	3.69078e-08	2.18487e-07
DNAJC27-AS1	2.59284	2.4745	236.302	1.48487e-11	5.11934e-10
KLHL2	2.58799	4.34275	161.536	3.13013e-10	4.74091e-09
NINJ2	2.58742	-1.08924	28.2384	5.30752e-05	0.000124944
LINC02716	2.58653	-0.666181	40.3965	6.46295e-06	1.88941e-05
CCDC134	2.58463	1.41515	154.251	4.50144e-10	6.28102e-09
SERTAD4	2.58106	3.50346	202.949	5.08018e-11	1.20844e-09
OXCT1	2.58103	4.95827	253.965	8.25501e-12	3.43374e-10
SENP8	2.58084	0.934426	166.622	2.45015e-10	3.94645e-09
NCF1	2.58068	1.1959	83.9456	4.55039e-08	2.58834e-07
CXXC4	2.57872	1.97486	56.9161	7.25568e-07	2.79237e-06
ACOX3	2.5758	3.93783	274.326	4.39244e-12	2.21207e-10
VSTM2L	2.57217	-1.06798	43.1755	4.26034e-06	1.31283e-05
PELATON	2.57204	1.02785	99.0464	1.34477e-08	9.34122e-08
PITX1	2.56632	2.02652	40.7751	7.11893e-06	2.05705e-05
CYSRT1	2.56295	-0.790964	28.5228	5.02026e-05	0.000118876
HERC3	2.55743	3.86329	233.721	1.62341e-11	5.43553e-10
FHOD3	2.55511	1.57514	47.4664	2.47902e-06	8.14083e-06
HSD17B14	2.55187	0.745715	45.547	3.03123e-06	9.69678e-06
NFXL1	2.54734	4.23224	15.6912	0.00104167	0.00187139
WDR81	2.54677	1.85902	107.635	7.20626e-09	5.60792e-08
TATDN3	2.54662	3.46434	354.09	5.34262e-13	5.1956e-11
LINC00853	2.5466	1.44968	111.284	5.60079e-09	4.60775e-08
IFI44	2.5463	3.37996	87.8817	3.46682e-08	2.0723e-07
LINC01715	2.5462	-1.64919	80.0276	6.43405e-08	3.48011e-07
FA2H	2.54335	2.02456	94.9884	1.83555e-08	1.19996e-07
FAM217B	2.54227	2.61458	163.593	2.83253e-10	4.41831e-09
RNASE4	2.54193	5.14162	72.9231	1.46721e-07	7.0395e-07
PGM1	2.53976	5.75737	150.053	5.5891e-10	7.47032e-09
IRAG1-AS1	2.53803	-1.88468	18.053	0.000517774	0.000987707
SLC7A8	2.53523	3.57175	95.0612	1.93048e-08	1.25157e-07
MILR1	2.53356	0.902768	17.2553	0.000689057	0.00128185
LOC283335	2.53221	4.80875	261.958	6.40865e-12	2.83654e-10
PDCD1LG2	2.52321	-1.06698	13.5236	0.0018479	0.00317422
KDELR3	2.52309	3.28107	140.613	9.28362e-10	1.09181e-08
SCN8A	2.52164	0.772605	75.7831	9.51786e-08	4.87333e-07
PDIK1L	2.52025	2.40046	261.094	6.58406e-12	2.89227e-10
CCDC152	2.51886	1.30482	56.7279	7.14117e-07	2.75356e-06
SRD5A3	2.50886	5.17652	70.4607	1.98401e-07	9.14232e-07
TGFBR3L	2.50582	0.27928	32.2206	2.51225e-05	6.34974e-05
NR2F1-AS1	2.50434	-1.74511	27.8938	5.68037e-05	0.000132636
UBA5	2.50431	5.43629	202.898	5.09031e-11	1.20844e-09
CTNS	2.50094	3.11246	297.789	2.23768e-12	1.40238e-10
DLL4	2.49966	-0.317841	56.4503	7.38156e-07	2.83006e-06
PPP1R27	2.49941	0.04175	28.864	4.6984e-05	0.00011195
GRN	2.49909	6.74397	208.773	4.04555e-11	1.02748e-09
GLRX	2.49777	7.67819	116.703	3.90255e-09	3.41588e-08
SAC3D1	2.49771	4.2731	401.242	1.88652e-13	2.58269e-11
DBNDD1	2.49711	4.1356	243.47	1.16448e-11	4.33253e-10
RASSF7	2.49587	5.16586	289.307	2.83848e-12	1.68883e-10
FTH1	2.49449	14.3488	108.395	6.83371e-09	5.3924e-08
LINC01545	2.49364	-1.96403	18.9267	0.000415015	0.000807524
CRADD	2.49352	2.61839	259.386	6.94707e-12	3.02097e-10
ANXA9	2.49291	1.83601	124.273	2.41288e-09	2.33361e-08
FANCD2OS	2.49285	-0.308762	43.4281	4.10601e-06	1.2711e-05
IGFLR1	2.48836	0.213047	34.3531	1.72617e-05	4.54661e-05
CCNO	2.48766	3.53737	127.054	2.03531e-09	2.02971e-08
ADCY3	2.48752	4.38966	258.974	7.03771e-12	3.04413e-10
DIPK1A	2.48752	2.65084	166.202	2.49957e-10	4.00983e-09
MMAB	2.48585	5.7459	169.955	2.09448e-10	3.50346e-09
SMIM6	2.48539	-0.929955	42.34	4.81887e-06	1.46099e-05
HNMT	2.48322	6.01224	110.282	6.2323e-09	5.01472e-08
FADS2	2.4815	2.63397	51.1893	1.62645e-06	5.62535e-06
RIIAD1	2.4785	-1.43545	53.2958	1.08538e-06	3.9722e-06
ADGRG6	2.47619	2.95016	81.6122	5.83415e-08	3.19609e-07
NTRK3	2.47439	1.52833	28.1263	6.08167e-05	0.000140979
CROCC	2.47399	2.21151	125.62	2.22102e-09	2.17775e-08
TMEM187	2.47261	2.79158	195.203	6.94326e-11	1.5298e-09
MCUR1	2.47166	6.62422	359.256	4.7369e-13	4.77108e-11
PLBD1-AS1	2.47155	-0.153392	49.511	1.76536e-06	6.04958e-06
UNC13D	2.4684	3.2076	72.1288	1.51094e-07	7.21007e-07
MROH6	2.4676	2.88671	209.84	3.88264e-11	9.96895e-10
PCP4	2.46752	-1.57537	38.6676	8.46451e-06	2.4069e-05
NHLRC4	2.46627	-0.0338237	54.8351	8.97317e-07	3.35353e-06
RNASE1	2.46555	2.03518	18.1067	0.000554999	0.00105259
CENPU	2.46526	3.95747	185.117	1.0614e-10	2.0847e-09
PHYH	2.46491	4.7781	200.327	5.63971e-11	1.31014e-09
CBX8	2.46454	1.64952	123.089	2.59684e-09	2.46255e-08
CD24	2.45964	10.9988	274.574	4.36002e-12	2.20361e-10
SEPTIN4-AS1	2.45571	-0.608113	84.619	4.29327e-08	2.46697e-07
PDCD4	2.45507	8.60612	156.075	4.10417e-10	5.84564e-09
DHRS7	2.45321	7.00206	199.816	5.75666e-11	1.32665e-09
ERMARD	2.45267	2.28598	133.782	1.36655e-09	1.47887e-08
DAPK2	2.45191	4.88902	80.68	7.00508e-08	3.75014e-07
CPO	2.44569	-2.22495	25.4462	9.35059e-05	0.000208235
AKR1A1	2.44407	7.26567	186.674	9.92722e-11	1.99123e-09
CD2BP2-DT	2.44376	-1.13211	71.1096	1.49661e-07	7.15139e-07
CKMT2	2.44109	0.595212	30.6978	3.39166e-05	8.32042e-05
MLYCD	2.44002	2.87333	294.458	2.45484e-12	1.5116e-10
SLC2A6	2.43986	2.00168	113.066	4.96524e-09	4.17999e-08
CPT2	2.43903	2.75892	353.078	5.47112e-13	5.28413e-11
CD52	2.43552	-0.0931665	18.698	0.00045288	0.000874325
SC5D	2.43404	4.9431	180.573	1.29405e-10	2.42974e-09
ZBTB7B	2.43346	5.69241	101.206	1.21362e-08	8.56088e-08
PCAT1	2.43217	2.91273	79.4716	7.10562e-08	3.79388e-07
KLHDC8B	2.43165	4.71529	145.635	7.06121e-10	8.85855e-09
KBTBD3	2.43078	3.01879	204.784	4.7253e-11	1.14291e-09
ARRB1	2.4298	2.98951	261.179	6.56652e-12	2.89227e-10
HLA-DRA	2.42738	7.29427	49.7018	2.09301e-06	7.02202e-06
RAB3B	2.42565	0.513845	36.7467	1.15409e-05	3.16358e-05
BCAT2	2.41854	4.81921	207.742	4.21014e-11	1.04704e-09
EPSTI1	2.41816	0.100724	19.2097	0.00040093	0.000782927
ALAS1	2.41663	5.07727	143.848	7.77591e-10	9.58462e-09
LAMA3	2.41518	3.92765	36.0315	1.54494e-05	4.10886e-05
COQ8A	2.41307	4.43497	227.464	2.02317e-11	6.30359e-10
LARGE2	2.41111	3.40241	137.607	1.09824e-09	1.2399e-08
LINC01122	2.4105	1.47687	24.2665	0.000133639	0.000288097
FRAT1	2.4101	2.07074	85.0358	4.14223e-08	2.3958e-07
MGST2	2.40764	6.55037	112.364	5.20547e-09	4.35363e-08
DCX	2.40184	0.703767	29.2615	4.44327e-05	0.000106501
ENPP4	2.39984	3.71666	218.405	2.81124e-11	7.96198e-10
LYPLAL1	2.39983	4.86263	146.741	6.656e-10	8.50919e-09
MLKL	2.39718	1.85639	127.575	1.97212e-09	1.98095e-08
IFI35	2.39609	4.58266	110.568	6.20699e-09	5.00141e-08
DCXR	2.39594	7.81203	241.393	1.24857e-11	4.54218e-10
TRABD2A	2.3959	0.593047	21.4865	0.000235678	0.000483811
LINC01816	2.39522	0.0408731	113.397	4.856e-09	4.10518e-08
ABHD17C	2.39474	3.41878	91.7447	2.46022e-08	1.53843e-07
MRAP2	2.39385	0.496447	67.2395	2.21841e-07	1.00815e-06
SLC35B3	2.3935	4.47715	137.943	1.07761e-09	1.22543e-08
MPC1	2.39022	6.79109	263.725	6.06569e-12	2.75911e-10
MRGPRX3	2.38563	1.0539	5.00237	0.0392782	0.0532501
SELENOP	2.38269	8.29846	311.792	1.53195e-12	1.0323e-10
DAGLA	2.3805	1.0267	48.2089	2.10064e-06	7.04091e-06
LOC101927635	2.37905	-1.33384	38.4994	8.69363e-06	2.4663e-05
PLPPR1	2.37739	-1.45219	85.7981	3.88113e-08	2.27653e-07
LINC01508	2.37714	-1.28254	30.2679	3.5959e-05	8.77869e-05
TSPAN18	2.376	-0.63373	13.6134	0.00179793	0.00309555
THAP7-AS1	2.37557	1.77958	92.1122	2.30439e-08	1.45648e-07
COQ9	2.36799	4.25786	263.606	6.08818e-12	2.76043e-10
DUOXA1	2.36754	1.54134	86.6078	3.62371e-08	2.15331e-07
TMEM92-AS1	2.36448	-0.878891	59.4501	5.19473e-07	2.09408e-06
CCDC151	2.36439	-1.23857	9.40205	0.00703424	0.0109024
SLC25A10	2.36376	3.94626	169.083	2.18162e-10	3.62344e-09
LINC02389	2.3626	-1.96338	44.5932	3.47038e-06	1.095e-05
ACOT2	2.36126	0.843839	61.6145	4.06625e-07	1.6894e-06
GMPPB	2.36125	5.15406	233.625	1.62886e-11	5.43553e-10
C1orf210	2.3609	4.64731	208.668	4.06189e-11	1.02748e-09
GPAM	2.36002	1.23901	102.096	1.07206e-08	7.72861e-08
C2CD4D	2.35923	1.55158	72.6046	1.29153e-07	6.33677e-07
PIP5K1B	2.35728	3.31496	62.5816	4.03238e-07	1.6773e-06
ACE2	2.35726	0.937967	21.4217	0.00023415	0.000480813
SOX5	2.34957	-0.512471	53.6757	1.03518e-06	3.80428e-06
PPCS	2.34949	5.82627	207.103	4.31589e-11	1.07145e-09
QRSL1	2.34933	4.46915	110.429	5.94373e-09	4.83627e-08
FAM240C	2.34861	-1.14325	11.8494	0.00308885	0.00510141
AURKA	2.34706	0.160368	29.573	4.10058e-05	9.89769e-05
RAB17	2.34667	3.97127	214.153	3.29509e-11	8.90117e-10
BDH1	2.34653	3.56307	100.563	1.20052e-08	8.48971e-08
NR2F1	2.34214	-0.475372	29.1014	4.48797e-05	0.000107445
TFAP2E	2.3391	-0.7092	36.4419	1.21354e-05	3.30924e-05
B4GAT1	2.33803	1.64953	102.119	1.07023e-08	7.72331e-08
AQP3	2.33683	6.53963	27.2117	7.41799e-05	0.000168712
ELMO3	2.3366	4.67315	238.253	1.38888e-11	4.84424e-10
PLBD1	2.3358	3.16356	55.5613	9.54891e-07	3.55181e-06
SH3TC2-DT	2.33438	-1.36143	15.164	0.00112506	0.00201198
ACLY	2.33362	5.34551	166.585	2.45446e-10	3.94645e-09
EGLN3	2.33152	2.8586	66.2695	2.59237e-07	1.14989e-06
UNC93B1	2.33115	3.96653	301.109	2.04237e-12	1.29146e-10
ESRP2	2.33083	2.86592	145.294	7.19182e-10	9.00195e-09
FBXL8	2.33028	2.52181	199.253	5.88857e-11	1.35016e-09
TCN2	2.32869	2.71878	67.6623	2.21849e-07	1.00815e-06
BICDL1	2.32765	1.07849	86.0915	3.78557e-08	2.23093e-07
GMPPA	2.32648	4.35273	290.675	2.73042e-12	1.63143e-10
PLLP	2.32422	4.00894	53.0662	1.34025e-06	4.75322e-06
CRYM	2.32011	-1.52971	18.3847	0.000475741	0.000913955
BTBD8	2.31878	1.9678	78.2447	7.56805e-08	4.0089e-07
STX19	2.31492	4.0296	84.321	4.63846e-08	2.62784e-07
CYBC1	2.31069	3.33263	432.013	1.01713e-13	1.70745e-11
DM1-AS	2.30981	-0.747416	38.0885	9.2829e-06	2.61065e-05
LINC01273	2.30796	0.751047	66.0102	2.52348e-07	1.12358e-06
ASCC2	2.30735	5.23584	143.193	8.05765e-10	9.8288e-09
FBXO6	2.30712	3.41382	262.489	6.30344e-12	2.83073e-10
SMIM2-AS1	2.30509	0.117314	45.8588	2.90143e-06	9.33448e-06
OTUD1	2.30379	4.29476	72.5853	1.44129e-07	6.93401e-07
BEST1	2.30225	3.77047	127.676	1.96018e-09	1.97432e-08
HOXA10	2.30213	1.67827	55.7027	8.0867e-07	3.06616e-06
DENND10	2.30072	4.43552	172.646	1.84914e-10	3.19152e-09
NAT1	2.29968	0.687776	71.9415	1.37835e-07	6.68598e-07
MTHFR	2.29892	3.20316	95.0544	1.82612e-08	1.19471e-07
SOX18	2.29778	-1.44657	9.48517	0.00680114	0.0105725
LYRM9	2.29713	3.29462	147.474	6.40148e-10	8.28901e-09
TMEM184A	2.2966	3.32401	155.038	4.32498e-10	6.09866e-09
LINC00467	2.29519	3.86336	192.69	7.70284e-11	1.64465e-09
PAQR4	2.29498	3.21795	154.44	4.45828e-10	6.24293e-09
STK11IP	2.29458	2.254	51.4766	1.46704e-06	5.13446e-06
MSMO1	2.29451	7.05641	105.446	8.41299e-09	6.37297e-08
N4BP3	2.29379	4.43975	100.748	1.24572e-08	8.7306e-08
CALML5	2.29362	5.85359	17.3648	0.000669929	0.0012489
ELOVL1	2.29302	5.81542	338.604	7.74255e-13	6.68003e-11
ITGA1	2.29105	1.10144	77.5487	8.06983e-08	4.23967e-07
RASSF1-AS1	2.29094	0.537868	117.249	3.7661e-09	3.31704e-08
LGI4	2.28524	-0.17495	85.1047	4.11786e-08	2.38562e-07
FAM43A	2.28467	4.65371	13.8929	0.00172273	0.00297699
PCBD2	2.28457	3.27503	320.45	1.22176e-12	8.7898e-11
S100A9	2.284	9.84278	24.5554	0.000127005	0.000274972
CERS4	2.28285	4.71784	260.646	6.67722e-12	2.92409e-10
OAS1	2.2821	2.92282	71.9835	1.43732e-07	6.9173e-07
HECTD3	2.28186	3.4538	176.367	1.56101e-10	2.83292e-09
PPIC	2.28045	5.59276	101.619	1.15386e-08	8.2175e-08
NCCRP1	2.27938	4.08351	20.6965	0.000297162	0.000596736
AGR2	2.27771	4.70099	23.4454	0.000160746	0.000340649
ZBP1	2.27668	0.108306	40.2321	6.6285e-06	1.93197e-05
LCA5L	2.2765	1.05707	105.182	8.57321e-09	6.45084e-08
LIPE	2.27627	2.6593	108.594	6.73986e-09	5.33626e-08
RHOB	2.27608	7.51002	38.8971	9.57545e-06	2.68088e-05
ZNF688	2.27327	3.39754	289.044	2.8598e-12	1.69437e-10
PRKAR2B	2.27296	4.72191	115.137	4.32534e-09	3.72581e-08
ZIC1	2.27048	-2.02322	16.9742	0.000686068	0.00127662
CUTC	2.26922	3.62922	108.064	6.99344e-09	5.48468e-08
LINC01431	2.2675	0.419864	61.7405	4.00949e-07	1.67125e-06
SESN1	2.26053	3.47246	167.147	2.3899e-10	3.88696e-09
FAM83F	2.25906	5.62253	134.66	1.299e-09	1.42325e-08
LURAP1	2.25863	2.49499	91.7886	2.36502e-08	1.48747e-07
UQCR10	2.2558	8.23979	187.695	9.50363e-11	1.93099e-09
SLC49A3	2.25578	4.32979	153.577	4.6589e-10	6.47881e-09
DPYSL3	2.25514	4.08961	34.6334	1.94379e-05	5.05149e-05
MAML3	2.25466	3.76665	100.502	1.20599e-08	8.51561e-08
PRR5L	2.25414	1.33268	126.831	2.06296e-09	2.04858e-08
WIPI1	2.2535	5.25475	235.416	1.5309e-11	5.2396e-10
IQGAP2	2.25043	6.26051	81.1153	6.12524e-08	3.33998e-07
GBGT1	2.24951	2.787	128.507	1.86464e-09	1.90255e-08
SIPA1	2.24825	5.27772	254.153	8.20524e-12	3.4333e-10
SDHAF3	2.24794	4.52095	132.352	1.48501e-09	1.59361e-08
PPM1K-DT	2.24787	-1.65539	30.3843	3.51837e-05	8.60434e-05
BSPRY	2.24579	6.28678	314.597	1.42275e-12	9.85038e-11
PSAT1	2.24426	1.99975	23.3599	0.000163736	0.000346725
SEMA4B	2.24415	3.94061	163.611	2.83013e-10	4.41831e-09
NINJ2-AS1	2.24291	1.19074	92.6074	2.21495e-08	1.40689e-07
HLA-DRB5	2.24263	4.65493	4.47783	0.0496911	0.0662157
NAGPA	2.24219	1.94201	143.195	8.05686e-10	9.8288e-09
UBLCP1	2.23858	4.85172	341.421	7.22876e-13	6.41371e-11
DGAT1	2.23783	4.79465	230.029	1.84735e-11	5.94737e-10
CD163L1	2.23777	5.18086	131.329	1.57682e-09	1.67556e-08
COLEC12	2.23575	0.655581	10.874	0.00433976	0.00697538
CH17-340M24.3	2.23488	2.9722	196.138	6.68209e-11	1.48619e-09
SLC35C1	2.23442	3.51942	354.712	5.26536e-13	5.18125e-11
ALDH3A2	2.23379	2.97528	90.4408	2.63739e-08	1.63113e-07
ZNF737	2.23238	1.28012	99.6175	1.28831e-08	9.00665e-08
PAFAH2	2.23119	2.51561	280.266	3.68448e-12	1.99061e-10
LOC100507564	2.23099	-0.433906	79.9859	6.4583e-08	3.48921e-07
TEX264	2.23039	5.71878	147.659	6.33915e-10	8.24566e-09
FSBP	2.23024	-1.22143	31.5082	2.85845e-05	7.14537e-05
RIN2	2.22956	4.7071	139.27	1.00035e-09	1.15622e-08
CARNS1	2.22884	-1.40562	24.3161	0.000118908	0.000259113
ABCD1	2.22424	2.28493	66.1237	2.49343e-07	1.11265e-06
CORO1B	2.22181	6.04792	187.279	9.67382e-11	1.95249e-09
MACIR	2.21926	3.30427	151.262	5.24859e-10	7.13009e-09
TRPM4	2.21748	4.87945	82.6386	5.5066e-08	3.04654e-07
NAPA-AS1	2.21682	1.49617	141.213	8.98082e-10	1.06411e-08
WFDC10B	2.2168	-0.836775	18.8071	0.000427631	0.000829669
RALY-AS1	2.21582	2.36205	269.343	5.1044e-12	2.4482e-10
LINC02872	2.21537	-2.16984	17.1985	0.000646571	0.00120871
NFAM1	2.21418	-0.765303	18.8949	0.000418326	0.000813181
TRANK1	2.20934	0.303737	58.4271	5.84663e-07	2.31504e-06
TRIM6	2.20895	-0.150723	60.9122	4.39928e-07	1.80858e-06
TIGD2	2.20801	2.59327	165.347	2.60364e-10	4.15316e-09
P2RX7	2.20759	0.877551	67.8119	2.09057e-07	9.57114e-07
RALB	2.20712	5.1683	140.017	9.59585e-10	1.12105e-08
ANAPC13	2.20699	5.10645	174.365	1.70929e-10	3.02417e-09
RORA	2.20342	5.42445	160.7	3.26093e-10	4.87618e-09
PRELID2	2.20258	2.82546	77.754	7.9923e-08	4.2052e-07
HDDC3	2.20102	4.03923	165.03	2.64345e-10	4.19768e-09
STOML1	2.19924	3.28221	178.582	1.4135e-10	2.6226e-09
ENG	2.19922	2.64008	161.815	3.08786e-10	4.69393e-09
C1GALT1	2.1959	5.21947	171.435	1.95537e-10	3.32514e-09
LINC00908	2.19504	-1.74901	18.4697	0.000465587	0.000896034
HEBP1	2.19472	5.99626	122.058	2.76981e-09	2.59343e-08
CAMSAP3	2.19286	4.81225	121.533	2.86272e-09	2.6645e-08
B3GNT3	2.19226	3.60267	110.364	5.96438e-09	4.84748e-08
ERICH2.1	2.19208	-0.630736	28.9351	4.63421e-05	0.000110594
ARSA	2.19177	4.29598	145.527	7.10222e-10	8.90208e-09
GS1-124K5.4	2.19161	2.74247	97.3627	1.528e-08	1.0332e-07
CAPSL	2.19137	-0.92749	25.5449	9.1593e-05	0.000204327
PPP1R7	2.19106	6.42479	152.132	5.01771e-10	6.87607e-09
NOD1	2.19101	0.77456	65.112	2.77598e-07	1.21755e-06
HIF3A	2.19009	0.349229	20.7577	0.000269461	0.000546087
SCARB1	2.18749	3.55708	107.868	7.08968e-09	5.54397e-08
ABCB6	2.18663	1.42173	25.3784	9.48475e-05	0.000210953
CKLF	2.18585	6.02349	217.8	2.87502e-11	8.05978e-10
SLC12A5	2.18427	-0.245845	29.1348	4.45926e-05	0.000106866
SLC7A2	2.18244	3.9623	44.0286	4.48695e-06	1.37306e-05
MTIF3	2.18039	5.91367	352.382	5.56147e-13	5.33485e-11
PLIN3	2.18012	7.25443	91.2505	2.46982e-08	1.54375e-07
SLFN13	2.18	3.22812	124.505	2.37844e-09	2.30663e-08
SLC37A4	2.17999	3.05178	118.134	3.55606e-09	3.16966e-08
RNF43	2.17971	2.59007	120.318	3.09149e-09	2.83072e-08
OSTF1	2.17945	5.88703	355.079	5.22035e-13	5.18125e-11
H2BC11	2.177	2.96682	49.9584	1.80684e-06	6.16756e-06
CAB39L	2.17541	4.12449	153.512	4.67431e-10	6.49383e-09
TYROBP	2.17513	-0.293032	18.5719	0.000457457	0.000882315
SEC14L6	2.17466	-1.5536	14.56	0.00133594	0.00235329
CCDC110	2.17352	1.55767	89.8429	2.76928e-08	1.70003e-07
SMIM10L2B	2.17127	-0.539132	49.1795	1.84466e-06	6.28297e-06
KAZALD1	2.17067	0.0430209	25.9335	8.44757e-05	0.000189922
SAMD11	2.17066	-1.80742	15.9292	0.000909547	0.0016533
MNX1-AS1	2.17052	-1.8054	12.5047	0.00246585	0.00413891
SLC35C2	2.17026	4.80213	173.272	1.7968e-10	3.12028e-09
REPS2	2.16889	3.20543	128.972	1.81345e-09	1.86789e-08
SCD	2.16667	3.96275	27.9379	6.44191e-05	0.000148646
ZDHHC12	2.16576	4.94755	144.264	7.60258e-10	9.42867e-09
TNS2	2.16492	3.51291	93.3759	2.08369e-08	1.33313e-07
MEIG1	2.16491	-1.14599	32.2331	2.5066e-05	6.33661e-05
TAX1BP1	2.16486	8.38115	136.745	1.15311e-09	1.29416e-08
POU5F1B	2.16169	-0.353432	28.9032	4.66292e-05	0.000111199
ERI2	2.16146	2.19422	215.78	3.09971e-11	8.52029e-10
CMTM6	2.16096	7.72303	174.546	1.69523e-10	3.00684e-09
LINC01198	2.1607	6.41133	18.0039	0.000569505	0.00107671
KCNN4	2.16064	6.96512	131.124	1.59594e-09	1.69333e-08
NECAB1	2.16026	-1.35252	16.2087	0.000842681	0.001542
PLA2G4C	2.16021	2.57027	35.0866	1.7364e-05	4.57066e-05
KCTD14	2.15835	3.93845	103.406	9.74278e-09	7.16282e-08
HACD1	2.15764	3.27244	171.531	1.94668e-10	3.31924e-09
C14orf28	2.15683	2.25891	212.612	3.49276e-11	9.32373e-10
TMEM143	2.15482	0.939044	121.967	2.78553e-09	2.60642e-08
HOXA-AS3	2.15453	0.64941	42.1771	4.93701e-06	1.49296e-05
MFSD6	2.15347	5.04369	134.481	1.31247e-09	1.43466e-08
IVNS1ABP	2.15195	5.85149	220.532	2.59933e-11	7.54881e-10
FAM114A2	2.15074	3.14969	231.366	1.76248e-11	5.76631e-10
LOC101929552	2.14886	-1.63381	27.6813	5.92486e-05	0.000137663
FAM72A	2.1479	-2.02203	33.9242	1.85907e-05	4.85548e-05
MICAL2	2.14784	1.88408	46.0338	2.9233e-06	9.38984e-06
ADHFE1	2.14783	0.816322	58.2467	5.97083e-07	2.35575e-06
GALK1	2.14777	4.97502	187.379	9.63245e-11	1.94874e-09
TYSND1	2.14564	3.26654	160.981	3.21632e-10	4.84061e-09
CD68	2.14451	3.1128	56.0329	8.49511e-07	3.19354e-06
OSER1-DT	2.14269	3.05044	178.323	1.42993e-10	2.6496e-09
SMARCAL1	2.14264	2.50585	170.82	2.0119e-10	3.39757e-09
CXorf38	2.14199	3.68443	293.226	2.54105e-12	1.55114e-10
CBS	2.1404	-0.370229	67.4922	2.16091e-07	9.8548e-07
RNASEL	2.13938	1.20262	119.95	3.16484e-09	2.88291e-08
PYCR3	2.13843	2.66235	134.32	1.32471e-09	1.44356e-08
CORO2A	2.13584	2.37218	91.8125	2.36048e-08	1.48594e-07
RNPEP	2.1355	4.80369	174.179	1.72384e-10	3.02697e-09
CDH11	2.13531	-0.152159	22.8461	0.000164261	0.00034768
MAN2B2	2.13491	2.80846	94.9282	1.8442e-08	1.20506e-07
BISPR	2.13469	1.13964	75.0285	1.02233e-07	5.17253e-07
CREG1	2.13301	6.36409	196.572	6.5648e-11	1.46241e-09
SAMD9L	2.13226	2.73186	65.9054	2.62524e-07	1.16191e-06
ACTL10	2.12926	1.83131	100.816	1.17823e-08	8.35723e-08
FAM234B	2.1277	2.60463	29.4299	4.74929e-05	0.00011301
TMEM45B	2.12688	1.4807	34.831	1.63018e-05	4.31521e-05
TMEM204	2.12465	0.0868731	27.1143	6.63679e-05	0.000152743
AKR1E2	2.12242	0.047277	60.5358	4.59018e-07	1.87449e-06
CEP68	2.12196	3.67432	220.451	2.6071e-11	7.54881e-10
PIP4P2	2.12093	3.03283	157.824	3.7595e-10	5.46452e-09
MGAT1	2.12074	5.75142	193.132	7.56267e-11	1.62069e-09
TMEM200C	2.11871	-0.433572	15.565	0.00101245	0.00182239
DOCK8	2.11691	2.95702	63.3117	3.49617e-07	1.48464e-06
PEX7	2.11684	4.30842	147.161	6.50904e-10	8.3821e-09
RECK	2.11662	3.08803	166.687	2.44269e-10	3.9428e-09
PGPEP1	2.11573	3.69217	184.582	1.08619e-10	2.12137e-09
PLAC8	2.11371	-1.55505	19.4769	0.000362096	0.000714415
H3C10	2.11177	0.619309	28.7678	4.79575e-05	0.000114019
ALDH6A1	2.10844	4.55103	83.4429	4.91619e-08	2.75797e-07
AUH	2.10616	4.41229	283.249	3.37762e-12	1.87008e-10
NAPRT	2.10583	5.64678	104.587	8.94632e-09	6.68532e-08
TRADD	2.10537	4.62147	234.113	1.60147e-11	5.40246e-10
SH3BP5	2.10343	6.29474	122.193	2.74629e-09	2.57826e-08
TNFRSF13C	2.10335	1.51411	30.2029	3.82442e-05	9.28515e-05
RASGEF1C	2.10181	1.8247	59.115	5.39891e-07	2.16401e-06
LOC101928530	2.10046	0.0315396	117.281	3.75819e-09	3.31214e-08
LOC105369779	2.09727	2.25721	146.187	6.85579e-10	8.70595e-09
RAB11B-AS1	2.09716	3.43873	94.3063	1.93625e-08	1.25474e-07
ISG15	2.09522	4.73722	67.3901	2.42673e-07	1.08909e-06
KAT5	2.09491	4.22877	184.225	1.10311e-10	2.14255e-09
LINC02055	2.0933	-1.57818	6.16774	0.0238825	0.0336566
PCCA	2.09245	3.94714	156.055	4.10824e-10	5.84564e-09
SKAP1	2.09174	3.50366	61.0485	4.62534e-07	1.88612e-06
SPNS2	2.08864	3.50933	63.0323	3.74923e-07	1.57815e-06
GGT1	2.08702	2.06708	31.9268	2.79112e-05	6.9882e-05
NUDT12	2.08638	2.37256	110.29	5.99443e-09	4.86349e-08
CASTOR1	2.0859	2.16541	101.452	1.12406e-08	8.02955e-08
PDHB	2.08571	4.99317	126.95	2.04811e-09	2.0367e-08
UBL4A	2.08528	3.68472	164.829	2.66908e-10	4.22859e-09
SELENBP1	2.08525	6.48732	49.8091	1.87778e-06	6.38037e-06
OVOL1	2.07804	4.85456	52.2164	1.48637e-06	5.19239e-06
FAM120B	2.07759	3.96909	90.7441	2.57317e-08	1.59702e-07
LOC101927702	2.07682	-0.373362	55.5377	8.23813e-07	3.11186e-06
ACAT2	2.07665	6.13328	94.2293	1.94801e-08	1.2612e-07
SMIM1	2.07596	4.25877	76.3937	9.42942e-08	4.83506e-07
SPATC1L	2.07565	4.68181	14.27	0.00154611	0.00269573
VPS9D1	2.07537	2.67777	103.932	9.37865e-09	6.95677e-08
ENDOG	2.07529	5.04964	134.085	1.34281e-09	1.45878e-08
TXK	2.07251	-0.476498	28.5959	4.94933e-05	0.000117413
BCAS4	2.07129	3.21385	40.6493	7.32209e-06	2.11143e-05
GABARAPL1	2.07128	6.39332	135.652	1.22721e-09	1.35938e-08
LOC105372988	2.06738	-2.23051	22.69	0.000170121	0.000359113
TSKU	2.0672	2.7123	95.0505	1.82668e-08	1.19471e-07
LIN7B	2.06673	3.09975	126.859	2.05951e-09	2.04659e-08
MICU1	2.06591	4.85988	331.457	9.2394e-13	7.57469e-11
C5AR2	2.06536	-0.641343	27.6898	5.91486e-05	0.000137474
CIART	2.06234	1.39364	25.2638	0.000104045	0.00022942
GCLC	2.06163	3.88958	273.667	4.47991e-12	2.24012e-10
FAT4	2.05958	-2.1773	15.4269	0.00104517	0.0018772
AIF1	2.05952	-0.601485	25.7486	8.7781e-05	0.000196539
BAIAP2L2	2.05627	-2.07056	41.6304	5.35784e-06	1.60542e-05
RIOX2	2.05533	4.50562	258.146	7.22447e-12	3.09642e-10
ABHD5	2.05507	7.72446	137.977	1.07552e-09	1.22503e-08
C10orf90	2.05263	1.7391	35.0541	1.56969e-05	4.16761e-05
SRP14-AS1	2.05188	2.40143	257.146	7.45724e-12	3.17688e-10
FLVCR2	2.0514	-1.02779	51.227	1.41117e-06	4.9648e-06
STXBP2	2.05139	5.51868	291.481	2.66897e-12	1.60834e-10
LINC02062	2.05041	0.112946	20.8351	0.000260954	0.000530754
MYZAP	2.04935	2.67248	96.5623	1.62475e-08	1.08684e-07
CDC20	2.04838	2.07799	24.6605	0.000121134	0.000263434
H2BC3	2.04717	-1.66816	6.81276	0.0182348	0.0262618
RNF135	2.0467	3.26573	224.133	2.28004e-11	6.85518e-10
C17orf58	2.04636	3.01606	112.574	5.13214e-09	4.29996e-08
RAET1E-AS1	2.04428	-2.15786	12.685	0.00233238	0.00393032
ITPR1	2.04405	3.46932	85.6067	3.94491e-08	2.30713e-07
LINC00862	2.04388	0.354091	26.343	7.76347e-05	0.000176086
ACAT1	2.04364	5.5503	151.047	5.30743e-10	7.18235e-09
CLU	2.04353	9.0583	35.609	1.54264e-05	4.10398e-05
ARPC1B	2.04072	6.60228	36.0579	1.50281e-05	4.00749e-05
RAB18	2.0404	7.21096	183.443	1.14121e-10	2.19239e-09
TMC6	2.04008	4.43974	242.304	1.21089e-11	4.4453e-10
DACT1	2.03929	-1.15725	31.4977	2.86393e-05	7.15489e-05
AP5S1	2.03894	1.98646	106.668	7.714e-09	5.9278e-08
USHBP1	2.03689	-1.87598	25.3751	9.49125e-05	0.000211065
C8orf82	2.03513	5.42815	185.889	1.02671e-10	2.04486e-09
POR	2.03085	4.84559	466.125	5.37876e-14	1.18509e-11
CYS1	2.03059	-1.15829	13.7316	0.00170576	0.00295019
EIF4EBP1	2.0287	6.93917	167.519	2.34824e-10	3.83692e-09
NATD1	2.02782	1.56114	185.517	1.04324e-10	2.06611e-09
XAB2	2.02745	5.72255	160.646	3.26962e-10	4.88399e-09
BTN3A2	2.02665	3.91002	167.608	2.33843e-10	3.82975e-09
PLAG1	2.02554	0.0129506	25.7509	8.7739e-05	0.000196507
POC1A	2.02502	1.1467	60.8409	4.43476e-07	1.82157e-06
EEF2K	2.0239	2.97506	51.5704	1.39873e-06	4.92962e-06
SLC45A3	2.0218	0.838577	46.6995	2.58126e-06	8.43728e-06
VAMP8	2.0213	8.64117	222.094	2.4551e-11	7.22744e-10
PLA2G2C	2.0198	0.367221	24.6787	0.000110003	0.000241462
IRX2	2.01869	6.78332	111.783	5.41418e-09	4.47682e-08
H2AC6	2.01723	5.94864	92.591	2.21784e-08	1.40746e-07
HES1	2.01505	5.414	35.1432	1.78634e-05	4.68112e-05
APMAP	2.0111	5.80836	210.594	3.77211e-11	9.81374e-10
SERPINB4	2.0101	1.84763	5.38329	0.0332839	0.0456953
ZNF18	2.00812	-0.00740865	85.3374	4.03666e-08	2.34919e-07
TENT5C	2.00752	2.58094	107.31	7.37292e-09	5.7065e-08
PDGFRA	2.00737	2.97153	28.5253	5.69255e-05	0.000132859
VWA8	2.00615	2.63998	119.456	3.26624e-09	2.95997e-08
TRIM9	2.00364	-0.217196	43.1683	4.26486e-06	1.31336e-05
COLEC10	2.00268	-1.36048	24.7043	0.000109403	0.000240333
GANC	2.00151	2.11698	117.85	3.62201e-09	3.2122e-08
TLR2	1.99966	5.35783	65.8292	2.76386e-07	1.21298e-06
ADGRG1	1.99699	4.37132	276.585	4.10666e-12	2.12117e-10
PRKACB	1.99523	2.77166	116.249	4.01998e-09	3.50345e-08
GCAT	1.99374	4.20533	110.824	5.77937e-09	4.72708e-08
ABCB9	1.99222	2.48573	41.9853	5.43365e-06	1.6233e-05
SLC9A3R1	1.99038	6.25643	174.243	1.7188e-10	3.02697e-09
UBE2F	1.9893	5.66598	225.433	2.17569e-11	6.65496e-10
P4HB	1.98929	8.34608	187.452	9.60275e-11	1.94812e-09
PRSS8	1.98926	7.67938	142.215	8.49996e-10	1.02719e-08
MLX	1.98905	5.71784	432.585	1.00591e-13	1.70745e-11
CHKB-DT	1.98891	1.04018	41.0841	5.81873e-06	1.727e-05
RIDA	1.98586	3.766	118.947	3.37468e-09	3.04455e-08
ARHGEF16	1.98458	2.4942	152.979	4.80375e-10	6.66053e-09
IRAK4	1.98447	3.18853	278.453	3.88607e-12	2.07623e-10
BNIP3	1.98424	6.50763	214.59	3.24135e-11	8.77281e-10
HEXIM2	1.97939	1.99957	101.272	1.13905e-08	8.12018e-08
WDSUB1	1.97842	3.05447	186.498	1.00024e-10	2.00347e-09
ESRRG	1.97828	2.16777	53.2262	1.09486e-06	4.00173e-06
B3GNT9	1.97601	1.62183	80.2449	6.30933e-08	3.42184e-07
CFAP65	1.97474	1.36949	42.6295	4.61659e-06	1.40723e-05
GSS	1.97391	5.33729	128.125	1.90794e-09	1.93413e-08
SERPINF1	1.9735	0.893244	35.8395	1.34137e-05	3.61866e-05
FOLH1	1.97288	3.93461	101.494	1.12056e-08	8.01674e-08
S100A8	1.97183	6.84139	8.22191	0.0108252	0.0162199
FGD2	1.97168	0.685068	24.811	0.000108179	0.000237903
MARCHF2	1.97127	3.96576	86.0902	3.78599e-08	2.23093e-07
PCP2	1.97082	0.130547	26.7688	7.11718e-05	0.000162499
SNAPC5	1.96733	3.91557	247.975	1.0029e-11	3.91744e-10
FAM222A	1.96731	3.22274	83.1219	4.88858e-08	2.74746e-07
VSNL1	1.96706	2.85449	67.8279	2.08711e-07	9.55839e-07
PINK1	1.96698	5.55408	249.568	9.51918e-12	3.77051e-10
SMIM22	1.96686	7.5475	114.4	4.54178e-09	3.88143e-08
LYPD5	1.96534	2.19343	24.941	0.000115024	0.000251388
DCAF11	1.96388	4.81241	276.849	4.07466e-12	2.11238e-10
TBC1D30	1.96267	3.13547	174.855	1.67157e-10	2.97235e-09
PPFIBP2	1.96261	3.13722	80.832	5.98559e-08	3.27269e-07
QDPR	1.96142	5.22714	173.016	1.81798e-10	3.15318e-09
ITSN1	1.96137	3.90047	135.769	1.21903e-09	1.35351e-08
SNAP29	1.95969	4.77755	427.312	1.11467e-13	1.80667e-11
MORN3	1.95862	0.1588	64.5784	2.9393e-07	1.27765e-06
LOC105378083	1.95843	0.866703	60.0096	4.8728e-07	1.98016e-06
SIL1	1.95677	5.17464	142.256	8.48062e-10	1.02648e-08
RFESD	1.9503	0.852682	45.6818	2.97434e-06	9.53207e-06
SORT1	1.94977	4.65381	84.8673	4.20256e-08	2.42258e-07
FPGT	1.94725	2.46715	121.02	2.95701e-09	2.72706e-08
BTN3A3	1.9459	1.86891	185.731	1.03368e-10	2.05449e-09
RASEF	1.9436	5.49978	122.488	2.69604e-09	2.54464e-08
AADAT	1.94323	1.0941	42.3904	4.78296e-06	1.45136e-05
CALML4	1.94282	2.70288	19.8276	0.000354318	0.000700441
GIN1	1.94188	1.70957	80.4683	6.18386e-08	3.36934e-07
CERCAM	1.93995	2.19836	40.618	6.42809e-06	1.88055e-05
NDFIP1	1.93956	7.52241	130.434	1.66232e-09	1.74855e-08
EAPP	1.93913	6.44154	194.682	7.09351e-11	1.5505e-09
VSIR	1.93877	4.07235	75.2439	1.02703e-07	5.19072e-07
PPP1R13B	1.93831	4.3205	51.321	1.53533e-06	5.34559e-06
SLC35A2	1.93815	4.55909	146.031	6.91312e-10	8.74332e-09
BSCL2	1.93705	4.56665	46.7851	2.75683e-06	8.93928e-06
NUDT16L1	1.93648	4.45187	175.141	1.65006e-10	2.94152e-09
PCDH18	1.9356	-1.81223	20.7462	0.000266508	0.000540672
PER1	1.93428	4.5675	29.6646	4.64959e-05	0.0001109
TMSB10	1.93352	11.8724	49.1201	1.85929e-06	6.32519e-06
MPDU1	1.93255	4.36704	201.244	5.43653e-11	1.27132e-09
CT83	1.93092	-1.16625	4.0081	0.061816	0.0810325
SPEF2	1.93057	2.60085	59.3162	5.27526e-07	2.12048e-06
IMPACT	1.92869	4.4283	103.494	9.68094e-09	7.12479e-08
REEP6	1.92815	3.86171	107.541	7.2543e-09	5.63287e-08
SMUG1	1.92677	3.73484	170.252	2.06573e-10	3.46772e-09
NADK2	1.92645	3.16099	157.094	3.89917e-10	5.6219e-09
UBXN10	1.92629	-0.16454	29.8485	3.89158e-05	9.42872e-05
NCMAP	1.92347	3.00076	57.4309	6.75429e-07	2.62159e-06
SLC17A5	1.92225	4.87246	96.3522	1.65126e-08	1.10092e-07
DUSP19	1.92163	-0.240889	42.9754	4.38721e-06	1.34809e-05
SEPSECS	1.92145	1.46223	130.718	1.63464e-09	1.7253e-08
MCTP1	1.92134	1.15195	17.8185	0.000584346	0.00110218
RNASE6	1.92112	-0.126719	8.29131	0.0104663	0.0157189
ADCK1	1.91894	0.197699	47.5989	2.28169e-06	7.57731e-06
ELAC1	1.91883	2.75252	166.343	2.48283e-10	3.98751e-09
MANSC1	1.91814	3.3066	96.7176	1.60546e-08	1.07496e-07
H2BC5	1.91566	3.97217	52.9443	1.20859e-06	4.35976e-06
LINC01547	1.9135	0.183315	56.5573	7.28784e-07	2.80398e-06
CAMKK1	1.91252	1.54964	44.2767	3.63146e-06	1.14022e-05
ABHD3	1.91099	4.6483	87.9691	3.23274e-08	1.95559e-07
AMDHD2	1.91045	3.85776	99.3977	1.30972e-08	9.13368e-08
C1QTNF1	1.90986	3.62853	39.3305	8.80008e-06	2.49077e-05
CPPED1	1.90953	1.44565	110.631	5.85616e-09	4.77328e-08
RASL10B	1.90944	1.42039	51.1224	1.43033e-06	5.02094e-06
RARA-AS1	1.90392	2.10014	91.2037	2.47917e-08	1.5489e-07
FRAT2	1.90374	4.80089	54.5343	1.01602e-06	3.74072e-06
SLC39A11	1.90357	3.08464	102.374	1.05041e-08	7.60748e-08
TLR3	1.90183	1.68201	71.1409	1.49197e-07	7.13644e-07
LDAH	1.9013	1.63764	87.2643	3.42894e-08	2.05494e-07
TMEM53	1.90119	2.13021	175.325	1.63631e-10	2.9207e-09
EPS8L2	1.90036	5.89806	332.789	8.9376e-13	7.45734e-11
RFTN2	1.90033	-0.605769	13.8518	0.00164166	0.00284771
OARD1	1.89979	4.9286	167.864	2.31029e-10	3.80133e-09
KCNQ1	1.89899	3.42211	69.4097	1.77515e-07	8.32161e-07
PLD1	1.89813	1.58941	39.3951	7.5483e-06	2.16912e-05
DOCK8-AS1	1.89803	0.586112	104.968	8.70511e-09	6.53625e-08
GATB	1.89719	2.35884	94.147	1.96064e-08	1.26705e-07
AFG1L	1.89677	0.891346	75.5217	9.75582e-08	4.97349e-07
EXOSC10-AS1	1.89575	0.538063	86.9913	3.50849e-08	2.09544e-07
LRRN2	1.89551	0.170559	30.6699	3.33587e-05	8.20068e-05
TWF2	1.89537	5.69703	146.769	6.64612e-10	8.50919e-09
DPP3	1.89524	3.65073	101.918	1.08611e-08	7.80988e-08
UBXN8	1.89479	1.92448	98.0135	1.45407e-08	9.94724e-08
CATSPERZ	1.89332	-0.862322	21.6115	0.000217596	0.000449111
CPTP	1.89312	4.4985	137.837	1.08408e-09	1.22982e-08
B3GNT7	1.89268	4.11573	86.4802	3.66297e-08	2.17389e-07
DEAF1	1.89221	5.17888	110.932	5.73678e-09	4.69769e-08
CCNG2	1.89036	6.19007	108.144	6.95443e-09	5.4632e-08
ADORA1	1.88856	2.90843	71.8566	1.38993e-07	6.72597e-07
B4GALT1	1.88772	8.02516	84.6992	4.26373e-08	2.454e-07
BTN3A1	1.88689	2.34774	121.062	2.94914e-09	2.72158e-08
SLC2A1	1.88677	4.60514	110.6	5.86844e-09	4.78052e-08
TSPAN6	1.88673	5.27658	140.876	9.1499e-10	1.07878e-08
RHNO1	1.88637	2.32554	156.144	4.08989e-10	5.8372e-09
UAP1L1	1.88633	1.76603	40.7679	6.10685e-06	1.79851e-05
ARL6IP5	1.88561	7.65972	169.986	2.09151e-10	3.50266e-09
TLR5	1.88329	1.99532	74.5032	1.07488e-07	5.38816e-07
RNASET2	1.88121	5.86386	50.2026	1.74664e-06	5.9911e-06
TSPAN33	1.87969	3.76555	46.8731	2.72394e-06	8.84418e-06
G6PD	1.87941	3.71575	170.157	2.07486e-10	3.47891e-09
LOC645967	1.87937	0.47621	123.718	2.49721e-09	2.3922e-08
RGS9	1.87685	2.88905	46.4184	2.82704e-06	9.12491e-06
ACOT11	1.87676	2.66084	50.3105	1.61184e-06	5.58052e-06
WARS1	1.87517	4.35351	57.4183	7.15447e-07	2.75718e-06
PRKAA2	1.87475	4.16795	105.324	8.48676e-09	6.40641e-08
LIX1L-AS1	1.87407	-0.362576	68.6003	1.92775e-07	8.92717e-07
PTPRZ1	1.87406	1.8101	30.7034	3.38817e-05	8.31331e-05
ATG4C	1.87386	1.79055	158.559	3.62448e-10	5.29625e-09
C20orf204	1.87248	-1.30149	23.3147	0.000147987	0.000316128
LOC101927914	1.87095	-2.23085	12.9599	0.00214429	0.00363859
SYTL1	1.87042	5.07873	109.365	6.38906e-09	5.11887e-08
RNF170	1.86976	3.3287	165.815	2.54605e-10	4.0659e-09
PDE7B	1.86973	-0.49475	32.5821	2.35467e-05	5.99552e-05
TEC	1.86839	1.42722	60.5671	4.57394e-07	1.8693e-06
TRIM65	1.86834	2.30154	98.9885	1.35066e-08	9.36826e-08
MINDY1	1.86801	2.46724	127.639	1.96459e-09	1.97735e-08
LINC02009	1.86719	1.88076	17.7032	0.000606658	0.00114075
GLIPR2	1.86693	6.15839	54.6949	9.82177e-07	3.63413e-06
SOWAHB	1.86616	1.13376	61.6311	4.05869e-07	1.68725e-06
SPRYD4	1.8647	4.15689	141.515	8.83271e-10	1.05106e-08
CMTM8	1.86461	6.62348	94.89	1.84972e-08	1.20698e-07
TCHH	1.86322	-0.33555	17.0154	0.000678622	0.00126377
MKNK1	1.86278	3.66971	201.786	5.3202e-11	1.24618e-09
FAM174A	1.86253	5.50254	112.466	5.16961e-09	4.32878e-08
RNF175	1.86209	-0.612189	13.4068	0.00187363	0.00321413
DHRS11	1.86201	4.05669	157.314	3.85657e-10	5.56617e-09
LINC02777	1.86187	-1.61144	34.0203	1.82831e-05	4.78312e-05
CALHM2	1.86171	1.63996	29.4133	4.35243e-05	0.000104474
SRA1	1.86097	5.46545	142.147	8.53164e-10	1.02825e-08
USP18	1.86092	1.35476	23.7223	0.000138962	0.000298886
TMEM99	1.86079	5.25566	140.087	9.55832e-10	1.11759e-08
GCDH	1.86046	4.06743	133.883	1.35854e-09	1.47473e-08
CYP11A1	1.85868	-1.2402	20.5883	0.000276699	0.000559227
CDC25B	1.85843	2.43019	31.1031	3.27131e-05	8.06155e-05
AMIGO2	1.85761	2.4743	145.946	6.94463e-10	8.75905e-09
TK2	1.85736	3.47386	151.798	5.10505e-10	6.98896e-09
TBL2	1.85651	3.26179	241.287	1.25304e-11	4.54218e-10
EVA1B	1.85595	6.4412	84.7434	4.24756e-08	2.44568e-07
H2AC11	1.85571	0.759636	18.3496	0.000486203	0.00093202
AP1M2	1.85495	5.76947	113.687	4.76295e-09	4.04592e-08
EGF	1.85488	3.90911	49.7948	1.80322e-06	6.15669e-06
KIF22	1.85479	4.98484	143.221	8.04514e-10	9.8288e-09
ANKRD9	1.85419	5.94805	189.074	8.96346e-11	1.84516e-09
ZBTB14	1.85303	1.65281	199.212	5.89823e-11	1.35018e-09
PRADC1	1.85234	3.83958	127.543	1.97594e-09	1.98311e-08
ZMYND12	1.85224	-0.340736	44.1337	3.70692e-06	1.16184e-05
PPP1R3G	1.85194	-1.36617	23.5135	0.000141633	0.000303938
ZNF517	1.84981	0.209071	79.2369	6.91175e-08	3.70439e-07
WDR24	1.8497	2.28202	183.79	1.12409e-10	2.17289e-09
ACAD9	1.84848	3.82999	103.538	9.65041e-09	7.11718e-08
PBLD	1.84725	2.1366	107.774	7.13637e-09	5.5689e-08
HGH1	1.84718	2.30942	122.936	2.62168e-09	2.48443e-08
NUDT22	1.84705	4.70835	228.115	1.97684e-11	6.23612e-10
HDHD5	1.84676	4.39549	89.8436	2.76913e-08	1.70003e-07
ATP13A2	1.84659	4.1785	186.41	1.004e-10	2.00815e-09
CTSS	1.84622	5.68705	87.5812	3.33913e-08	2.0079e-07
COPZ1	1.8454	6.45444	188.778	9.07678e-11	1.86305e-09
BOLA1	1.84485	3.48364	278.656	3.86286e-12	2.07623e-10
LCP2	1.84223	-1.4121	10.3597	0.00494982	0.00787515
LPIN2	1.83928	3.62929	105.891	8.15041e-09	6.21411e-08
PYCR2	1.83823	4.25983	146.395	6.77983e-10	8.64398e-09
SLC66A1	1.83531	2.07012	148.695	6.00162e-10	7.88713e-09
U2AF1L5	1.83516	0.11525	6.67088	0.0195598	0.0279927
ACVRL1	1.83438	-1.14748	7.71669	0.0127792	0.0189146
VAMP5	1.83335	3.19189	22.8737	0.000181975	0.000381736
L1CAM	1.83286	-2.13742	8.97156	0.00798894	0.0122514
ITGA11	1.83265	0.629095	47.3056	2.37489e-06	7.84086e-06
PC	1.83018	2.82471	148.74	5.98754e-10	7.87596e-09
FGGY	1.82844	5.28286	102.165	1.06664e-08	7.71418e-08
HSD3B7	1.82811	3.26935	72.2441	1.33795e-07	6.51692e-07
EHF	1.8271	6.91245	135.805	1.21652e-09	1.35179e-08
EEF1AKMT1	1.82669	3.02812	207.972	4.17278e-11	1.04327e-09
MTX1	1.82539	5.20025	203.798	4.91232e-11	1.17604e-09
ST6GALNAC2	1.82394	-1.8215	34.0688	1.81304e-05	4.74669e-05
SSH3	1.82314	4.1168	117.059	3.81283e-09	3.35192e-08
SRBD1	1.81803	2.23994	102.148	1.06793e-08	7.71418e-08
CDRT1	1.81772	-1.80852	27.2817	6.41716e-05	0.000148147
SUCLG2	1.81582	5.84081	112.29	5.23158e-09	4.3677e-08
KEAP1	1.81561	4.14483	222.245	2.44163e-11	7.21778e-10
MPST	1.81437	6.30321	199.805	5.75907e-11	1.32665e-09
TECPR1	1.81432	1.87943	96.9633	1.57546e-08	1.05788e-07
LAMTOR2	1.8143	6.05569	167.429	2.35828e-10	3.84886e-09
SPRY1	1.81325	2.82596	83.523	4.72052e-08	2.66576e-07
VEGFB	1.81279	5.30259	90.0095	2.73182e-08	1.68142e-07
MINDY3	1.81268	3.19464	152.465	4.93222e-10	6.77868e-09
AKAP3	1.81237	-0.808916	22.7948	0.000166162	0.000351493
AVPI1	1.8121	2.59679	99.0263	1.34682e-08	9.34621e-08
COQ5	1.81184	3.70951	118.252	3.52905e-09	3.15446e-08
LOC100131635	1.81126	-2.17039	23.3554	0.000146662	0.000313583
AGTRAP	1.81111	4.90671	105.175	8.57763e-09	6.45084e-08
TMEM62	1.80824	2.42432	190.326	8.50262e-11	1.77557e-09
SPTSSA	1.80795	9.19015	126.064	2.16151e-09	2.13143e-08
EIF4EBP3	1.80566	4.73444	63.9693	3.13894e-07	1.35441e-06
LINC01354	1.8049	-0.142418	28.119	5.43352e-05	0.000127506
STAT5A	1.80449	5.66248	114.455	4.52514e-09	3.86956e-08
HFE	1.80407	1.01017	81.2467	5.76807e-08	3.17221e-07
STIM2	1.80383	3.30046	104.392	9.07266e-09	6.76539e-08
SH3BP4	1.80358	4.73101	241.311	1.25204e-11	4.54218e-10
DENND3	1.80334	3.21821	70.6599	1.56523e-07	7.45147e-07
H1-2	1.80329	6.8533	32.5129	2.67862e-05	6.73045e-05
DYNC2I2	1.80223	4.71057	146.281	6.82127e-10	8.67982e-09
KLRD1	1.80188	0.694625	12.704	0.00238635	0.00401646
FASTK	1.80096	4.61241	164.231	2.74687e-10	4.33018e-09
TDP2	1.80051	3.82895	180.719	1.28575e-10	2.42061e-09
PCYOX1	1.80025	4.64535	46.5672	2.83434e-06	9.14367e-06
HOXA9	1.7997	2.83363	52.2958	1.23506e-06	4.44163e-06
CINP	1.79863	4.88395	197.06	6.43556e-11	1.44258e-09
ALDH7A1	1.79782	5.48574	61.0173	4.47545e-07	1.83561e-06
ZFAT	1.79727	1.50889	36.1787	1.26763e-05	3.44145e-05
CIDEB	1.79685	0.648334	21.9387	0.000201786	0.000419182
SLC16A4	1.79473	4.5025	110.304	5.98887e-09	4.86177e-08
LRRC45	1.79365	2.22445	69.0797	1.83568e-07	8.56264e-07
JDP2	1.79224	3.25209	69.5288	1.75387e-07	8.23552e-07
AGPAT1	1.79215	4.72771	167.66	2.33263e-10	3.82836e-09
TLCD1	1.79192	3.31404	190.487	8.44529e-11	1.76687e-09
TTC7B	1.79169	2.28168	119.469	3.26366e-09	2.95954e-08
PROCR	1.79096	0.308282	23.2187	0.000151168	0.000322387
GCLM	1.79093	5.24438	69.7425	1.75557e-07	8.2408e-07
SPNS3	1.79005	-0.36426	10.7047	0.00442115	0.00709407
CCK	1.7875	-0.280178	5.51286	0.0314368	0.0433494
NPDC1	1.78734	7.53676	118.008	3.58517e-09	3.19157e-08
NANS	1.78592	6.57296	141.53	8.82566e-10	1.05106e-08
SMPDL3A	1.78487	3.59713	126.167	2.148e-09	2.11959e-08
LAMTOR1	1.78347	6.61601	91.4465	2.43106e-08	1.52425e-07
ASL	1.78241	4.89465	140.322	9.43464e-10	1.10588e-08
C6orf136	1.78153	2.81554	229.83	1.86037e-11	5.94856e-10
ZNF846	1.7813	2.07182	216.314	3.03846e-11	8.3846e-10
DHRS3	1.78128	3.75626	71.1732	1.48718e-07	7.11839e-07
HMGB3	1.78119	4.90309	90.2029	2.68902e-08	1.6587e-07
BATF	1.78092	2.93381	62.9785	3.49681e-07	1.48464e-06
SLC9A3R2	1.7807	5.95311	75.2537	1.00068e-07	5.08309e-07
COASY	1.77977	4.7141	228.461	1.9527e-11	6.18766e-10
FDXACB1	1.77869	-0.62081	57.6069	6.43549e-07	2.51795e-06
LONRF2	1.7753	2.24998	30.287	3.66385e-05	8.92296e-05
GSTA4	1.77347	4.19878	46.7584	2.76428e-06	8.95865e-06
LINC01136	1.77048	-1.55845	19.0921	0.00039825	0.000778556
NAGK	1.76814	5.11824	215.513	3.13088e-11	8.57254e-10
FXYD1	1.7679	0.797449	32.817	2.25816e-05	5.76855e-05
GBA	1.76613	2.86828	66.948	2.28683e-07	1.03521e-06
NAA80	1.76602	1.56833	73.7589	1.15457e-07	5.7306e-07
CCPG1	1.76551	5.39625	196.951	6.46398e-11	1.44451e-09
SAMD13	1.765	-0.200867	40.7221	6.14847e-06	1.80932e-05
MOCS2	1.76493	5.1752	167.012	2.4053e-10	3.89852e-09
DNAJC28	1.76482	-0.675038	55.1131	8.67397e-07	3.25383e-06
RAB3A	1.76352	-0.0496188	37.8654	9.62138e-06	2.69082e-05
PDXK	1.76259	6.93566	141.852	8.67049e-10	1.04053e-08
FHOD1	1.76176	3.67636	52.3262	1.27083e-06	4.54247e-06
OMA1	1.76167	3.55815	201.981	5.27919e-11	1.24311e-09
SHBG	1.76074	-1.30381	38.7139	8.4027e-06	2.39064e-05
FLVCR1-DT	1.76014	0.422148	18.3638	0.000481256	0.000923794
PLEK	1.75968	-1.59357	14.524	0.00134985	0.00237602
ZNF213	1.75949	2.05762	95.2727	1.79532e-08	1.17913e-07
LOC102725254	1.75945	-1.67882	15.2511	0.00109787	0.00196609
RCBTB2	1.75843	1.53009	52.6397	1.17858e-06	4.27339e-06
CES4A	1.75827	3.95201	22.9783	0.000177865	0.000373726
DGCR6L	1.75534	5.01442	85.1671	4.09591e-08	2.37583e-07
ZBED3	1.75513	3.35972	37.3314	1.11474e-05	3.0689e-05
ARMCX6	1.75465	4.78431	123.177	2.58258e-09	2.45232e-08
PEX16	1.75375	4.51475	245.395	1.09214e-11	4.15372e-10
NSDHL	1.75369	3.8113	121.17	2.92899e-09	2.70831e-08
CCDC25	1.75345	5.13925	162.124	3.04164e-10	4.64682e-09
HLA-DRB1	1.75256	6.35804	15.7144	0.00103516	0.00186088
PRKCD	1.75063	4.46574	62.7493	3.68551e-07	1.55457e-06
ARHGAP27	1.74864	3.89776	78.1622	7.62564e-08	4.03184e-07
SCRN3	1.74864	2.70556	115.799	4.1406e-09	3.60158e-08
OOEP	1.7485	-1.00499	14.2114	0.00147761	0.00258413
FGF22	1.74752	-0.773543	30.784	3.26597e-05	8.04988e-05
ZNF784	1.74732	0.724652	36.9888	1.10918e-05	3.05711e-05
CD320	1.74703	5.16931	112.327	5.21853e-09	4.35939e-08
FAM161B	1.74658	1.00832	109.32	6.4087e-09	5.13169e-08
FIGNL2	1.74577	-1.65328	20.7275	0.000267689	0.000542652
UBC	1.74556	10.8205	87.2343	3.43757e-08	2.05919e-07
GIMAP2	1.74474	0.569172	66.9428	2.28807e-07	1.03543e-06
ABCC8	1.74404	-2.18203	17.2361	0.000640199	0.00119791
GFER	1.74393	4.88886	174.177	1.72402e-10	3.02697e-09
PRKAB1	1.74359	2.90221	109.953	6.1351e-09	4.95252e-08
CYB5R1	1.74296	4.91011	204.008	4.87193e-11	1.17034e-09
PCK2	1.74006	2.89874	158.89	3.56542e-10	5.22619e-09
SLC25A1	1.73816	5.25704	54.0617	1.02372e-06	3.76511e-06
SSNA1	1.73761	5.92563	191.986	7.93168e-11	1.67935e-09
ANO10	1.73677	3.93925	242.157	1.21685e-11	4.4453e-10
OCEL1	1.73653	4.06307	177.077	1.51192e-10	2.76928e-09
EOLA1	1.73461	2.1591	130.118	1.69377e-09	1.76489e-08
PPP1R36	1.73444	-0.642716	20.89	0.000257586	0.000524661
ZBTB3	1.73265	-0.104848	62.0282	3.88326e-07	1.62679e-06
ACSM3	1.73218	1.98946	64.0374	3.11587e-07	1.34487e-06
CEP57L1	1.7317	2.22142	124.903	2.32096e-09	2.26021e-08
ATG4A	1.73127	3.24646	100.083	1.24419e-08	8.72855e-08
IRX5	1.73123	4.16775	58.6915	5.73266e-07	2.279e-06
RBP1	1.73116	5.78489	14.3859	0.00149602	0.0026134
TBC1D24	1.72943	3.89698	85.4066	4.01286e-08	2.33727e-07
SIRT3	1.72937	2.13247	91.0171	2.51686e-08	1.5669e-07
TIGD5	1.7289	3.66917	33.9657	2.04078e-05	5.28309e-05
HSD11B2	1.72876	1.30221	26.6984	7.21971e-05	0.000164653
COA5	1.7284	4.81333	203.446	4.98124e-11	1.19052e-09
ALG1	1.72664	2.3157	91.5399	2.41283e-08	1.51417e-07
MRPL34	1.72615	5.76715	108.403	6.82979e-09	5.39232e-08
MST1R	1.72601	1.26901	47.0368	2.46406e-06	8.09922e-06
CIITA	1.72593	0.205654	27.7268	5.87161e-05	0.000136626
COL9A3	1.72566	1.71409	46.1619	2.78115e-06	9.00297e-06
MIA2	1.72562	4.96558	168.122	2.28245e-10	3.7599e-09
FBXO4	1.72463	3.25135	111.273	5.60505e-09	4.60856e-08
KLHL25	1.72095	2.3026	54.3599	9.5118e-07	3.53988e-06
TCIRG1	1.72007	4.23898	138.385	1.05114e-09	1.20408e-08
CCDC125	1.71955	3.09433	156.296	4.05874e-10	5.8045e-09
FOXD3-AS1	1.71779	-1.59523	10.34	0.00496317	0.0078946
GMNN	1.71732	3.57919	95.4548	1.77007e-08	1.16798e-07
VAMP4	1.71592	3.28442	127.98	1.92464e-09	1.94687e-08
ZSCAN31	1.71549	1.33253	101.058	1.15725e-08	8.23746e-08
PRMT6	1.71401	2.40195	70.9621	1.51875e-07	7.24487e-07
PARP10	1.71399	3.12296	122.312	2.72588e-09	2.56422e-08
TRMT10A	1.71204	3.28062	194.905	7.02862e-11	1.54138e-09
SAMHD1	1.71125	2.57931	62.996	3.4901e-07	1.48279e-06
KIAA1614-AS1	1.71033	-0.542038	13.2008	0.00199333	0.00340167
LRAT	1.70996	3.06323	29.5566	4.47423e-05	0.000107152
LRRC75B	1.70912	2.20281	23.2488	0.000160275	0.000339769
NAIF1	1.70906	1.50015	67.7519	2.10357e-07	9.62441e-07
PDK1	1.70869	2.60032	97.5413	1.50731e-08	1.02136e-07
FNDC5	1.7058	-1.09598	11.8958	0.00298398	0.00494385
PPP1R3D	1.70562	2.02047	152.863	4.83251e-10	6.67893e-09
DLG2	1.70504	0.797031	41.3584	5.58199e-06	1.66304e-05
TSACC	1.70463	-0.604826	30.5907	3.38542e-05	8.30945e-05
ZFAND2A-DT	1.70443	1.63209	33.1324	2.13552e-05	5.49907e-05
TMEM45A	1.70089	4.43888	15.7238	0.0010325	0.00185634
GLI4	1.70019	2.97368	100.264	1.2275e-08	8.64586e-08
GSN	1.6995	7.7533	133.823	1.36331e-09	1.47764e-08
WDR31	1.69946	1.19207	69.3417	1.78744e-07	8.36535e-07
RNF122	1.6994	0.61132	36.9846	1.10994e-05	3.05749e-05
DHRS2	1.69917	-2.12542	10.8617	0.00416964	0.00673263
MINDY2	1.69653	4.8424	117.771	3.64068e-09	3.2247e-08
BRWD1-AS2	1.69587	-0.781102	33.1049	2.14591e-05	5.51777e-05
ALDH1A2	1.69577	-2.2518	13.5789	0.00177982	0.00306812
TP53INP1	1.69575	1.6318	35.7623	1.3588e-05	3.66076e-05
ARHGAP10	1.69419	5.25074	37.7423	1.11558e-05	3.07003e-05
WDR25	1.6941	2.08049	159.52	3.456e-10	5.09227e-09
LMF2	1.69236	4.73033	212.574	3.4978e-11	9.32373e-10
DSCAS	1.68965	-1.69056	12.1076	0.00279109	0.0046461
TMBIM4	1.68908	7.10437	107.26	7.3984e-09	5.7227e-08
DTWD1	1.68786	4.53078	142.768	8.24641e-10	1.00417e-08
JOSD2	1.68727	5.0449	177.203	1.50339e-10	2.76033e-09
SLC25A40	1.68717	1.9321	105.991	8.09256e-09	6.1783e-08
LYNX1	1.68586	2.89559	17.5152	0.000644618	0.00120554
ANXA6	1.68578	5.04078	35.9607	1.49147e-05	3.98018e-05
BOLA3	1.68571	5.63326	78.7245	7.24236e-08	3.85812e-07
SLC12A8	1.68497	2.38919	95.396	1.77817e-08	1.17059e-07
GRHL3	1.68433	-0.638332	14.1197	0.00151763	0.00264984
PARP9	1.68384	2.74446	103.795	9.47199e-09	7.00189e-08
UNC119	1.68326	4.18127	148.757	5.98197e-10	7.87596e-09
COMMD10	1.68154	4.55063	118.261	3.52708e-09	3.15446e-08
MYOM2	1.6809	0.766939	20.4645	0.000284996	0.000574351
BTG2	1.68074	6.29063	16.4339	0.000853794	0.00156051
LOC102723385	1.67585	-1.91795	25.967	8.38912e-05	0.000188668
HSD17B7	1.67544	3.8771	84.6663	4.27582e-08	2.45894e-07
CASP4	1.67467	5.93685	173.727	1.75975e-10	3.06727e-09
DHTKD1	1.67445	2.97875	31.4184	3.03663e-05	7.54131e-05
KCTD3	1.6741	5.30396	171.537	1.94615e-10	3.31924e-09
MED11	1.67395	4.38759	195.532	6.85012e-11	1.51401e-09
TMEM120B	1.67297	2.98983	134.695	1.29639e-09	1.42149e-08
BORCS6	1.67294	3.18702	160.918	3.22628e-10	4.84688e-09
OGFRL1	1.67259	6.87342	82.4547	5.18309e-08	2.89109e-07
B4GALT7	1.6708	3.2795	113.446	4.84023e-09	4.09431e-08
SCOC-AS1	1.67066	-1.00161	35.8781	1.33275e-05	3.60021e-05
MRPS34	1.66947	6.40996	116.13	4.0517e-09	3.5289e-08
ASH2L	1.66889	3.21818	144.112	7.66518e-10	9.48582e-09
RNF125	1.66861	1.47019	34.9901	1.54791e-05	4.11522e-05
PEX11G	1.66747	1.89366	57.6722	6.3863e-07	2.50101e-06
CANT1	1.66629	4.94147	87.8871	3.25491e-08	1.96647e-07
TMEM192	1.66593	4.21419	187.267	9.67868e-11	1.95249e-09
RAB20	1.66488	2.17196	56.1346	7.66614e-07	2.92242e-06
PGAP6	1.66252	4.29574	76.0785	9.25662e-08	4.75337e-07
CRYBB3	1.66232	-1.79628	32.7891	2.26941e-05	5.79308e-05
RRNAD1	1.66197	3.47759	148.064	6.20462e-10	8.10855e-09
TEAD2	1.66191	4.23517	138.423	1.0489e-09	1.20266e-08
DOK5	1.6619	4.00011	13.8536	0.00174243	0.00300771
PDE4DIP	1.66066	3.41405	51.1991	1.4181e-06	4.98544e-06
SLC35A5	1.66046	2.16472	106.161	7.99593e-09	6.11777e-08
HIRIP3	1.66029	3.2517	146.7	6.67054e-10	8.52004e-09
C2orf76	1.659	3.84935	195.092	6.97489e-11	1.53437e-09
LINC01376	1.65891	-1.65079	26.6558	7.28269e-05	0.00016598
ARPIN	1.65857	3.28331	125.8	2.19666e-09	2.15704e-08
KYAT3	1.65818	4.32463	211.419	3.65495e-11	9.61416e-10
SNX17	1.6567	5.4307	121.101	2.94189e-09	2.71667e-08
ITGA9	1.65653	-0.584516	16.0856	0.000871423	0.00159067
GTF3C5	1.65643	4.42244	158.111	3.70619e-10	5.40445e-09
TFAP4	1.65595	2.10935	91.3473	2.45059e-08	1.53376e-07
TMEM128	1.6543	3.54398	142.642	8.30356e-10	1.01025e-08
ZBED3-AS1	1.65262	1.75665	61.1796	4.26901e-07	1.75915e-06
CTSL	1.65261	3.33597	65.6769	2.61406e-07	1.15732e-06
RAB5IF	1.65208	7.03308	150.432	5.47986e-10	7.36621e-09
SQSTM1	1.6515	9.02331	81.5141	5.63248e-08	3.10734e-07
C4BPA	1.65063	3.46124	6.44886	0.0213764	0.0303921
ASPHD2	1.65056	-0.0681273	23.372	0.000146124	0.000312669
UQCC3	1.64934	5.3722	149.676	5.70056e-10	7.58335e-09
ARRDC2	1.64713	4.90648	28.0573	6.17465e-05	0.0001429
MKNK2	1.64605	6.42274	46.4091	2.74456e-06	8.90293e-06
TLE1	1.64449	6.83816	89.4005	2.87161e-08	1.75705e-07
STAMBPL1	1.64402	0.0584625	40.0213	6.84773e-06	1.98601e-05
LINC01303	1.64332	-1.76072	10.8898	0.00413123	0.00667597
LOC101928982	1.64229	-0.692584	42.3614	4.80361e-06	1.45721e-05
RAI2	1.64207	3.01744	49.8194	1.69499e-06	5.83237e-06
GIPC1	1.64147	7.16452	108.178	6.93809e-09	5.4534e-08
CPA4	1.64056	3.13216	21.7961	0.000228377	0.000469917
KLF9	1.63993	4.94527	48.2544	2.19863e-06	7.33275e-06
BCL2L1	1.63937	4.10779	108.921	6.58826e-09	5.24568e-08
ANKH	1.63759	4.13053	21.8416	0.000228762	0.000470573
STEAP1	1.63662	3.72048	28.7398	5.40854e-05	0.00012711
LAP3	1.63601	6.18403	52.2824	1.2623e-06	4.51884e-06
GGT6	1.63521	3.8673	85.9791	3.82185e-08	2.24737e-07
PARD6A	1.6352	2.06477	53.9024	1.00647e-06	3.7133e-06
CCDC121	1.63386	0.526024	39.8598	7.02122e-06	2.0309e-05
IL20RA	1.63342	4.0602	92.322	2.26601e-08	1.43479e-07
NUDT16	1.63324	4.30408	277.31	4.01947e-12	2.10701e-10
MPV17L2	1.6332	3.19597	85.3266	4.04039e-08	2.34943e-07
GEMIN8	1.63252	3.58019	208.328	4.11568e-11	1.0345e-09
MRPL27	1.63251	5.2623	137.038	1.13413e-09	1.27734e-08
C11orf65	1.63209	0.238666	45.2415	3.16476e-06	1.0085e-05
CBX2	1.63146	-1.54775	14.6975	0.0012843	0.00227169
FBXO16	1.63144	1.33032	74.6912	1.05574e-07	5.3035e-07
IER2	1.63107	9.81371	12.3631	0.00271422	0.00452883
MFSD11	1.62941	3.82621	118.813	3.40378e-09	3.06688e-08
CZIB	1.62925	4.39783	76.624	8.79491e-08	4.55945e-07
ZNF341	1.62915	0.103204	36.4325	1.21542e-05	3.31373e-05
ZFYVE21	1.62853	5.48925	98.0088	1.45459e-08	9.94724e-08
SLC1A1	1.62757	1.75897	16.9403	0.000730886	0.00135234
PLXNB3	1.62716	-1.82034	16.5681	0.00076465	0.00140853
OXLD1	1.62636	4.33286	141.569	8.80644e-10	1.05059e-08
NAMPT	1.62555	8.00072	92.2376	2.28136e-08	1.44258e-07
NUDT8	1.62349	4.47063	40.4987	6.76807e-06	1.96604e-05
LINC01133	1.62225	0.0105429	6.71752	0.0190144	0.0272926
NUBP1	1.62217	3.81575	143.201	8.05425e-10	9.8288e-09
NRL	1.62107	-0.110705	64.6301	2.92301e-07	1.27253e-06
PDZD7	1.62096	-0.335674	24.0163	0.000126883	0.000274751
SOD2-OT1	1.62018	-0.431909	13.5459	0.00179743	0.00309508
COL4A4	1.61989	-0.893596	11.5839	0.00329604	0.00541443
GRAMD1C	1.61975	2.67228	67.0436	2.26413e-07	1.02724e-06
DNMT3B	1.61951	-0.616406	27.4264	6.23376e-05	0.000144126
FDFT1	1.61727	7.02934	151.096	5.29389e-10	7.1709e-09
ACBD5	1.61667	3.77308	191.048	8.24909e-11	1.73096e-09
REEP4	1.61612	2.47669	112.372	5.20268e-09	4.35363e-08
NIFK-AS1	1.61519	2.59968	26.8484	7.32439e-05	0.000166744
CCDC90B	1.61453	4.90262	137.613	1.09782e-09	1.2399e-08
TBC1D2	1.61388	0.285644	97.1319	1.55523e-08	1.04829e-07
RNASE7	1.6136	-0.421481	3.68532	0.0721619	0.0934136
SUV39H1	1.61278	0.869604	49.3516	1.80299e-06	6.15669e-06
MATN2	1.61271	1.56336	37.7486	9.80412e-06	2.73379e-05
RIMS1	1.61221	0.260827	19.6907	0.000343608	0.000681464
MED18	1.61218	1.58389	57.5597	6.47134e-07	2.52809e-06
BCKDK	1.61167	4.90123	78.9248	7.1111e-08	3.79456e-07
GAS1RR	1.61162	0.315899	5.70233	0.0288581	0.0400363
AK7	1.61144	-0.680404	25.1437	9.96533e-05	0.000220391
FAM50A	1.61135	5.47737	168.503	2.24181e-10	3.70161e-09
KCNK6	1.60965	5.53262	83.9676	4.54172e-08	2.5855e-07
RTCA	1.60887	4.76399	185.27	1.0544e-10	2.07655e-09
RESF1	1.6078	5.34142	79.5776	6.70126e-08	3.59979e-07
C1GALT1C1	1.60705	4.50985	194.953	7.01475e-11	1.54073e-09
SOD3	1.60695	2.79289	60.7833	4.46363e-07	1.83236e-06
SEPTIN4	1.60628	3.16836	29.0495	4.80954e-05	0.000114309
AQP11	1.60628	-1.78795	19.8132	0.000333491	0.000663651
SELENOM	1.60551	8.14215	55.9785	7.81126e-07	2.97211e-06
ADD3	1.60537	5.19925	244.851	1.11205e-11	4.20404e-10
RNF187	1.60374	5.09081	154.262	4.49887e-10	6.28102e-09
KIAA1614	1.60343	-0.291931	13.6151	0.00176079	0.00303754
C11orf71	1.60259	2.79514	108.128	6.96195e-09	5.46606e-08
CBX4	1.60244	4.44413	68.6292	1.92204e-07	8.90366e-07
PCCA-DT	1.6017	3.39792	88.3428	3.13379e-08	1.90308e-07
ADCK5	1.60132	2.11334	68.6491	1.91813e-07	8.89138e-07
NGLY1	1.6	4.59794	213.293	3.40381e-11	9.14231e-10
FAM214B	1.59954	2.37583	48.0325	2.15127e-06	7.19351e-06
ETFBKMT	1.59954	1.43344	85.4554	3.99617e-08	2.33044e-07
H2AC12	1.59872	0.451858	8.32846	0.0102759	0.015456
CPEB1	1.59816	0.0761447	25.7199	8.83074e-05	0.000197623
GLUL	1.59764	6.57962	51.6763	1.33206e-06	4.72776e-06
H2BC7	1.59729	1.70524	8.60798	0.00940966	0.0142428
RRAGD	1.59705	5.53085	66.2409	2.46284e-07	1.10332e-06
XYLB	1.59426	1.25698	47.0388	2.46338e-06	8.09889e-06
TRAPPC13	1.59385	2.73173	173.316	1.79315e-10	3.11778e-09
CNNM3	1.59378	2.3575	29.7769	4.02887e-05	9.74127e-05
LINC01134	1.59367	-1.97216	20.0596	0.000314137	0.000628676
RASGRP3	1.5931	2.5074	41.3505	5.58872e-06	1.66469e-05
DOLK	1.59305	1.92152	73.3476	1.20142e-07	5.93389e-07
NRSN2-AS1	1.59255	1.13531	59.7589	5.01418e-07	2.02709e-06
LOC101927164	1.5925	1.4256	36.1998	1.2632e-05	3.4315e-05
PAIP1	1.59209	6.72175	90.6647	2.58981e-08	1.60523e-07
PGD	1.59178	5.22397	111.166	5.64602e-09	4.63144e-08
GPN3	1.59171	5.34096	166.599	2.45282e-10	3.94645e-09
HERC6	1.5917	2.29989	97.1153	1.55721e-08	1.04863e-07
SMIM20	1.58832	4.8353	107.676	7.1859e-09	5.59825e-08
LINC01750	1.58811	-0.724302	10.758	0.00431538	0.00694014
ABCA8	1.58788	-2.26698	14.5189	0.00135184	0.00237892
KLHDC1	1.58739	1.06104	72.8671	1.25886e-07	6.18941e-07
TMEM129	1.58738	3.48856	105.667	8.28164e-09	6.29878e-08
TGFB3	1.58616	1.18859	48.6979	1.96704e-06	6.65294e-06
POP4	1.58533	4.19534	150.998	5.32087e-10	7.19363e-09
GOLGA5	1.5853	3.78386	246.866	1.04023e-11	4.01872e-10
TACC3	1.58298	0.830989	24.1973	0.000121999	0.000265193
RRAS	1.5825	5.86871	89.8252	2.7733e-08	1.70175e-07
CHCHD4	1.58212	3.04084	146.024	6.91569e-10	8.74332e-09
PUSL1	1.58209	4.76101	108.875	6.6093e-09	5.25947e-08
BRCA2	1.58143	1.3675	48.8503	1.92736e-06	6.53153e-06
PCDH8	1.58126	-0.591537	4.84886	0.0419428	0.0566292
PCDHB4	1.58045	1.57126	53.1711	1.10244e-06	4.02523e-06
RBM45	1.57981	2.03825	128.613	1.8528e-09	1.89321e-08
DHRS12	1.57861	3.63831	70.2512	1.63065e-07	7.7264e-07
ZNF362	1.57826	2.26216	102.972	1.0055e-08	7.34262e-08
ALG5	1.57814	5.66283	176.414	1.55771e-10	2.83057e-09
FOXO3	1.57509	5.95663	53.8595	1.01183e-06	3.73015e-06
ERICH5	1.57505	1.83603	76.214	9.13941e-08	4.70346e-07
COMMD3	1.57455	5.1622	110.005	6.113e-09	4.94263e-08
HECW2	1.57314	-1.3547	20.7509	0.000266213	0.000540281
CPEB3	1.57266	3.11561	41.9761	5.08836e-06	1.53412e-05
IL18BP	1.57253	1.0548	28.8509	4.7103e-05	0.000112177
PLEKHH3	1.57184	4.44521	32.858	2.46164e-05	6.24309e-05
TMEM254	1.57073	3.04549	108.769	6.6584e-09	5.2866e-08
PPP1R14B-AS1	1.57052	1.25899	40.152	6.71084e-06	1.95274e-05
VRK2	1.56852	4.1074	155.721	4.17809e-10	5.93306e-09
NDST2	1.56842	1.89939	56.858	7.03145e-07	2.71645e-06
SNRPA1	1.56595	6.2202	149.176	5.85182e-10	7.74076e-09
KIAA2013	1.56516	4.78427	66.9997	2.27452e-07	1.03029e-06
CHPF	1.56504	5.03341	166.677	2.44381e-10	3.9428e-09
NPRL2	1.56466	3.69334	214.687	3.22946e-11	8.75744e-10
AMPD3	1.56411	0.0899076	24.0886	0.000124906	0.000270969
TMEM134	1.56398	6.17836	77.6146	8.0208e-08	4.21705e-07
EFHD1	1.56374	6.02151	44.1698	3.76366e-06	1.17832e-05
SLC22A18	1.56336	3.62391	97.9264	1.46373e-08	9.9807e-08
LINC01191	1.56329	0.631865	17.9641	0.000529729	0.00100792
JMJD4	1.56187	4.24662	71.2914	1.46984e-07	7.04734e-07
CIT	1.55926	-0.26918	21.9385	0.000201795	0.000419182
TMEM250	1.55853	3.1771	56.0808	7.71581e-07	2.93897e-06
RIPK3	1.55847	0.584199	42.545	4.67462e-06	1.42344e-05
SQOR	1.55837	5.89118	61.4029	4.16352e-07	1.72372e-06
LINC01270	1.55741	-2.25323	19.9776	0.000320435	0.000640189
DPYSL2	1.55692	5.30613	61.7404	4.00954e-07	1.67125e-06
LINC01615	1.55672	1.38395	16.6875	0.000760196	0.00140143
RAMP1	1.55641	-0.694552	27.1311	6.61431e-05	0.000152275
HPS6	1.5562	2.90743	57.7348	6.33951e-07	2.48522e-06
CCNI2	1.5562	-2.49805	9.05771	0.00774639	0.011908
RETSAT	1.55567	3.377	66.5235	2.39073e-07	1.07521e-06
AACS	1.55544	4.41457	139.792	9.71641e-10	1.13045e-08
ENDOU	1.55538	-0.726223	3.02779	0.100263	0.126334
MAGED1	1.55521	4.60871	62.4621	3.7012e-07	1.56026e-06
MMUT	1.55518	3.72128	112.029	5.32455e-09	4.41656e-08
RMDN1	1.55506	4.05066	100.183	1.23501e-08	8.68141e-08
GREB1L	1.55503	1.59081	48.6964	1.96743e-06	6.65294e-06
DDX43	1.55492	-0.188931	13.4045	0.00187492	0.00321557
BORA	1.5545	-0.768425	30.27	3.59447e-05	8.77826e-05
ORMDL3	1.55352	4.47347	160.123	3.35464e-10	4.97935e-09
TMEM42	1.55306	3.0499	146.889	6.60366e-10	8.47299e-09
RGCC	1.55293	7.52215	31.3439	3.03365e-05	7.53522e-05
FAM71A	1.55254	1.08281	4.1759	0.0571268	0.0753973
MAJIN	1.55251	-2.36381	25.8326	8.62612e-05	0.000193566
LZIC	1.55236	4.29653	179.839	1.33674e-10	2.49991e-09
MOSPD2	1.55206	3.21029	94.5816	1.89489e-08	1.23247e-07
IRX1	1.55162	4.90556	47.4565	2.4041e-06	7.92988e-06
ATPAF1	1.55095	3.70964	112.76	5.06821e-09	4.25145e-08
SNHG18	1.5507	1.26752	6.50949	0.0208619	0.0297174
IFT74-AS1	1.54935	-2.19174	14.0041	0.00156985	0.0027331
ASRGL1	1.548	4.45378	65.8687	2.5615e-07	1.13835e-06
FANCE	1.54726	1.12895	47.1732	2.41836e-06	7.9676e-06
APBB3	1.54685	1.4922	31.5285	2.84787e-05	7.12397e-05
PDHA1	1.54663	5.95313	114.023	4.65712e-09	3.96798e-08
ACOT13	1.54637	4.77497	105.678	8.27498e-09	6.29711e-08
TM7SF3	1.54597	3.78548	79.3163	6.86205e-08	3.68056e-07
NEK3	1.54587	2.24141	53.5648	1.04956e-06	3.85012e-06
PATZ1	1.54585	2.91167	134.954	1.27726e-09	1.40379e-08
YTHDF3-AS1	1.54573	1.51092	92.7604	2.18808e-08	1.39234e-07
RAI14	1.5452	5.07605	19.5626	0.00038834	0.000761399
PDK2	1.54437	3.14278	130.109	1.69467e-09	1.76489e-08
TTC39B	1.54255	3.16755	108.199	6.92793e-09	5.44845e-08
ORC5	1.54164	1.68805	88.6971	3.04311e-08	1.852e-07
SMIM30	1.54136	5.17862	83.0204	4.93214e-08	2.76533e-07
PLXND1	1.5411	1.1634	36.9263	1.12058e-05	3.08139e-05
ZNF449	1.53982	0.627928	40.1373	6.72613e-06	1.95597e-05
LIMK1	1.53958	3.45693	72.8351	1.26279e-07	6.20657e-07
GAS2L1	1.53948	3.96167	76.6139	8.80321e-08	4.56208e-07
ZNF524	1.53945	4.87196	154.716	4.39611e-10	6.18042e-09
SPR	1.53936	3.68166	101.298	1.13689e-08	8.1129e-08
FCER1G	1.53872	-0.314878	8.10554	0.011077	0.0165673
ERMAP	1.53858	1.85093	181.039	1.26777e-10	2.39009e-09
CDKN1C	1.53832	5.30808	40.3227	6.84035e-06	1.98428e-05
C2orf88	1.53783	3.93062	21.4177	0.000248147	0.000507119
HOXC10	1.53575	0.394833	7.30386	0.0152123	0.0222331
CBY1	1.53482	4.03089	160.44	3.30287e-10	4.91804e-09
ASB8	1.53454	3.94171	146.013	6.91975e-10	8.74332e-09
SRR	1.53365	1.87677	52.1563	1.25297e-06	4.49227e-06
GRM2	1.53332	-1.62926	22.4004	0.000181615	0.000381095
SPATA12	1.53272	-1.34849	25.3462	9.54897e-05	0.000212148
PRSS36	1.53256	1.85938	48.2623	2.08556e-06	7.0024e-06
FAH	1.53236	3.43055	76.0332	9.29611e-08	4.77191e-07
UFL1	1.531	5.11151	82.5254	5.15093e-08	2.87656e-07
SLC25A29	1.53095	5.1474	92.8166	2.17831e-08	1.38674e-07
PRKCZ	1.52836	3.59354	192.226	7.85282e-11	1.66766e-09
SLC2A4RG	1.52822	4.65892	123.388	2.54889e-09	2.43344e-08
RAB26	1.52822	-0.659343	34.5418	1.67109e-05	4.41606e-05
PTCH1	1.52819	1.46538	28.3512	5.19142e-05	0.000122538
IQCH-AS1	1.52723	2.2399	71.8931	1.38495e-07	6.70915e-07
HDHD2	1.52723	3.53539	105.296	8.50329e-09	6.41203e-08
PNPLA4	1.52698	4.4488	95.1033	1.81918e-08	1.19192e-07
CNNM2	1.52693	1.30062	62.1499	3.83121e-07	1.60833e-06
ZNRF2	1.52657	5.09073	69.9708	1.67728e-07	7.92607e-07
VEPH1	1.52566	1.97627	23.6222	0.000141344	0.000303546
LLGL2	1.5233	4.9853	58.816	5.58866e-07	2.22993e-06
DGLUCY	1.52262	2.84986	47.2011	2.40911e-06	7.94269e-06
BTC	1.5224	2.01121	90.1104	2.7094e-08	1.66981e-07
SRD5A1	1.52209	2.86254	16.7667	0.000772892	0.0014226
TMEM210	1.52089	-0.161169	36.8175	1.14075e-05	3.13074e-05
RFT1	1.52036	2.62889	76.5758	8.83465e-08	4.57501e-07
TECR	1.52033	6.93132	135.021	1.27232e-09	1.39945e-08
DDAH1	1.51918	4.47589	108.225	6.91505e-09	5.44439e-08
F8A3	1.51861	-1.96944	3.56503	0.0762234	0.0982743
SP140L	1.51814	3.88414	77.1749	8.35457e-08	4.37297e-07
DEFB1	1.51754	6.66794	10.9419	0.00424521	0.00684212
FTL	1.51695	10.4442	57.5802	6.45577e-07	2.52448e-06
POLI	1.51648	2.4717	107.839	7.10396e-09	5.54975e-08
WNT9A	1.51527	1.62543	20.4869	0.000289736	0.000583069
BTBD6	1.51404	4.84759	39.4192	7.73168e-06	2.21775e-05
ITGAX	1.51337	-2.08806	7.1641	0.0157217	0.0229115
COQ2	1.51319	2.96445	91.1871	2.4825e-08	1.54893e-07
SLC16A1	1.51177	4.14071	48.6832	2.00532e-06	6.75998e-06
ADRA2A	1.51089	-0.16441	3.97012	0.0628299	0.0822164
GTPBP2	1.51057	3.58655	87.6643	3.316e-08	1.99739e-07
LOC283194	1.51017	-0.890014	16.7322	0.000731742	0.00135375
EDEM2	1.50943	3.25557	113.321	4.88076e-09	4.11871e-08
POLR3GL	1.5094	4.00942	155.048	4.32272e-10	6.09866e-09
IDH2	1.509	6.74527	75.074	1.01791e-07	5.1539e-07
HOXB2	1.50855	2.75069	6.42632	0.0215713	0.0306321
NDUFAF1	1.50839	3.73626	120.116	3.13154e-09	2.85997e-08
SDHAF4	1.50824	2.38714	59.1864	5.35465e-07	2.14811e-06
FAM53A	1.50748	-0.779781	28.4977	5.04494e-05	0.0001194
CMPK1	1.50631	7.72657	119.994	3.15602e-09	2.87673e-08
H2AC16	1.50603	-0.739588	11.2605	0.00365894	0.00596471
FAM167B	1.50466	1.87569	4.59489	0.0471149	0.063027
NOL3	1.50445	4.41209	175.366	1.63326e-10	2.92069e-09
MLIP	1.50421	-1.98129	19.8222	0.000332757	0.00066246
TMSB4X	1.50385	10.3377	27.7726	5.93383e-05	0.000137793
STK17B	1.5038	4.79211	91.7316	2.37588e-08	1.49231e-07
LRRC29	1.50376	0.524408	64.5917	2.93509e-07	1.27622e-06
CCDC107	1.50164	5.46645	110.245	6.01303e-09	4.87297e-08
LOC102724770	1.5009	2.30369	11.4544	0.00360205	0.00587944
TPMT	1.50039	4.74914	73.0303	1.23903e-07	6.11105e-07
YKT6	1.50001	4.7274	126.024	2.16681e-09	2.13288e-08
FAM162A	1.49998	6.20516	106.619	7.74076e-09	5.93866e-08
MMAA	1.4999	1.97841	88.1171	3.19315e-08	1.9358e-07
NSF	1.49976	3.15626	129.534	1.75357e-09	1.81018e-08
CCDC160	1.49952	1.05784	17.378	0.000620403	0.00116475
KANSL1-AS1	1.49911	3.25175	7.31428	0.0152136	0.0222331
CATSPER3	1.49908	-1.29052	39.3681	7.58023e-06	2.17767e-05
HDHD3	1.49883	5.24439	72.1665	1.34818e-07	6.56222e-07
TSPAN3	1.49876	5.47988	72.8915	1.25587e-07	6.18116e-07
SIRPA	1.49817	4.75793	80.9278	5.93451e-08	3.24602e-07
MRM1	1.49782	0.742408	32.1684	2.53593e-05	6.39814e-05
FN3K	1.49655	1.30553	51.3634	1.38662e-06	4.89463e-06
PSRC1	1.49492	0.098891	8.46116	0.00965855	0.0145976
LINC02068	1.49468	-2.08636	13.7272	0.00170322	0.00294652
NDUFV3	1.49396	5.65825	100.076	1.2449e-08	8.72915e-08
IL34	1.49263	4.37514	29.6405	4.30045e-05	0.00010332
TMEM63A	1.49085	4.7006	130.546	1.6514e-09	1.74039e-08
ICAM3	1.49014	3.59639	77.4872	8.11597e-08	4.25598e-07
NME6	1.49002	3.46996	147.316	6.4556e-10	8.33612e-09
STAMBP	1.48994	4.45559	163.1	2.90087e-10	4.48522e-09
VMAC	1.48975	1.59994	141.747	8.72063e-10	1.04335e-08
GPS1	1.48908	4.4489	125.392	2.25228e-09	2.20398e-08
TUBGCP5	1.4889	1.58879	97.663	1.49339e-08	1.01388e-07
RWDD2B	1.48862	2.33035	113.772	4.73592e-09	4.02763e-08
TAF6L	1.48844	2.56114	108.788	6.64966e-09	5.28264e-08
HTATIP2	1.4879	5.3871	79.7695	6.5858e-08	3.54587e-07
ACAD8	1.48747	3.06969	100.856	1.17465e-08	8.34446e-08
CACNB2	1.48737	0.474393	22.9654	0.000159937	0.00033924
PTGR1	1.48672	5.74417	80.3077	6.27378e-08	3.40649e-07
PEX10	1.48627	3.53368	95.5117	1.76226e-08	1.16337e-07
GOLT1B	1.48625	4.35673	135.316	1.25101e-09	1.38249e-08
DBT	1.48585	3.11509	81.2177	5.78297e-08	3.17679e-07
GCA	1.48562	5.48656	46.2909	2.78987e-06	9.02303e-06
H4C11	1.48492	-0.0712637	12.4821	0.00248321	0.00416655
TOM1L1	1.4841	4.77532	61.1795	4.26907e-07	1.75915e-06
SIGIRR	1.48323	5.19169	271.129	4.83539e-12	2.34036e-10
HAGH	1.48235	5.56034	221.525	2.50656e-11	7.33299e-10
TLN2	1.48175	3.37232	55.7643	8.01553e-07	3.04081e-06
ZNF185	1.48166	2.42599	52.1263	1.25776e-06	4.50373e-06
SH3GLB1	1.47962	7.38948	220.277	2.62384e-11	7.56622e-10
KIAA1671-AS1	1.4796	1.66522	26.4825	7.54483e-05	0.000171486
NFU1	1.47946	4.51169	143.258	8.02901e-10	9.8288e-09
MAGEH1	1.47906	1.81445	76.2218	9.13275e-08	4.70175e-07
ARMT1	1.4779	4.15681	102.683	1.02693e-08	7.47585e-08
XPC	1.47691	3.85599	120.643	3.02851e-09	2.78571e-08
MLST8	1.47652	3.76264	58.3524	5.89773e-07	2.33213e-06
METTL23	1.47613	4.8902	144.804	7.38394e-10	9.21425e-09
PRLR	1.47603	5.13264	51.7755	1.31527e-06	4.68233e-06
AKTIP	1.47543	3.53975	72.6801	1.28205e-07	6.29243e-07
LOC102606465	1.47542	1.98532	92.895	2.16476e-08	1.37999e-07
TIRAP	1.474	0.586463	81.1787	5.80312e-08	3.18404e-07
TMEM141	1.47355	6.34588	90.391	2.64811e-08	1.63704e-07
DPM3	1.47347	5.80799	110.803	5.78775e-09	4.72845e-08
STXBP1	1.4729	4.18507	239.128	1.3481e-11	4.75475e-10
ZC2HC1C	1.47289	1.02736	22.694	0.000169967	0.000358948
CHMP6	1.47222	3.3675	73.6065	1.17169e-07	5.80128e-07
SEMA4G	1.47215	1.35693	25.6364	8.98593e-05	0.000200777
ANGEL1	1.47184	1.40527	38.5161	8.67054e-06	2.46151e-05
MRPL53	1.47158	2.62388	47.5091	2.30977e-06	7.66354e-06
POLR2G	1.46938	4.87154	115.216	4.30284e-09	3.71551e-08
PIGV	1.46804	2.91323	111.197	5.63425e-09	4.62975e-08
NSL1	1.46772	3.70893	101.95	1.08356e-08	7.79955e-08
EPB41L5	1.46732	4.77551	106.281	7.92778e-09	6.07222e-08
OPLAH	1.467	2.2413	48.7526	1.9527e-06	6.61105e-06
PAK4	1.4669	4.41489	70.8764	1.53177e-07	7.30207e-07
IL12RB2	1.46653	-1.24287	15.9381	0.000907328	0.00165023
MRPL58	1.46629	4.20737	130.382	1.6675e-09	1.74855e-08
ADI1	1.46585	6.42576	138.455	1.04705e-09	1.20266e-08
TCEANC	1.46583	0.403016	34.3156	1.73735e-05	4.5723e-05
OR7C1	1.4649	-1.51436	10.4674	0.0047548	0.00758713
UFSP2	1.46474	4.18188	118.532	3.46601e-09	3.10904e-08
NIF3L1	1.46466	2.3141	100.987	1.16335e-08	8.27665e-08
ADPRS	1.46411	4.95134	97.7567	1.48276e-08	1.0091e-07
BICDL2	1.46366	5.80535	75.1533	1.01027e-07	5.12439e-07
AIFM3	1.46317	-0.244443	29.2777	4.33853e-05	0.000104185
TAF1A-AS1	1.46305	-0.54989	32.2539	2.49722e-05	6.31787e-05
CCDC51	1.46287	2.34113	110.581	5.87632e-09	4.78418e-08
TRPM2	1.46257	0.421791	29.8068	3.92241e-05	9.49853e-05
MAMDC2	1.46214	-0.459286	14.0038	0.00156997	0.0027331
SAR1B	1.46139	6.66909	154.481	4.44891e-10	6.23599e-09
CYP21A2	1.46078	-0.85839	6.66275	0.0192477	0.0276049
CYBRD1	1.45959	4.8063	48.4938	2.0216e-06	6.80834e-06
STN1	1.45832	3.71164	97.0668	1.56301e-08	1.05152e-07
TMEM61	1.4583	3.35824	51.9758	1.28208e-06	4.57456e-06
NDUFA2	1.45549	7.02656	100.938	1.16759e-08	8.3027e-08
LY6G5C	1.45518	1.1533	53.0261	1.12265e-06	4.0927e-06
SOX10	1.45487	5.42665	31.0142	3.32479e-05	8.17629e-05
GPR155	1.45456	2.35724	27.1312	6.7409e-05	0.000154735
LOC101929705	1.4542	-0.781721	26.2701	7.88053e-05	0.000178598
DOLPP1	1.45363	1.92101	107.984	7.03237e-09	5.50602e-08
C18orf32	1.45327	6.13136	76.9878	8.50135e-08	4.43662e-07
DHRS7B	1.45323	4.60991	127.336	2.00085e-09	2.00526e-08
MAST1	1.45319	-0.743678	28.4661	5.07617e-05	0.000120059
TC2N	1.45283	6.99723	150.014	5.60063e-10	7.47864e-09
PAAF1	1.45207	1.87979	40.149	6.71401e-06	1.95326e-05
EGLN1	1.45134	4.1484	183.045	1.16111e-10	2.22457e-09
SPTB	1.44943	-1.28801	14.778	0.00125513	0.00222511
KLHL26	1.44916	1.38572	43.1909	4.25077e-06	1.31017e-05
ARPC3	1.44893	8.22312	93.1252	2.12552e-08	1.35804e-07
PNPLA6	1.44886	3.47384	41.6842	5.31468e-06	1.59452e-05
[truncated: 12,103 more rows]

## Sheet: Supplementary Dataset 8
Supplementary Dataset 8: Gene ontology (GO) terms for differentially expressed genes (DEGs) between luminal cells which were upregulated in luminal progenitor (LP) compared to luminal cluster (LC) cells.
	GO.ID	Term	Annotated	Significant	Expected	classicFisher	genes	GeneRatio
1	GO:0070268	cornification	49	6	0.36	1.4e-06	DSC3, KRT17, KRT23, KRT6B, PI3, PKP1	0.0674157
2	GO:1904707	positive regulation of vascular associated smooth muscle cell proliferation	27	4	0.2	4.2e-05	EDN1, FGF2, GJA1, IGFBP5	0.0449438
3	GO:0008285	negative regulation of cell population proliferation	490	16	3.6	5.5e-05	BCL2, CAV1, CCN3, COL18A1, CXCL1, CYP1B1, ETS1, GJA1, IGFBP5, LIF, RERG, RUNX3, SOX7, SPARC, TGFB1I1, WNK2	0.179775
4	GO:0001525	angiogenesis	355	12	2.61	0.00014	AKT3, CALD1, CAV1, CCN3, COL18A1, COL8A2, CYP1B1, EDN1, ETS1, FGF2, SPARC, TNFAIP2	0.134831
5	GO:0046888	negative regulation of hormone secretion	44	4	0.32	0.00016	CCN3, EDN1, GJA1, LIF	0.0449438
6	GO:0007155	cell adhesion	939	21	6.9	0.00019	ACHE, ANTXR1, ATP1B1, BCL2, CAV1, CCN3, COL18A1, COL8A2, CYP1B1, DSC3, ETS1, FAT1, LAMC2, LIF, PKP1, RUNX3, SGCE, SSPN, TGFB1I1, TIAM1, TTYH1	0.235955
7	GO:0031069	hair follicle morphogenesis	17	3	0.12	0.00024	BCL2, IGFBP5, KRT17	0.0337079
8	GO:0086064	cell communication by electrical coupling involved in cardiac conduction	17	3	0.12	0.00024	ATP1B1, CAV1, GJA1	0.0337079
9	GO:1905332	positive regulation of morphogenesis of an epithelium	24	3	0.18	0.00069	FGF2, GJA1, LIF	0.0337079
10	GO:0014909	smooth muscle cell migration	51	4	0.37	0.00076	BCL2, CCN3, IGFBP5, PLAT	0.0449438
11	GO:0001937	negative regulation of endothelial cell proliferation	26	3	0.19	0.00088	CAV1, GJA1, SPARC	0.0337079
12	GO:0022898	regulation of transmembrane transporter activity	169	5	1.24	0.00105	ATP1B1, BCL2, CAV1, GJA1, WNK2	0.0561798
13	GO:0140115	export across plasma membrane	30	3	0.22	0.00135	ANO6, ATP1B1, GJA1	0.0337079
14	GO:0030198	extracellular matrix organization	247	11	1.82	0.00179	ADAMTS4, ANTXR1, CAV1, COL18A1, COL8A2, CYP1B1, ETS1, FGF2, LAMC2, MMP7, SPARC	0.123596
15	GO:1901381	positive regulation of potassium ion transmembrane transport	21	3	0.15	0.00182	ANO6, ATP1B1, WNK2	0.0337079
16	GO:0001101	response to acid chemical	93	3	0.68	0.00229	AKR1B1, COL18A1, EDN1	0.0337079
17	GO:0010649	regulation of cell communication by electrical coupling	10	2	0.07	0.00231	CAV1, GJA1	0.0224719
18	GO:0016264	gap junction assembly	10	2	0.07	0.00231	CAV1, GJA1	0.0224719
19	GO:0045793	positive regulation of cell size	10	2	0.07	0.00231	AKT3, EDN1	0.0224719
20	GO:0031645	negative regulation of nervous system process	10	2	0.07	0.00231	CCN3, TMEM98	0.0224719
21	GO:0035809	regulation of urine volume	10	2	0.07	0.00231	AKR1B1, EDN1	0.0224719
22	GO:1905564	positive regulation of vascular endothelial cell proliferation	11	2	0.08	0.00281	AKT3, FGF2	0.0224719
23	GO:0070885	negative regulation of calcineurin-NFAT signaling cascade	11	2	0.08	0.00281	FHL2, RCAN1	0.0224719
24	GO:0045907	positive regulation of vasoconstriction	11	2	0.08	0.00281	CAV1, GJA1	0.0224719
25	GO:0002931	response to ischemia	40	3	0.29	0.00312	BCL2, CAV1, GJA1	0.0337079
26	GO:0032496	response to lipopolysaccharide	214	6	1.57	0.0038	CXCL1, EDN1, GJA1, SLPI, SPARC, TNIP3	0.0674157
27	GO:2000651	positive regulation of sodium ion transmembrane transporter activity	13	2	0.1	0.00395	ATP1B1, WNK2	0.0224719
28	GO:0051216	cartilage development	125	6	0.92	0.00429	CCN3, EDN1, FGF2, MGP, RUNX3, SNORC	0.0674157
29	GO:0090136	epithelial cell-cell adhesion	14	2	0.1	0.00459	CCN3, CYP1B1	0.0224719
30	GO:0035590	purinergic nucleotide receptor signaling pathway	14	2	0.1	0.00459	ADORA2B, ANO6	0.0224719
31	GO:0098801	regulation of renal system process	15	2	0.11	0.00527	EDN1, GJA1	0.0224719
32	GO:0061003	positive regulation of dendritic spine morphogenesis	15	2	0.11	0.00527	DBN1, TIAM1	0.0224719
33	GO:0045109	intermediate filament organization	15	2	0.11	0.00527	KRT17, PKP1	0.0224719
34	GO:0044342	type B pancreatic cell proliferation	15	2	0.11	0.00527	CCN3, IGFBP5	0.0224719
35	GO:0009617	response to bacterium	375	10	2.76	0.00592	CA3, CAV1, CXCL1, EDN1, GJA1, PI3, SERPINB9, SLPI, SPARC, TNIP3	0.11236
36	GO:2000811	negative regulation of anoikis	16	2	0.12	0.006	BCL2, CAV1	0.0224719
37	GO:0010952	positive regulation of peptidase activity	157	3	1.15	0.006	ANTXR1, CAV1, SOX7	0.0337079
38	GO:0007565	female pregnancy	123	7	0.9	0.00617	AKR1B1, BCL2, ETS1, GJA1, IGFBP5, LIF, MMP7	0.0786517
39	GO:0007186	G protein-coupled receptor signaling pathway	420	7	3.09	0.00635	ADORA2B, CAV1, CXCL1, EDN1, HCAR1, HCAR2, TIAM1	0.0786517
40	GO:0060135	maternal process involved in female pregnancy	42	4	0.31	0.0065	AKR1B1, GJA1, LIF, MMP7	0.0449438
41	GO:0061045	negative regulation of wound healing	45	4	0.33	0.0065	EDN1, FGF2, GJA1, PLAT	0.0449438
42	GO:0019748	secondary metabolic process	33	3	0.24	0.00663	AKR1B1, BCL2, CYP1B1	0.0337079
43	GO:0032507	maintenance of protein location in cell	56	3	0.41	0.00666	CAV1, DBN1, GJA1	0.0337079
44	GO:0090050	positive regulation of cell migration involved in sprouting angiogenesis	17	2	0.12	0.00676	AKT3, FGF2	0.0224719
45	GO:0014897	striated muscle hypertrophy	61	3	0.45	0.00722	EDN1, IGFBP5, TIAM1	0.0337079
46	GO:1901861	regulation of muscle tissue development	22	2	0.16	0.00728	BCL2, IGFBP5	0.0224719
47	GO:0046697	decidualization	18	2	0.13	0.00757	GJA1, LIF	0.0224719
48	GO:0001662	behavioral fear response	19	2	0.14	0.00842	BCL2, GJA1	0.0224719
49	GO:0048873	homeostasis of number of cells within a tissue	19	2	0.14	0.00842	AKT3, BCL2	0.0224719
50	GO:0051930	regulation of sensory perception of pain	19	2	0.14	0.00842	CCN3, EDN1	0.0224719

## Sheet: Supplementary Dataset 9
Supplementary Dataset 9: Gene ontology (GO) terms for differentially expressed genes (DEGs) between luminal cells which were upregulated in luminal cluster (LC) cells compared to luminal progenitor (LP) cells.
	GO.ID	Term	Annotated	Significant	Expected	classicFisher	genes	GeneRatio
1	GO:0006882	cellular zinc ion homeostasis	29	6	0.21	4.5e-08	MT1E, MT1G, MT1H, MT1M, SLC30A2, SLC39A12	0.0697674
2	GO:0010273	detoxification of copper ion	10	4	0.07	4.8e-07	MT1E, MT1G, MT1H, MT1M	0.0465116
3	GO:0071276	cellular response to cadmium ion	30	5	0.21	2e-06	HMOX1, MT1E, MT1G, MT1H, MT1M	0.0581395
4	GO:0071294	cellular response to zinc ion	16	4	0.11	4e-06	MT1E, MT1G, MT1H, MT1M	0.0465116
5	GO:0071280	cellular response to copper ion	17	4	0.12	5.3e-06	MT1E, MT1G, MT1H, MT1M	0.0465116
6	GO:0045926	negative regulation of growth	188	5	1.34	8.5e-06	MT1E, MT1G, MT1H, MT1M, SPP1	0.0581395
7	GO:0010744	positive regulation of macrophage derived foam cell differentiation	10	3	0.07	4e-05	CD36, LPL, PLA2G3	0.0348837
8	GO:0019432	triglyceride biosynthetic process	33	4	0.23	0.00018	GPAT2, LPL, MOGAT1, THRSP	0.0465116
9	GO:0030194	positive regulation of blood coagulation	17	3	0.12	0.00022	CD36, CPB2, SERPINF2	0.0348837
10	GO:0010884	positive regulation of lipid storage	20	3	0.14	0.00036	CD36, CIDEA, LPL	0.0348837
11	GO:0006968	cellular defense response	26	3	0.18	0.0008	KLRC2, KLRC3, LY96	0.0348837
12	GO:0034383	low-density lipoprotein particle clearance	27	3	0.19	0.00089	CD36, HMOX1, IL19	0.0348837
13	GO:0030449	regulation of complement activation	33	3	0.23	0.00162	C7, CPB2, VSIG4	0.0348837
14	GO:0007595	lactation	36	3	0.26	0.00209	CSN2, CSN3, XDH	0.0348837
15	GO:0006957	complement activation, alternative pathway	10	2	0.07	0.00216	C7, VSIG4	0.0232558
16	GO:0001696	gastric acid secretion	10	2	0.07	0.00216	HRH2, SLC9A4	0.0232558
17	GO:0050912	detection of chemical stimulus involved in sensory perception of taste	10	2	0.07	0.00216	CA6, LPO	0.0232558
18	GO:0050913	sensory perception of bitter taste	10	2	0.07	0.00216	CA6, LPO	0.0232558
19	GO:0070278	extracellular matrix constituent secretion	11	2	0.08	0.00263	CPB2, CREB3L1	0.0232558
20	GO:0006590	thyroid hormone generation	12	2	0.09	0.00314	DIO1, SLC5A5	0.0232558
21	GO:0010755	regulation of plasminogen activation	12	2	0.09	0.00314	CPB2, SERPINF2	0.0232558
22	GO:0010885	regulation of cholesterol storage	12	2	0.09	0.00314	CD36, LPL	0.0232558
23	GO:0010889	regulation of sequestering of triglyceride	12	2	0.09	0.00314	CIDEA, LPL	0.0232558
24	GO:0019835	cytolysis	12	2	0.09	0.00314	C7, LYZ	0.0232558
25	GO:0006910	phagocytosis, recognition	13	2	0.09	0.0037	CD36, FCN2	0.0232558
26	GO:0050830	defense response to Gram-positive bacterium	46	3	0.33	0.00421	CD36, FCN2, LYZ	0.0348837
27	GO:0042730	fibrinolysis	14	2	0.1	0.00429	CPB2, SERPINF2	0.0232558
28	GO:0071404	cellular response to low-density lipoprotein particle stimulus	15	2	0.11	0.00493	CD36, LPL	0.0232558
29	GO:0042744	hydrogen peroxide catabolic process	16	2	0.11	0.00561	LPO, PXDNL	0.0232558
30	GO:0031214	biomineral tissue development	101	3	0.72	0.00627	ODAM, SPP1, STATH	0.0348837
31	GO:0006706	steroid catabolic process	17	2	0.12	0.00633	CEL, SPP1	0.0232558
32	GO:0002694	regulation of leukocyte activation	346	7	2.46	0.0068	CD33, HHLA2, HMOX1, KLRC2, PLA2G3, TNFAIP8L2, VSIG4	0.0813953
33	GO:0042493	response to drug	239	6	1.7	0.00702	CPB2, FABP3, HMOX1, LPL, RET, TIMP4	0.0697674
34	GO:0032941	secretion by tissue	18	2	0.13	0.00709	CEL, STATH	0.0232558
35	GO:0019433	triglyceride catabolic process	18	2	0.13	0.00709	FABP3, LPL	0.0232558
36	GO:0031664	regulation of lipopolysaccharide-mediated signaling pathway	18	2	0.13	0.00709	CD36, LY96	0.0232558
37	GO:0070542	response to fatty acid	49	3	0.35	0.00774	CD36, FABP3, LPL	0.0348837
38	GO:0071577	zinc ion transmembrane transport	19	2	0.13	0.00788	SLC30A2, SLC39A12	0.0232558
39	GO:2000193	positive regulation of fatty acid transport	19	2	0.13	0.00788	FABP3, PLA2G3	0.0232558
40	GO:0007589	body fluid secretion	57	5	0.4	0.00901	CEL, CSN2, CSN3, STATH, XDH	0.0581395
41	GO:0032760	positive regulation of tumor necrosis factor production	61	3	0.43	0.00926	CD36, LPL, LY96	0.0348837
42	GO:0042742	defense response to bacterium	126	6	0.89	0.00931	CD36, FCN2, LALBA, LPO, LYZ, STATH	0.0697674
43	GO:0032967	positive regulation of collagen biosynthetic process	21	2	0.15	0.00959	CREB3L1, SERPINF2	0.0232558
44	GO:0010955	negative regulation of protein processing	21	2	0.15	0.00959	CPB2, SERPINF2	0.0232558
45	GO:0019439	aromatic compound catabolic process	535	6	3.8	0.01135	ALDH1L1, CIDEA, ENTPD3, HGD, HMOX1, XDH	0.0697674
46	GO:0050892	intestinal absorption	23	2	0.16	0.01145	CD36, CEL	0.0232558
47	GO:0046700	heterocycle catabolic process	522	5	3.71	0.01259	ALDH1L1, CIDEA, ENTPD3, HMOX1, XDH	0.0581395
48	GO:1901361	organic cyclic compound catabolic process	554	8	3.93	0.01276	ALDH1L1, CEL, CIDEA, ENTPD3, HGD, HMOX1, SPP1, XDH	0.0930233
49	GO:0050953	sensory perception of light stimulus	99	3	0.7	0.01394	PAX6, PCDH15, ZIC2	0.0348837
50	GO:0046473	phosphatidic acid metabolic process	39	2	0.28	0.01403	GPAT2, PLA2G3	0.0232558

## Sheet: Supplementary Dataset 10
Supplementary Dataset 10: Cell signatures for each cell type including: basal (BA), hormone responsive (HR), luminal cluster 1 and 2 (LC1 and LC2), luminal progenitor (LP) or stromal (ST). Either with all overlapping genes removed (All_overlapping_removed=TRUE) or genes overlapping with LPs not removed (All_overlapping_removed=FALSE).
Cell_Type_Signature	Gene_ID	All_overlapping_removed?
BA	CXCL14	TRUE
BA	COL17A1	TRUE
BA	OXTR	TRUE
BA	LTBP2	TRUE
BA	AMIGO2	TRUE
BA	ACTG2	TRUE
BA	MME	TRUE
BA	FBXO2	TRUE
BA	NGFR	TRUE
BA	EFEMP1	TRUE
BA	SBDS	TRUE
BA	POSTN	TRUE
BA	TNS4	TRUE
BA	SYT8	TRUE
BA	MAOB	TRUE
BA	MATN2	TRUE
BA	RNF152	TRUE
BA	DLL1	TRUE
BA	TP63	TRUE
BA	FST	TRUE
BA	SOX11	TRUE
BA	TMEM237	TRUE
BA	DSG3	TRUE
BA	SNCA	TRUE
BA	CD200	TRUE
BA	CTNNAL1	TRUE
BA	BOC	TRUE
BA	IL17B	TRUE
BA	KCNMB1	TRUE
BA	ARL4D	TRUE
BA	SAMD5	TRUE
BA	GRP	TRUE
BA	GPC3	TRUE
BA	NRG1	TRUE
BA	CLMP	TRUE
BA	IRX4	TRUE
BA	FHOD3	TRUE
BA	RNASE7	TRUE
BA	NSG1	TRUE
BA	KLHL13	TRUE
BA	GAS1	TRUE
BA	MGME1	TRUE
BA	TMTC1	TRUE
BA	FGFR2	TRUE
BA	WIF1	TRUE
BA	TRMT9B	TRUE
BA	CALML3	TRUE
BA	TENM2	TRUE
BA	FAM210B	TRUE
BA	HAS3	TRUE
BA	RASSF10	TRUE
BA	HRAS	TRUE
BA	CEBPA	TRUE
BA	TCEAL7	TRUE
BA	GPC1	TRUE
BA	SBSPON	TRUE
BA	PAMR1	TRUE
BA	ISM1	TRUE
BA	FZD1	TRUE
BA	SLC27A6	TRUE
BA	SULF1	TRUE
BA	PRX	TRUE
BA	LGALS7	TRUE
BA	ABCC3	TRUE
BA	NOTCH4	TRUE
BA	NT5DC3	TRUE
BA	SCG5	TRUE
BA	LAMP2	TRUE
BA	OSR1	TRUE
BA	CRISPLD1	TRUE
BA	ITGBL1	TRUE
BA	CC2D1A	TRUE
BA	FAM184A	TRUE
BA	MAMDC2	TRUE
BA	SOBP	TRUE
BA	PLCH2	TRUE
BA	NTF3	TRUE
BA	PDPN	TRUE
BA	SLC41A1	TRUE
BA	RGS12	TRUE
BA	JAG2	TRUE
BA	ZC2HC1A	TRUE
BA	PDGFD	TRUE
BA	CHL1	TRUE
BA	SEMA4A	TRUE
BA	COLCA1	TRUE
BA	POLR1G	TRUE
BA	YBX3	TRUE
BA	IL1RAP	TRUE
BA	C8orf88	TRUE
BA	PEG3	TRUE
BA	INTU	TRUE
BA	PDE1C	TRUE
BA	AMOTL1	TRUE
BA	ARMCX2	TRUE
BA	TCEAL2	TRUE
BA	INTS6L	TRUE
BA	AJUBA	TRUE
BA	BMP4	TRUE
BA	CLDN11	TRUE
BA	EFNB1	TRUE
BA	PAK3	TRUE
BA	NPTN	TRUE
BA	LAYN	TRUE
BA	CCDC8	TRUE
BA	BCAR3	TRUE
BA	COL9A2	TRUE
BA	RNF227	TRUE
BA	STMN3	TRUE
BA	FZD8	TRUE
BA	CHST3	TRUE
BA	NETO2	TRUE
BA	TNRC18	TRUE
BA	ETV1	TRUE
BA	MRFAP1	TRUE
BA	KLHL42	TRUE
BA	EOGT	TRUE
BA	GLIS2	TRUE
BA	ARHGAP23	TRUE
BA	CACHD1	TRUE
BA	CDK2	TRUE
BA	MED26	TRUE
BA	SIPA1L1	TRUE
BA	FLVCR1	TRUE
BA	TFPI2	TRUE
BA	DSEL	TRUE
BA	POU2F2	TRUE
BA	TAF4B	TRUE
BA	GRPEL1	TRUE
BA	EXT1	TRUE
HR	ANKRD30A	TRUE
HR	AGR3	TRUE
HR	AFF3	TRUE
HR	TSPAN5	TRUE
HR	STC2	TRUE
HR	AR	TRUE
HR	ACADSB	TRUE
HR	ITGAV	TRUE
HR	CAPN8	TRUE
HR	TFF3	TRUE
HR	ERBB4	TRUE
HR	FOXA1	TRUE
HR	HSPA5	TRUE
HR	ABCD3	TRUE
HR	ASPH	TRUE
HR	EREG	TRUE
HR	PGR	TRUE
HR	TMEM45B	TRUE
HR	FTO	TRUE
HR	MANF	TRUE
HR	TMCO3	TRUE
HR	GOLM1	TRUE
HR	SCUBE2	TRUE
HR	TFF1	TRUE
HR	ADGRV1	TRUE
HR	NQO1	TRUE
HR	COL4A5	TRUE
HR	CCDC74A	TRUE
HR	ENPP1	TRUE
HR	TM4SF18	TRUE
HR	NRIP3	TRUE
HR	MPP7	TRUE
HR	SLC44A4	TRUE
HR	GPR160	TRUE
HR	VSIG2	TRUE
HR	EVL	TRUE
HR	TOM1L2	TRUE
HR	CROT	TRUE
HR	KIF16B	TRUE
HR	SUSD3	TRUE
HR	C1orf21	TRUE
HR	SGK3	TRUE
HR	NOVA1	TRUE
HR	MAPK8	TRUE
HR	FAM177A1	TRUE
HR	TFAP2B	TRUE
HR	EEF1A2	TRUE
HR	DCDC2	TRUE
HR	LYPD6B	TRUE
HR	SPTSSB	TRUE
HR	ARL3	TRUE
HR	MAGI3	TRUE
HR	GALNT6	TRUE
HR	PTPN13	TRUE
HR	SDR16C5	TRUE
HR	SCARB2	TRUE
HR	IBTK	TRUE
HR	LASP1	TRUE
HR	MISP	TRUE
HR	CLSTN2	TRUE
HR	LINC00504	TRUE
HR	VEGFC	TRUE
HR	PIGT	TRUE
HR	PHGR1	TRUE
HR	LIN7A	TRUE
HR	DNAH5	TRUE
HR	LIMD1	TRUE
HR	WWP1	TRUE
HR	DACH1	TRUE
HR	C2CD4A	TRUE
HR	TLCD5	TRUE
HR	CADPS2	TRUE
HR	ATP6V0B	TRUE
HR	CACNB4	TRUE
HR	FSIP1	TRUE
HR	P4HA1	TRUE
HR	SPDEF	TRUE
HR	NEK10	TRUE
HR	MYB	TRUE
HR	EGOT	TRUE
HR	AKR7A3	TRUE
HR	DNAJC3	TRUE
HR	PIP	TRUE
HR	SFMBT2	TRUE
HR	PLA2G12A	TRUE
HR	TRAFD1	TRUE
HR	MRPS10	TRUE
HR	SLC26A3	TRUE
HR	SLC6A6	TRUE
HR	BUB3	TRUE
HR	GREB1	TRUE
HR	SYBU	TRUE
HR	APBB2	TRUE
HR	DIO2	TRUE
HR	PDZK1	TRUE
HR	WNT4	TRUE
HR	MLLT3	TRUE
HR	MBTPS1	TRUE
HR	KCNC2	TRUE
HR	ABAT	TRUE
HR	CCDC170	TRUE
HR	ECI2	TRUE
HR	TMEM41B	TRUE
HR	SEC14L2	TRUE
HR	ZNF626	TRUE
HR	C19orf33	TRUE
HR	C6orf141	TRUE
HR	PLPPR3	TRUE
HR	PGM3	TRUE
HR	TNIK	TRUE
HR	MSX2	TRUE
HR	PNMT	TRUE
HR	FAM171B	TRUE
HR	KIF12	TRUE
HR	RAB30	TRUE
HR	CDK2AP2	TRUE
HR	COL4A6	TRUE
HR	MAPT	TRUE
HR	LRBA	TRUE
HR	RNF10	TRUE
HR	ALDH3B2	TRUE
HR	FAM204A	TRUE
HR	PON2	TRUE
HR	FLOT1	TRUE
HR	CTNND2	TRUE
HR	GDE1	TRUE
HR	MUCL1	TRUE
HR	MIPOL1	TRUE
HR	DGKD	TRUE
HR	ZNF680	TRUE
HR	FUT8	TRUE
HR	TBILA	TRUE
HR	LNX2	TRUE
HR	SRPX2	TRUE
HR	KIF5C	TRUE
HR	TSPAN1	TRUE
HR	EBF4	TRUE
HR	WBP1L	TRUE
HR	FAM174B	TRUE
HR	SLC16A9	TRUE
HR	SEL1L	TRUE
HR	CLIC6	TRUE
HR	EFR3A	TRUE
HR	NBEA	TRUE
HR	GLCCI1	TRUE
HR	KLHL5	TRUE
HR	TMEM50B	TRUE
HR	AMFR	TRUE
HR	INPP5J	TRUE
HR	MAGEF1	TRUE
HR	SFXN5	TRUE
HR	PHYHD1	TRUE
HR	TTC36	TRUE
HR	SLC41A2	TRUE
HR	IFT122	TRUE
HR	INSIG2	TRUE
HR	ZBTB18	TRUE
HR	YIPF6	TRUE
HR	CELSR1	TRUE
HR	CETN2	TRUE
HR	GALNT10	TRUE
HR	TIMM17A	TRUE
HR	ETNK2	TRUE
HR	SLC35A3	TRUE
HR	LZTFL1	TRUE
HR	ITGB5	TRUE
HR	DNAH14	TRUE
HR	DEGS2	TRUE
HR	SEC16A	TRUE
HR	CELSR2	TRUE
HR	LPGAT1	TRUE
HR	CMTM4	TRUE
HR	FAAH	TRUE
HR	AK3	TRUE
HR	SEMA3B	TRUE
HR	TRIQK	TRUE
HR	EFCAB14	TRUE
HR	SMIM29	TRUE
HR	DMXL1	TRUE
HR	MRPL42	TRUE
HR	SHC2	TRUE
HR	ANKRD42	TRUE
HR	CLTC	TRUE
HR	CHST15	TRUE
HR	ARHGAP29-AS1	TRUE
HR	NCEH1	TRUE
HR	SLC39A10	TRUE
HR	HID1	TRUE
HR	CHCHD5	TRUE
HR	DNAJC10	TRUE
HR	SMIM15	TRUE
HR	PI15	TRUE
HR	GTF2H2	TRUE
HR	FAM104A	TRUE
HR	MBOAT7	TRUE
HR	TGOLN2	TRUE
HR	DHX32	TRUE
HR	ARFGEF2	TRUE
HR	FNDC4	TRUE
HR	SUDS3	TRUE
HR	TMEM60	TRUE
HR	MAP9	TRUE
HR	A1BG	TRUE
HR	BEX4	TRUE
HR	TSPYL1	TRUE
HR	BTRC	TRUE
HR	TMEM241	TRUE
HR	SORD	TRUE
HR	CREB3L4	TRUE
HR	POU2F1	TRUE
HR	SLC35F6	TRUE
HR	EPS8L1	TRUE
HR	RNF144B	TRUE
HR	DPCD	TRUE
HR	HLTF	TRUE
HR	NAP1L4	TRUE
HR	GMFB	TRUE
HR	BCL2L12	TRUE
HR	CHDH	TRUE
HR	CAP2	TRUE
HR	RIC1	TRUE
HR	ANKRD50	TRUE
HR	ZNF254	TRUE
HR	PTPN3	TRUE
HR	SLC22A5	TRUE
HR	FANK1	TRUE
HR	CAP1	TRUE
HR	MIOS	TRUE
HR	COPA	TRUE
HR	VPS37A	TRUE
HR	CFAP97	TRUE
HR	USP14	TRUE
HR	P4HTM	TRUE
HR	GNA12	TRUE
HR	BORCS7	TRUE
HR	ZDHHC21	TRUE
HR	ALOX5	TRUE
HR	SPATA20	TRUE
HR	RAB27A	TRUE
HR	C5orf15	TRUE
HR	ARCN1	TRUE
HR	KLHDC10	TRUE
HR	LIG4	TRUE
HR	TMEM25	TRUE
HR	CERS2	TRUE
HR	SPRING1	TRUE
HR	TVP23B	TRUE
HR	GALNT2	TRUE
HR	HBS1L	TRUE
HR	HDAC1	TRUE
HR	NCBP2	TRUE
HR	STARD13	TRUE
HR	SELENOI	TRUE
HR	DAZAP2	TRUE
HR	DNAL1	TRUE
HR	IFT88	TRUE
HR	TP53INP2	TRUE
HR	SGPP1	TRUE
HR	ZFAND3	TRUE
HR	NCKAP5	TRUE
HR	ARHGAP35	TRUE
HR	LGALS8	TRUE
HR	DPY19L1	TRUE
HR	C2orf49	TRUE
HR	NOS1AP	TRUE
HR	STX1A	TRUE
HR	ABCC1	TRUE
HR	ZNF117	TRUE
HR	RFFL	TRUE
HR	TTLL5	TRUE
HR	TTC14	TRUE
HR	NDE1	TRUE
HR	FAM20B	TRUE
HR	NFYA	TRUE
HR	TRAK1	TRUE
HR	TMEM67	TRUE
HR	BPNT2	TRUE
HR	ZBED1	TRUE
HR	ATF6	TRUE
HR	HTT	TRUE
HR	KIF3B	TRUE
HR	TFE3	TRUE
HR	GCNA	TRUE
HR	TPP2	TRUE
HR	CLASP2	TRUE
HR	AP1G1	TRUE
HR	FAM120A	TRUE
HR	ZNF483	TRUE
HR	GPD2	TRUE
HR	ACVR1	TRUE
HR	GBA2	TRUE
HR	AKAP11	TRUE
HR	MTMR9	TRUE
HR	SCAMP4	TRUE
HR	RNF34	TRUE
HR	TFDP2	TRUE
HR	ILRUN	TRUE
HR	N4BP2	TRUE
HR	ZMYND11	TRUE
HR	PI4KB	TRUE
HR	VIRMA	TRUE
HR	DCTN1	TRUE
HR	PAF1	TRUE
HR	GPBP1L1	TRUE
HR	CDC42BPB	TRUE
HR	MAP4K3	TRUE
HR	SIN3B	TRUE
HR	CCDC126	TRUE
HR	CTDSPL2	TRUE
HR	ZNF264	TRUE
HR	DNMT1	TRUE
HR	PRDM4	TRUE
HR	TMTC3	TRUE
HR	PIKFYVE	TRUE
HR	SNX16	TRUE
HR	UBP1	TRUE
HR	AMOTL2	TRUE
HR	TRIM23	TRUE
HR	POLR3E	TRUE
HR	UBR4	TRUE
HR	PDPK1	TRUE
HR	TUBD1	TRUE
HR	EPG5	TRUE
HR	ARID3A	TRUE
LC1	ABHD5	TRUE
LC1	SQSTM1	TRUE
LC1	GABARAPL1	TRUE
LC1	PIK3IP1	TRUE
LC1	MKNK2	TRUE
LC1	ZBTB7B	TRUE
LC1	MT1F	TRUE
LC1	GPRC5C	TRUE
LC1	BCAR1	TRUE
LC1	TMEM87A	TRUE
LC1	CDC34	TRUE
LC1	H2AC6	TRUE
LC1	DAPK2	TRUE
LC1	FRAT2	TRUE
LC1	RHOU	TRUE
LC1	ANKRD37	TRUE
LC1	CLCA4	TRUE
LC1	C1GALT1	TRUE
LC1	KLHDC8B	TRUE
LC1	ARMCX6	TRUE
LC1	ZMYND8	TRUE
LC1	OSBPL9	TRUE
LC1	PLEKHG3	TRUE
LC1	FUT3	TRUE
LC1	ADPRS	TRUE
LC1	SLC30A1	TRUE
LC1	SLC2A1	TRUE
LC1	VIPR1	TRUE
LC1	N4BP3	TRUE
LC1	KCNJ2	TRUE
LC1	C1orf35	TRUE
LC1	RIN2	TRUE
LC1	YPEL3	TRUE
LC1	PLEKHH3	TRUE
LC1	SPSB3	TRUE
LC1	KLF15	TRUE
LC1	TLR1	TRUE
LC1	SUCO	TRUE
LC1	ZNF467	TRUE
LC1	MAP1S	TRUE
LC1	ARHGAP27	TRUE
LC1	ZNF750	TRUE
LC1	NFIC	TRUE
LC1	LZTS2	TRUE
LC1	TPRN	TRUE
LC1	MGAT4B	TRUE
LC1	PLIN5	TRUE
LC1	CD58	TRUE
LC1	CRYBG3	TRUE
LC1	MAML3	TRUE
LC1	B3GNT3	TRUE
LC1	MOB2	TRUE
LC1	NRBF2	TRUE
LC1	FAXDC2	TRUE
LC1	ZNF107	TRUE
LC1	DBP	TRUE
LC1	KAT5	TRUE
LC1	PAK4	TRUE
LC1	TMEM107	TRUE
LC1	TOM1	TRUE
LC1	CCDC107	TRUE
LC1	CASP3	TRUE
LC1	TBC1D10A	TRUE
LC1	NRBP1	TRUE
LC1	C11orf52	TRUE
LC1	GCLM	TRUE
LC1	CCNO	TRUE
LC1	ZNF296	TRUE
LC1	SPSB2	TRUE
LC1	OSGIN1	TRUE
LC1	B3GNT7	TRUE
LC1	B3GALT4	TRUE
LC1	TMOD1	TRUE
LC1	SP140L	TRUE
LC1	DTWD1	TRUE
LC1	H2BC5	TRUE
LC1	HECTD3	TRUE
LC1	NR1D1	TRUE
LC1	TMEM61	TRUE
LC1	ZNF33A	TRUE
LC1	DLG3	TRUE
LC1	DENND1B	TRUE
LC1	RRAGC	TRUE
LC1	TRIB3	TRUE
LC1	STOML1	TRUE
LC1	AP5B1	TRUE
LC1	OSBPL2	TRUE
LC1	PWWP2B	TRUE
LC1	MTHFR	TRUE
LC1	KEAP1	TRUE
LC1	FCHO2	TRUE
LC1	SESN1	TRUE
LC1	RXRA	TRUE
LC1	SSH3	TRUE
LC1	SLCO4A1	TRUE
LC1	RNF13	TRUE
LC1	ITSN1	TRUE
LC1	FAM120B	TRUE
LC1	SLC36A1	TRUE
LC1	EYA2	TRUE
LC1	GCLC	TRUE
LC1	TIGD5	TRUE
LC1	PPP1R2	TRUE
LC1	RDX	TRUE
LC1	NUDT16L1	TRUE
LC1	VRK2	TRUE
LC1	TMBIM1	TRUE
LC1	TCF7	TRUE
LC1	SPNS2	TRUE
LC1	GTPBP2	TRUE
LC1	NR1D2	TRUE
LC1	PPCDC	TRUE
LC1	RAPGEF2	TRUE
LC1	ADAM15	TRUE
LC1	TMEM184A	TRUE
LC1	H4C8	TRUE
LC1	GRK2	TRUE
LC1	CACFD1	TRUE
LC1	CDKN1C	TRUE
LC1	FHOD1	TRUE
LC1	MED10	TRUE
LC1	CUTC	TRUE
LC1	PRKCD	TRUE
LC1	RHBDF1	TRUE
LC1	RASAL1	TRUE
LC1	PAQR4	TRUE
LC1	LPIN2	TRUE
LC1	CEP68	TRUE
LC1	WDR13	TRUE
LC1	ADORA1	TRUE
LC1	MTUS1	TRUE
LC1	LOC100505774	TRUE
LC1	TMEM106B	TRUE
LC1	CCSAP	TRUE
LC1	MYZAP	TRUE
LC1	TAOK3	TRUE
LC1	HP1BP3	TRUE
LC1	TRIOBP	TRUE
LC1	SPATA2L	TRUE
LC1	RAPGEF3	TRUE
LC1	TBC1D15	TRUE
LC1	MUC20	TRUE
LC1	H2BC4	TRUE
LC1	RIPOR2	TRUE
LC1	IL15RA	TRUE
LC1	ZBED3	TRUE
LC1	NT5C2	TRUE
LC1	CHKA	TRUE
LC1	SLC2A4RG	TRUE
LC1	KAT2B	TRUE
LC1	LGALSL	TRUE
LC1	PBDC1	TRUE
LC1	XPC	TRUE
LC1	PPFIBP2	TRUE
LC1	PIP4P1	TRUE
LC1	TATDN3	TRUE
LC1	FGD4	TRUE
LC1	SLC29A1	TRUE
LC1	CCNDBP1	TRUE
LC1	LENG9	TRUE
LC1	LRRC2	TRUE
LC1	CENPB	TRUE
LC1	SLFN13	TRUE
LC1	CRBN	TRUE
LC1	FAM222A	TRUE
LC1	TFEB	TRUE
LC1	C15orf61	TRUE
LC1	SPATC1L	TRUE
LC1	PGPEP1	TRUE
LC1	GOLGA2	TRUE
LC1	CXorf38	TRUE
LC1	STXBP1	TRUE
LC1	TLR4	TRUE
LC1	PTPRA	TRUE
LC1	STK19	TRUE
LC1	PRR15L	TRUE
LC1	TMEM11	TRUE
LC1	CPEB3	TRUE
LC1	SIRT7	TRUE
LC1	SMARCD2	TRUE
LC1	FAM110C	TRUE
LC1	TCF25	TRUE
LC1	ATP2B2	TRUE
LC1	STEAP1	TRUE
LC1	ACBD5	TRUE
LC1	SERTAD4	TRUE
LC1	RAB40C	TRUE
LC1	DHRS3	TRUE
LC1	ESRP2	TRUE
LC1	RNF43	TRUE
LC1	DENND3	TRUE
LC1	USF2	TRUE
LC1	GPHN	TRUE
LC1	TBC1D30	TRUE
LC1	PCDH9	TRUE
LC1	CDCA7L	TRUE
LC1	CCDC90B	TRUE
LC1	CPA4	TRUE
LC1	PELO	TRUE
LC1	TARS3	TRUE
LC1	CYBC1	TRUE
LC1	APOBR	TRUE
LC1	GAS2L1	TRUE
LC1	LIMK1	TRUE
LC1	TBC1D24	TRUE
LC1	HPS5	TRUE
LC1	ZNF276	TRUE
LC1	AVEN	TRUE
LC1	AMDHD2	TRUE
LC1	TMEM192	TRUE
LC1	GCNT1	TRUE
LC1	FAM160B2	TRUE
LC1	LIN7B	TRUE
LC1	TLCD1	TRUE
LC1	ZNHIT2	TRUE
LC1	PPFIA3	TRUE
LC1	TPK1	TRUE
LC1	LOC105369332	TRUE
LC1	MACIR	TRUE
LC1	SMARCA2	TRUE
LC1	CDC42BPG	TRUE
LC1	SATB1	TRUE
LC1	RFNG	TRUE
LC1	CISH	TRUE
LC1	PYROXD1	TRUE
LC1	RAB5A	TRUE
LC1	GNAI1	TRUE
LC1	EFNA4	TRUE
LC1	SLC35C1	TRUE
LC1	CYHR1	TRUE
LC1	SEC31A	TRUE
LC1	TIGD2	TRUE
LC1	JDP2	TRUE
LC1	PCAT1	TRUE
LC1	ZNF598	TRUE
LC1	PDE11A	TRUE
LC1	C4orf19	TRUE
LC1	TLR6	TRUE
LC1	BCL2L1	TRUE
LC1	AATK	TRUE
LC1	ASB8	TRUE
LC1	BCL11A	TRUE
LC1	CIR1	TRUE
LC1	SNW1	TRUE
LC1	CDC42EP2	TRUE
LC1	EXOC1	TRUE
LC1	FAM241A	TRUE
LC1	C15orf39	TRUE
LC1	CNPPD1	TRUE
LC1	GATAD1	TRUE
LC1	OSR2	TRUE
LC1	PUF60	TRUE
LC1	REPS2	TRUE
LC1	GOLT1B	TRUE
LC1	KBTBD3	TRUE
LC1	TK2	TRUE
LC1	FRMD8	TRUE
LC1	EEF2K	TRUE
LC1	L3MBTL4	TRUE
LC1	PDRG1	TRUE
LC1	SMAP1	TRUE
LC1	ARFRP1	TRUE
LC1	MCOLN3	TRUE
LC1	DIP2A	TRUE
LC1	MED16	TRUE
LC1	SIX5	TRUE
LC1	TIMM29	TRUE
LC1	TRIM27	TRUE
LC1	FRAT1	TRUE
LC1	UBL4A	TRUE
LC1	TMEM187	TRUE
LC1	EGLN1	TRUE
LC1	CNNM3	TRUE
LC1	ZNF787	TRUE
LC1	CDK9	TRUE
LC1	H2AC8	TRUE
LC1	FADD	TRUE
LC1	RNF114	TRUE
LC1	MAP3K21	TRUE
LC1	ACOT11	TRUE
LC1	STX17	TRUE
LC1	NME6	TRUE
LC1	TSKU	TRUE
LC1	DNAJC1	TRUE
LC1	DISP1	TRUE
LC1	NDST1	TRUE
LC1	USP43	TRUE
LC1	RAB11FIP5	TRUE
LC1	VAT1	TRUE
LC1	SRSF8	TRUE
LC1	DHRS13	TRUE
LC1	PDIK1L	TRUE
LC1	MAD2L1BP	TRUE
LC1	CLPX	TRUE
LC1	OSER1-DT	TRUE
LC1	CASP8	TRUE
LC1	N4BP2L1	TRUE
LC1	ABCB9	TRUE
LC1	SELENOO	TRUE
LC1	RSAD2	TRUE
LC1	RBM18	TRUE
LC1	MROH6	TRUE
LC1	FAM217B	TRUE
LC1	HSH2D	TRUE
LC1	DVL1	TRUE
LC1	H2BC11	TRUE
LC1	DYNC1LI1	TRUE
LC1	LRAT	TRUE
LC1	FBXL8	TRUE
LC1	OSBPL10	TRUE
LC1	ZBTB8A	TRUE
LC1	TDP2	TRUE
LC1	C10orf90	TRUE
LC1	XPA	TRUE
LC1	MOSPD2	TRUE
LC1	MANSC1	TRUE
LC1	CTNS	TRUE
LC1	PROX1	TRUE
LC1	RGL1	TRUE
LC1	FBXO8	TRUE
LC1	TMUB2	TRUE
LC1	FEM1C	TRUE
LC1	SLC38A3	TRUE
LC1	FAM114A2	TRUE
LC1	C1orf50	TRUE
LC1	BRD8	TRUE
LC1	RASGEF1C	TRUE
LC1	CYP20A1	TRUE
LC1	CALCOCO1	TRUE
LC1	MICALL2	TRUE
LC1	MLYCD	TRUE
LC1	PLA2G4C	TRUE
LC1	TMCO4	TRUE
LC1	MTMR14	TRUE
LC1	HOXA5	TRUE
LC1	F8A1	TRUE
LC1	ACAP3	TRUE
LC1	GNMT	TRUE
LC1	H4C5	TRUE
LC1	KRR1	TRUE
LC1	RRNAD1	TRUE
LC1	DGKA	TRUE
LC1	BORCS6	TRUE
LC1	ZC3H7A	TRUE
LC1	RCOR3	TRUE
LC1	EGLN2	TRUE
LC1	CBR3	TRUE
LC1	CORO2A	TRUE
LC1	GRAMD1C	TRUE
LC1	LZIC	TRUE
LC1	SLC12A8	TRUE
LC1	ZNF395	TRUE
LC1	CIAO3	TRUE
LC1	SESN2	TRUE
LC1	DDAH2	TRUE
LC1	ZDHHC14	TRUE
LC1	KCNJ16	TRUE
LC1	MINDY3	TRUE
LC1	SNRNP35	TRUE
LC1	ANKZF1	TRUE
LC1	PARP10	TRUE
LC1	TENT5C	TRUE
LC1	ANKRD13A	TRUE
LC1	UBTF	TRUE
LC1	ROR1	TRUE
LC1	LNX1	TRUE
LC1	LINC00847	TRUE
LC1	GGA2	TRUE
LC1	BOLA1	TRUE
LC1	PPIF	TRUE
LC1	PIGBOS1	TRUE
LC1	ACVR1B	TRUE
LC1	THRA	TRUE
LC1	NELFB	TRUE
LC1	STAT5B	TRUE
LC1	MAP3K3	TRUE
LC1	IFIT2	TRUE
LC1	UBR2	TRUE
LC1	PICK1	TRUE
LC1	CLK3	TRUE
LC1	ZNF518A	TRUE
LC1	KLHDC2	TRUE
LC1	CNOT8	TRUE
LC1	ZNF688	TRUE
LC1	MRNIP	TRUE
LC1	GOLGA5	TRUE
LC1	MRPL46	TRUE
LC1	LIPE	TRUE
LC1	CMTR2	TRUE
LC1	NRCAM	TRUE
LC1	TPCN1	TRUE
LC1	ESRRG	TRUE
LC1	PCNT	TRUE
LC1	LNPEP	TRUE
LC1	TLK1	TRUE
LC1	CLN3	TRUE
LC1	THAP7	TRUE
LC1	MALSU1	TRUE
LC1	ZSWIM8	TRUE
LC1	FAM83E	TRUE
LC1	CEP63	TRUE
LC1	C9orf72	TRUE
LC1	THRAP3	TRUE
LC1	PAGR1	TRUE
LC1	FLJ20021	TRUE
LC1	SAMD1	TRUE
LC1	CNBP	TRUE
LC1	TRIM65	TRUE
LC1	PLXNA3	TRUE
LC1	SERINC5	TRUE
LC1	TMEM250	TRUE
LC1	WDSUB1	TRUE
LC1	GAB1	TRUE
LC1	E4F1	TRUE
LC1	STIM2	TRUE
LC1	C15orf65	TRUE
LC1	NUBP1	TRUE
LC1	NCOA1	TRUE
LC1	NFKBIL1	TRUE
LC1	WDR33	TRUE
LC1	DIMT1	TRUE
LC1	STON2	TRUE
LC1	TRMT44	TRUE
LC1	YEATS4	TRUE
LC1	GGPS1	TRUE
LC1	PC	TRUE
LC1	H1-4	TRUE
LC1	CCDC137	TRUE
LC1	TMED1	TRUE
LC1	RABIF	TRUE
LC1	ALS2CL	TRUE
LC1	PTRH1	TRUE
LC1	EPN3	TRUE
LC1	KMT5C	TRUE
LC1	FBXL6	TRUE
LC1	ZFPL1	TRUE
LC1	MSL3	TRUE
LC1	PIAS4	TRUE
LC1	PYGB	TRUE
LC1	GLI4	TRUE
LC1	OMA1	TRUE
LC1	PRKAB1	TRUE
LC1	GLRX2	TRUE
LC1	SLC27A1	TRUE
LC1	TMEM242	TRUE
LC1	CPT2	TRUE
LC1	C18orf21	TRUE
LC1	SFXN3	TRUE
LC1	ZNF821	TRUE
LC1	NADK2	TRUE
LC1	HPS6	TRUE
LC1	RNF146	TRUE
LC1	OCEL1	TRUE
LC1	MISP3	TRUE
LC1	BFAR	TRUE
LC1	CDC42	TRUE
LC1	GSTA3	TRUE
LC1	GAS8	TRUE
LC1	ABCA5	TRUE
LC1	PRKACB	TRUE
LC1	KCNQ3	TRUE
LC1	ZBTB2	TRUE
LC1	LINC02009	TRUE
LC1	IFI30	TRUE
LC1	TMEM203	TRUE
LC1	TLCD4	TRUE
LC1	MKRN2OS	TRUE
LC1	TMPRSS11E	TRUE
LC1	MTAP	TRUE
LC1	PLEKHM1	TRUE
LC1	FAM98C	TRUE
LC1	ZFAND2A	TRUE
LC1	GTF2IRD1	TRUE
LC1	GOSR1	TRUE
LC1	SLC25A13	TRUE
LC1	TNK1	TRUE
LC1	MTA3	TRUE
LC1	ATG9A	TRUE
LC1	ANKRD22	TRUE
LC1	TAX1BP3	TRUE
LC1	DTX2	TRUE
LC1	RBBP8NL	TRUE
LC1	DIXDC1	TRUE
LC1	SREK1IP1	TRUE
LC1	RASGRP3	TRUE
LC1	NTMT1	TRUE
LC1	MRPL38	TRUE
LC1	PPP1R37	TRUE
LC1	ACOT4	TRUE
LC1	TCP11L2	TRUE
LC1	ZNF579	TRUE
LC1	SLBP	TRUE
LC1	CCDC125	TRUE
LC1	NEK7	TRUE
LC1	MMP15	TRUE
LC1	IL4R	TRUE
LC1	ZNF844	TRUE
LC1	FOXN2	TRUE
LC1	ING3	TRUE
LC1	CXXC4	TRUE
LC1	GPANK1	TRUE
LC1	PISD	TRUE
LC1	PLCG2	TRUE
LC1	ZNF282	TRUE
LC1	LEO1	TRUE
LC1	WASHC1	TRUE
LC1	RNF170	TRUE
LC1	SH3BP2	TRUE
LC1	SP6	TRUE
LC1	EFL1	TRUE
LC1	EXOSC7	TRUE
LC1	TBC1D20	TRUE
LC1	MACROD2	TRUE
LC1	PDCL	TRUE
LC1	TEC	TRUE
LC1	SMPDL3A	TRUE
LC1	SETD6	TRUE
LC1	C2CD4D	TRUE
LC1	SCAMP1	TRUE
LC1	TRIM24	TRUE
LC1	TRMT10A	TRUE
LC1	LDB1	TRUE
LC1	TPD52L2	TRUE
LC1	INO80	TRUE
LC1	KLHL25	TRUE
LC1	ZNF710	TRUE
LC1	UBE2J2	TRUE
LC1	FAM160A2	TRUE
LC1	CCDC91	TRUE
LC1	SNX6	TRUE
LC1	SCYL1	TRUE
LC1	NADK	TRUE
LC1	SAP30BP	TRUE
LC1	SMAD1	TRUE
LC1	RGL2	TRUE
LC1	HK2	TRUE
LC1	ARHGEF16	TRUE
LC1	ABHD16A	TRUE
LC1	APH1B	TRUE
LC1	TAF12	TRUE
LC1	ERCC5	TRUE
LC1	ZNHIT3	TRUE
LC1	ZFPM1	TRUE
LC1	SPOP	TRUE
LC1	RASA1	TRUE
LC1	RNFT1-DT	TRUE
LC1	TBL3	TRUE
LC1	AFG3L2	TRUE
LC1	ING5	TRUE
LC1	DHTKD1	TRUE
LC1	TMEM42	TRUE
LC1	EZH1	TRUE
LC1	RUSC1	TRUE
LC1	SURF6	TRUE
LC1	CHURC1	TRUE
LC1	LRIG1	TRUE
LC1	ABTB1	TRUE
LC1	AP3D1	TRUE
LC1	PPP2R5A	TRUE
LC1	OXSM	TRUE
LC1	ZNF766	TRUE
LC1	RMND5B	TRUE
LC1	PYCR3	TRUE
LC1	AASDH	TRUE
LC1	ZNF205	TRUE
LC1	ZC3H6	TRUE
LC1	RDH13	TRUE
LC1	ARL8A	TRUE
LC1	NOXA1	TRUE
LC1	TPGS1	TRUE
LC1	POLK	TRUE
LC1	RETREG2	TRUE
LC1	C19orf25	TRUE
LC1	SMG9	TRUE
LC1	LONRF1	TRUE
LC1	CDC25B	TRUE
LC1	GTPBP10	TRUE
LC1	TRIM11	TRUE
LC1	MNT	TRUE
LC1	GPR157	TRUE
LC1	TMEM102	TRUE
LC1	H1-3	TRUE
LC1	ARVCF	TRUE
LC1	DYNLL2	TRUE
LC1	MIER2	TRUE
LC1	TRIM13	TRUE
LC1	RAD50	TRUE
LC1	NDUFAF1	TRUE
LC1	ZNF75A	TRUE
LC1	MIEF2	TRUE
LC1	CCDC149	TRUE
LC1	SDR42E1	TRUE
LC1	SARNP	TRUE
LC1	S100PBP	TRUE
LC1	C8orf58	TRUE
LC1	PUS10	TRUE
LC1	ATXN7	TRUE
LC1	FA2H	TRUE
LC1	EIF2B2	TRUE
LC1	TBRG4	TRUE
LC1	NIT1	TRUE
LC1	RPS6KA1	TRUE
LC1	MAT2B	TRUE
LC1	SNAPIN	TRUE
LC1	RP9	TRUE
LC1	RUFY2	TRUE
LC1	WIPI2	TRUE
LC1	ZGPAT	TRUE
LC1	OSBPL11	TRUE
LC1	DHDDS	TRUE
LC1	LRCH4	TRUE
LC1	NMT1	TRUE
LC1	PCLO	TRUE
LC1	NCOA6	TRUE
LC1	TESK1	TRUE
LC1	SGSM2	TRUE
LC1	NSMCE2	TRUE
LC1	GEMIN8	TRUE
LC1	PI4K2B	TRUE
LC1	TNS3	TRUE
LC1	LOC101928002	TRUE
LC1	SH3BGRL2	TRUE
LC1	MTSS2	TRUE
LC1	ATG4D	TRUE
LC1	RPP21	TRUE
LC1	ZNF654	TRUE
LC1	BCL7B	TRUE
LC1	DRG1	TRUE
LC1	ZNF185	TRUE
LC1	KNOP1	TRUE
LC1	WDR20	TRUE
LC1	MED7	TRUE
LC1	LACTB2	TRUE
LC1	NPEPL1	TRUE
LC1	CLASRP	TRUE
LC1	ARFIP1	TRUE
LC1	AP1G2	TRUE
LC1	ATG101	TRUE
LC1	MPV17	TRUE
LC1	GRIP1	TRUE
LC1	FZR1	TRUE
LC1	UPF1	TRUE
LC1	CDK11A	TRUE
LC1	ELOA	TRUE
LC1	LCORL	TRUE
LC1	CHMP6	TRUE
LC1	LRRC1	TRUE
LC1	VPS53	TRUE
LC1	FAR2	TRUE
LC1	C11orf54	TRUE
LC1	ASPSCR1	TRUE
LC1	TMEM245	TRUE
LC1	CCDC9	TRUE
LC1	WASHC4	TRUE
LC1	B4GALT4	TRUE
LC1	SMC4	TRUE
LC1	FLII	TRUE
LC1	SNTB1	TRUE
LC1	SUPT4H1	TRUE
LC1	AP1AR	TRUE
LC1	MTURN	TRUE
LC1	TMEM71	TRUE
LC1	STX18	TRUE
LC1	RBFA	TRUE
LC1	ANKRA2	TRUE
LC1	CDK5RAP3	TRUE
LC1	ZMYND19	TRUE
LC1	IMP4	TRUE
LC1	ZNF7	TRUE
LC1	PITPNA-AS1	TRUE
LC1	NR1H2	TRUE
LC1	DCTN6	TRUE
LC1	ENOSF1	TRUE
LC1	BCDIN3D	TRUE
LC1	MYO1C	TRUE
LC1	TBC1D7	TRUE
LC1	CDC40	TRUE
LC1	FBXL15	TRUE
LC1	PRR5	TRUE
LC1	SLC25A45	TRUE
LC1	TDRKH-AS1	TRUE
LC1	ZNF335	TRUE
LC1	THAP3	TRUE
LC1	MUL1	TRUE
LC1	DSTYK	TRUE
LC1	PLEKHA1	TRUE
LC1	TMEM167B	TRUE
LC1	DBF4	TRUE
LC1	PMM2	TRUE
LC1	RMDN3	TRUE
LC1	CIAPIN1	TRUE
LC1	AGGF1	TRUE
LC1	MOAP1	TRUE
LC1	SLU7	TRUE
LC1	TSSC4	TRUE
LC1	AKAP8	TRUE
LC1	MTRES1	TRUE
LC1	KNSTRN	TRUE
LC1	MAP3K5	TRUE
LC1	BRPF1	TRUE
LC1	C11orf68	TRUE
LC1	MED25	TRUE
LC1	STBD1	TRUE
LC1	MIF4GD	TRUE
LC1	STXBP3	TRUE
LC1	MRPL2	TRUE
LC1	CNOT11	TRUE
LC1	CHCHD4	TRUE
LC1	TTF1	TRUE
LC1	SIK2	TRUE
LC1	RANBP9	TRUE
LC1	AIMP2	TRUE
LC1	POLG2	TRUE
LC1	RALA	TRUE
LC1	AASS	TRUE
LC1	PAFAH2	TRUE
LC1	PLXNB2	TRUE
LC1	SLC31A2	TRUE
LC1	RPAP2	TRUE
LC1	NSMCE4A	TRUE
LC1	ERICH1	TRUE
LC1	ZCCHC7	TRUE
LC1	MED15	TRUE
LC1	TAF5L	TRUE
LC1	VRK3	TRUE
LC1	PSME3IP1	TRUE
LC1	RDH14	TRUE
LC1	RIPK1	TRUE
LC1	DENND4C	TRUE
LC1	FAHD1	TRUE
LC1	MAU2	TRUE
LC1	BRCC3	TRUE
LC1	DDX42	TRUE
LC1	GPN2	TRUE
LC1	HYAL2	TRUE
LC1	KRIT1	TRUE
LC1	MTMR3	TRUE
LC1	PLEKHG6	TRUE
LC1	ZNF212	TRUE
LC1	B3GALNT2	TRUE
LC1	NT5C3A	TRUE
LC1	APTR	TRUE
LC1	EXOC6	TRUE
LC1	RPS6KC1	TRUE
LC1	MON1B	TRUE
LC1	TRAPPC6B	TRUE
LC1	SETD1B	TRUE
LC1	CRY2	TRUE
LC1	TLCD2	TRUE
LC1	CDKN2B	TRUE
LC1	ZYG11B	TRUE
LC1	DPP9	TRUE
LC1	NUDCD3	TRUE
LC1	SF3A1	TRUE
LC1	ZC3H14	TRUE
LC1	HGSNAT	TRUE
LC1	ZNF823	TRUE
LC1	INAFM1	TRUE
LC1	DAG1	TRUE
LC1	SLAIN2	TRUE
LC1	NBPF14	TRUE
LC1	CBFA2T2	TRUE
LC1	SRCAP	TRUE
LC1	MLLT10	TRUE
LC1	WDFY2	TRUE
LC1	ZNF324	TRUE
LC1	USP25	TRUE
LC1	BICRAL	TRUE
LC1	AGAP3	TRUE
LC1	ANKRD26	TRUE
LC1	RAD9A	TRUE
LC1	PCGF1	TRUE
LC1	MIGA2	TRUE
LC1	HNRNPUL2	TRUE
LC1	POLM	TRUE
LC1	MOGS	TRUE
LC1	ITCH	TRUE
LC1	DCAF8	TRUE
LC1	CASKIN2	TRUE
LC1	ATG14	TRUE
LC1	C5orf51	TRUE
LC1	TRAF6	TRUE
LC1	OSBP	TRUE
LC1	ZC3H8	TRUE
LC1	CEP290	TRUE
LC1	HPS4	TRUE
LC1	RAB33B	TRUE
LC1	ZBTB24	TRUE
LC1	SPECC1L	TRUE
LC1	CCDC112	TRUE
LC1	MAP3K14	TRUE
LC1	SDE2	TRUE
LC1	STK11	TRUE
LC1	MTR	TRUE
LC1	EPS15	TRUE
LC1	TBC1D12	TRUE
LC1	GMEB2	TRUE
LC1	TENT2	TRUE
LC1	MACO1	TRUE
LC1	FBXL12	TRUE
LC1	BCL7A	TRUE
LC1	BCLAF3	TRUE
LC1	ZNF574	TRUE
LC1	MAN2A2	TRUE
LC1	THAP1	TRUE
LC2	LAMTOR1	TRUE
LC2	H3-3A	TRUE
LC2	NDUFA1	TRUE
LC2	AP2M1	TRUE
LC2	CHCHD10	TRUE
LC2	FAM162A	TRUE
LC2	CD63	TRUE
LC2	BOLA3	TRUE
LC2	LAPTM4A	TRUE
LC2	COX14	TRUE
LC2	ECHS1	TRUE
LC2	ECH1	TRUE
LC2	LRPAP1	TRUE
LC2	GHITM	TRUE
LC2	ATRAID	TRUE
LC2	LAMP1	TRUE
LC2	NAA38	TRUE
LC2	HSD17B12	TRUE
LC2	TRAPPC2L	TRUE
LC2	LAMTOR4	TRUE
LC2	QPRT	TRUE
LC2	DGCR6L	TRUE
LC2	C4orf3	TRUE
LC2	ISCU	TRUE
LC2	RNPEP	TRUE
LC2	PSMB6	TRUE
LC2	SDHAF3	TRUE
LC2	SNX17	TRUE
LC2	CHID1	TRUE
LC2	CAT	TRUE
LC2	COPS6	TRUE
LC2	ALKBH7	TRUE
LC2	LGALS3BP	TRUE
LC2	ACYP2	TRUE
LC2	SURF1	TRUE
LC2	SLC27A5	TRUE
LC2	SLC25A4	TRUE
LC2	POLR2E	TRUE
LC2	HMGN2	TRUE
LC2	TXN2	TRUE
LC2	PRDX6	TRUE
LC2	COCH	TRUE
LC2	PSMD8	TRUE
LC2	FKBP11	TRUE
LC2	CNIH1	TRUE
LC2	ANAPC15	TRUE
LC2	ANXA6	TRUE
LC2	MSRB2	TRUE
LC2	AGPAT1	TRUE
LC2	IMPACT	TRUE
LC2	SUMF2	TRUE
LC2	RTF2	TRUE
LC2	TPMT	TRUE
LC2	GTF2H5	TRUE
LC2	NUCB1	TRUE
LC2	CAPZB	TRUE
LC2	GPX8	TRUE
LC2	BLOC1S1	TRUE
LC2	TIMMDC1	TRUE
LC2	GPAA1	TRUE
LC2	REX1BD	TRUE
LC2	HGD	TRUE
LC2	NDUFA12	TRUE
LC2	SDHB	TRUE
LC2	RASSF2	TRUE
LC2	HADHB	TRUE
LC2	RIDA	TRUE
LC2	PNPLA4	TRUE
LC2	DHRS4L2	TRUE
LC2	POLR2G	TRUE
LC2	IGBP1	TRUE
LC2	SMIM20	TRUE
LC2	ZSCAN16-AS1	TRUE
LC2	NSMCE1	TRUE
LC2	CD33	TRUE
LC2	RABAC1	TRUE
LC2	PLBD1	TRUE
LC2	DPEP1	TRUE
LC2	MRPL24	TRUE
LC2	ARSA	TRUE
LC2	METTL9	TRUE
LC2	NDUFS3	TRUE
LC2	WDR61	TRUE
LC2	PXDNL	TRUE
LC2	MAGED1	TRUE
LC2	SDHD	TRUE
LC2	PSMG1	TRUE
LC2	VSIG4	TRUE
LC2	TMEM97	TRUE
LC2	HPGD	TRUE
LC2	GSTA4	TRUE
LC2	MATN3	TRUE
LC2	NDUFS4	TRUE
LC2	SMIM30	TRUE
LC2	UBE2L6	TRUE
LC2	BAD	TRUE
LC2	PEMT	TRUE
LC2	CHADL	TRUE
LC2	AKT1	TRUE
LC2	DCTD	TRUE
LC2	SF3B5	TRUE
LC2	ETNPPL	TRUE
LC2	PMVK	TRUE
LC2	SHISAL2B	TRUE
LC2	SLC4A1AP	TRUE
LC2	PDZD11	TRUE
LC2	TMEM9	TRUE
LC2	HAX1	TRUE
LC2	EEF1G	TRUE
LC2	ECHDC1	TRUE
LC2	FH	TRUE
LC2	PIN1	TRUE
LC2	GRHPR	TRUE
LC2	CALML4	TRUE
LC2	FKBP8	TRUE
LC2	IDH3G	TRUE
LC2	ACAD9	TRUE
LC2	CHCHD6	TRUE
LC2	CYP39A1	TRUE
LC2	GC	TRUE
LC2	CZIB	TRUE
LC2	MSRA	TRUE
LC2	FDCSP	TRUE
LC2	ARF1	TRUE
LC2	ANKH	TRUE
LC2	TM7SF3	TRUE
LC2	FAM240A	TRUE
LC2	GAMT	TRUE
LC2	PRADC1	TRUE
LC2	PSMC3	TRUE
LC2	ITGAE	TRUE
LC2	RBBP7	TRUE
LC2	MRPL21	TRUE
LC2	GPS1	TRUE
LC2	SEC22B	TRUE
LC2	ARHGEF9	TRUE
LC2	UFD1	TRUE
LC2	MOSPD3	TRUE
LC2	C7	TRUE
LC2	FIBCD1	TRUE
LC2	SFXN4	TRUE
LC2	KCNJ8	TRUE
LC2	SAR1A	TRUE
LC2	FKBP3	TRUE
LC2	HSD17B8	TRUE
LC2	INTS10	TRUE
LC2	SAMM50	TRUE
LC2	UNC13D	TRUE
LC2	GALT	TRUE
LC2	UQCRC1	TRUE
LC2	TIMM10	TRUE
LC2	VKORC1	TRUE
LC2	HP	TRUE
LC2	ZDHHC4	TRUE
LC2	SWI5	TRUE
LC2	SMUG1	TRUE
LC2	SNAPC5	TRUE
LC2	HSD11B1-AS1	TRUE
LC2	GLYATL2	TRUE
LC2	HSPB11	TRUE
LC2	CFI	TRUE
LC2	NFXL1	TRUE
LC2	NIPSNAP1	TRUE
LC2	ALDOA	TRUE
LC2	CNP	TRUE
LC2	NCRNA00250	TRUE
LC2	MMP24OS	TRUE
LC2	ISOC2	TRUE
LC2	ATXN10	TRUE
LC2	BABAM1	TRUE
LC2	TCN2	TRUE
LC2	ALKAL1	TRUE
LC2	C1orf53	TRUE
LC2	LYRM9	TRUE
LC2	COMMD1	TRUE
LC2	PYROXD2	TRUE
LC2	ARPC4	TRUE
LC2	ALDOC	TRUE
LC2	SNX5	TRUE
LC2	KANSL1-AS1	TRUE
LC2	NREP	TRUE
LC2	GSDMD	TRUE
LC2	SLC27A2	TRUE
LC2	RMDN1	TRUE
LC2	FADS2	TRUE
LC2	CLPSL2	TRUE
LC2	C2orf76	TRUE
LC2	STX8	TRUE
LC2	ANKRD65	TRUE
LC2	RPA3	TRUE
LC2	NMRAL1	TRUE
LC2	ADH5	TRUE
LC2	LHPP	TRUE
LC2	OS9	TRUE
LC2	TMEM126B	TRUE
LC2	PRKCB	TRUE
LC2	HACD1	TRUE
LC2	NT5DC1	TRUE
LC2	SYCP1	TRUE
LC2	PRELID2	TRUE
LC2	SPR	TRUE
LC2	STIMATE	TRUE
LC2	SWT1	TRUE
LC2	LOC101927972	TRUE
LC2	UNC119	TRUE
LC2	MYLK3	TRUE
LC2	LOC105376805	TRUE
LC2	CHMP3	TRUE
LC2	ATP6AP1	TRUE
LC2	UBE2D4	TRUE
LC2	TRPT1	TRUE
LC2	PLPP5	TRUE
LC2	ICAM3	TRUE
LC2	PNKD	TRUE
LC2	CH17-340M24.3	TRUE
LC2	MLST8	TRUE
LC2	MRPL17	TRUE
LC2	YIF1B	TRUE
LC2	PCCA-DT	TRUE
LC2	MVB12A	TRUE
LC2	ARF5	TRUE
LC2	COPS3	TRUE
LC2	MRPS18C	TRUE
LC2	DBNL	TRUE
LC2	NUDCD2	TRUE
LC2	HSD3B7	TRUE
LC2	STK16	TRUE
LC2	AGA	TRUE
LC2	TAPBPL	TRUE
LC2	VSNL1	TRUE
LC2	COMMD9	TRUE
LC2	HAUS4	TRUE
LC2	GNG10	TRUE
LC2	EPHX2	TRUE
LC2	ETFRF1	TRUE
LC2	SLC22A18	TRUE
LC2	HDHD2	TRUE
LC2	AIFM1	TRUE
LC2	TSN	TRUE
LC2	MRPL1	TRUE
LC2	ATPAF1	TRUE
LC2	ANXA4	TRUE
LC2	ATG4A	TRUE
LC2	TRAPPC4	TRUE
LC2	PSMD4	TRUE
LC2	MRPL37	TRUE
LC2	CARNMT1	TRUE
LC2	NFU1	TRUE
LC2	DNASE2	TRUE
LC2	DHRS12	TRUE
LC2	FAH	TRUE
LC2	SUCLA2	TRUE
LC2	TEAD2	TRUE
LC2	FAHD2A	TRUE
LC2	MAPKAPK3	TRUE
LC2	URM1	TRUE
LC2	DAPL1	TRUE
LC2	LYNX1	TRUE
LC2	NDUFAF2	TRUE
LC2	CLPTM1L	TRUE
LC2	IMMP1L	TRUE
LC2	RPS6KB2	TRUE
LC2	APEH	TRUE
LC2	MRPL39	TRUE
LC2	SUSD4	TRUE
LC2	POLR3H	TRUE
LC2	ATAD3C	TRUE
LC2	TMEM254	TRUE
LC2	PRKAG1	TRUE
LC2	MFSD1	TRUE
LC2	KLHDC3	TRUE
LC2	COQ4	TRUE
LC2	COA6	TRUE
LC2	ACY1	TRUE
LC2	TXNL1	TRUE
LC2	ALG3	TRUE
LC2	MIR4458HG	TRUE
LC2	ZDHHC24	TRUE
LC2	TXNDC9	TRUE
LC2	SMIM10L1	TRUE
LC2	CARS1	TRUE
LC2	GNB2	TRUE
LC2	DDX49	TRUE
LC2	FDX1	TRUE
LC2	MESD	TRUE
LC2	DMAC2L	TRUE
LC2	TTC1	TRUE
LC2	EXOSC1	TRUE
LC2	VPS4A	TRUE
LC2	FBXO7	TRUE
LC2	CCS	TRUE
LP	SNORC	TRUE
LP	RARRES1	TRUE
LP	ANPEP	TRUE
LP	LIF	TRUE
LP	TTYH1	TRUE
LP	CXCL16	TRUE
LP	PPP1R14C	TRUE
LP	CD82	TRUE
LP	MALL	TRUE
LP	NCALD	TRUE
LP	KLK5	TRUE
LP	CA8	TRUE
LP	PROM1	TRUE
LP	SAA2	TRUE
LP	SLC28A3	TRUE
LP	SYCE1L	TRUE
LP	SCGB1D2	TRUE
LP	SACS	TRUE
LP	LCN2	TRUE
LP	LAPTM4B	TRUE
LP	MRPL4	TRUE
LP	PI3	TRUE
LP	PTCHD1	TRUE
LP	EBPL	TRUE
LP	SCGB2A1	TRUE
LP	FBLIM1	TRUE
LP	PHB2	TRUE
LP	IL27RA	TRUE
LP	ASS1	TRUE
LP	KIT	TRUE
LP	EFNA5	TRUE
LP	CHST2	TRUE
LP	TIAM1	TRUE
LP	VPS51	TRUE
LP	CDK4	TRUE
LP	FAM3D	TRUE
LP	TMEM159	TRUE
LP	LSM7	TRUE
LP	FAS	TRUE
LP	PA2G4	TRUE
LP	TMEM158	TRUE
LP	APEX1	TRUE
LP	LINC02613	TRUE
LP	GLIS3	TRUE
LP	CHI3L2	TRUE
LP	MELTF	TRUE
LP	LAD1	TRUE
LP	PPP1R1A	TRUE
LP	LIPG	TRUE
LP	CCNB1IP1	TRUE
LP	ODC1	TRUE
LP	BARX2	TRUE
LP	PRPSAP1	TRUE
LP	UBXN1	TRUE
LP	NONO	TRUE
LP	LINC01315	TRUE
LP	CYP7B1	TRUE
LP	APCDD1L	TRUE
LP	PPP1CB	TRUE
LP	SKAP2	TRUE
LP	KLK7	TRUE
LP	CEROX1	TRUE
LP	PAM	TRUE
LP	CACYBP	TRUE
LP	GJB2	TRUE
LP	AQP5	TRUE
LP	TLE2	TRUE
LP	TIMM9	TRUE
LP	C19orf48	TRUE
LP	ZC3H12C	TRUE
LP	SNRPA	TRUE
LP	WIPF3	TRUE
LP	GNL2	TRUE
LP	SAA4	TRUE
LP	PML	TRUE
LP	ADORA2B	TRUE
LP	CPAMD8	TRUE
LP	VNN1	TRUE
LP	PQBP1	TRUE
LP	KCNC4	TRUE
LP	CCT5	TRUE
LP	NEURL3	TRUE
LP	LYRM4	TRUE
LP	UGT8	TRUE
LP	CYP24A1	TRUE
LP	NKX3-1	TRUE
LP	NPM3	TRUE
LP	PFDN4	TRUE
LP	PRKCA	TRUE
LP	WNK2	TRUE
LP	GATA6	TRUE
LP	TOMM40	TRUE
LP	ADGRA3	TRUE
LP	LSM5	TRUE
LP	PFKP	TRUE
LP	TESC	TRUE
LP	TAP2	TRUE
LP	HCAR2	TRUE
LP	VDAC2	TRUE
LP	POLR1E	TRUE
LP	NIPAL1	TRUE
LP	FBLN5	TRUE
LP	POLR1D	TRUE
LP	UBE2D2	TRUE
LP	PDE9A	TRUE
LP	EIF2A	TRUE
LP	SLC18B1	TRUE
LP	TRIB2	TRUE
LP	WNT6	TRUE
LP	CHST9	TRUE
LP	ANXA8	TRUE
LP	KRT81	TRUE
LP	FZD3	TRUE
LP	ZNF385C	TRUE
LP	PALM2AKAP2	TRUE
LP	TOMM22	TRUE
LP	RFX2	TRUE
LP	RHEB	TRUE
LP	COL27A1	TRUE
LP	OLFM4	TRUE
LP	BPGM	TRUE
LP	RABGGTB	TRUE
LP	UBE2E1	TRUE
LP	TNIP3	TRUE
LP	SMAGP	TRUE
LP	LYSMD2	TRUE
LP	CCDC9B	TRUE
LP	DCUN1D5	TRUE
LP	HEY2	TRUE
LP	KARS1	TRUE
LP	CHN1	TRUE
LP	MAMLD1	TRUE
LP	SSRP1	TRUE
LP	TCEA3	TRUE
LP	RPS27AP5	TRUE
LP	ACAA2	TRUE
LP	HADHA	TRUE
LP	LXN	TRUE
LP	CISD1	TRUE
LP	PRKCSH	TRUE
LP	CLUH	TRUE
LP	HSPA4	TRUE
LP	MUC16	TRUE
LP	ST8SIA1	TRUE
LP	TAF9	TRUE
LP	LARS1	TRUE
LP	C12orf45	TRUE
LP	EIF2D	TRUE
LP	TFG	TRUE
LP	TRAF3IP2	TRUE
LP	POU2F3	TRUE
LP	EVA1A	TRUE
LP	CCDC34	TRUE
LP	IFNAR2	TRUE
LP	LINC01184	TRUE
LP	HCCS	TRUE
LP	GULP1	TRUE
LP	C5orf46	TRUE
LP	PKP1	TRUE
LP	ICOSLG	TRUE
LP	MAPKBP1	TRUE
LP	PMPCB	TRUE
LP	PRPF19	TRUE
LP	MRPS2	TRUE
LP	CCL20	TRUE
LP	ELOVL7	TRUE
LP	PTGES3	TRUE
LP	MSI1	TRUE
LP	MAD2L2	TRUE
LP	SGCD	TRUE
LP	PSMB4	TRUE
LP	ZNF827	TRUE
LP	ACHE	TRUE
LP	CSNK2B	TRUE
LP	ENTPD2	TRUE
LP	SLC11A2	TRUE
LP	PXDN	TRUE
LP	ITPKB	TRUE
LP	GGH	TRUE
LP	CEP170B	TRUE
LP	DENR	TRUE
LP	TMEM248	TRUE
LP	DNAJC7	TRUE
LP	LOC107987373	TRUE
LP	SMARCA4	TRUE
LP	TRAF1	TRUE
LP	SGPP2	TRUE
LP	ASPHD1	TRUE
LP	CYP27A1	TRUE
LP	USP13	TRUE
LP	SUMO3	TRUE
LP	CSTF3	TRUE
LP	DFFA	TRUE
LP	PRPF6	TRUE
LP	NSFL1C	TRUE
LP	DKC1	TRUE
LP	FAM3C	TRUE
LP	CGREF1	TRUE
LP	PUM3	TRUE
LP	ELAVL1	TRUE
LP	MRPS36	TRUE
LP	BUD23	TRUE
LP	TRIAP1	TRUE
LP	GATD1	TRUE
LP	ZMYND15	TRUE
LP	F12	TRUE
LP	NUDT1	TRUE
LP	NAT9	TRUE
LP	COMMD2	TRUE
LP	TOP1MT	TRUE
LP	SLC39A4	TRUE
LP	OLFM2	TRUE
LP	TMPRSS13	TRUE
LP	KANK1	TRUE
LP	LRFN4	TRUE
LP	RRP1B	TRUE
LP	KIAA0513	TRUE
LP	DHRS1	TRUE
LP	JRKL	TRUE
LP	MRPS17	TRUE
LP	EPCAM-DT	TRUE
LP	PSMG4	TRUE
LP	HNRNPD	TRUE
LP	PSMD11	TRUE
LP	SURF2	TRUE
LP	KLHL23	TRUE
LP	SOCS5	TRUE
LP	DTX3	TRUE
LP	SCRN1	TRUE
LP	FRK	TRUE
LP	NACA2	TRUE
LP	TMEM217	TRUE
LP	CCHCR1	TRUE
LP	CTNNA1	TRUE
LP	LY75	TRUE
LP	GRHL2	TRUE
LP	MFSD10	TRUE
LP	ECHDC3	TRUE
LP	NCOA4	TRUE
LP	CBWD1	TRUE
LP	ASB6	TRUE
LP	GTF2F1	TRUE
LP	RNF207	TRUE
LP	NT5C3B	TRUE
LP	GMPS	TRUE
LP	M6PR	TRUE
LP	SHMT2	TRUE
LP	CUEDC2	TRUE
LP	ROBO3	TRUE
LP	IGSF8	TRUE
LP	CCDC28B	TRUE
LP	B4GALNT4	TRUE
LP	DCTPP1	TRUE
LP	ATAT1	TRUE
LP	APOBEC3C	TRUE
LP	XRCC6	TRUE
LP	RBMS2	TRUE
LP	LRRC8B	TRUE
LP	PDZRN3	TRUE
LP	RPAIN	TRUE
LP	PREPL	TRUE
LP	LSM6	TRUE
LP	KLK11	TRUE
LP	SYT12	TRUE
LP	MNS1	TRUE
LP	COSMOC	TRUE
LP	RASGEF1A	TRUE
LP	PIK3CD-AS2	TRUE
LP	GGT7	TRUE
LP	PLEKHG4B	TRUE
LP	PPID	TRUE
LP	EHBP1	TRUE
LP	ARHGEF6	TRUE
LP	SMIM4	TRUE
LP	TOMM5	TRUE
LP	TYW3	TRUE
LP	RTN4RL2	TRUE
LP	CCDC102A	TRUE
LP	UTP20	TRUE
LP	GARS1	TRUE
LP	BANF1	TRUE
LP	USB1	TRUE
LP	MGAT5	TRUE
LP	RCN1	TRUE
LP	HCAR1	TRUE
LP	TFDP1	TRUE
LP	DAP3	TRUE
LP	SYPL1	TRUE
LP	RRP1	TRUE
LP	PABPC4	TRUE
LP	TMEM121	TRUE
LP	SF3A2	TRUE
LP	SH3D19	TRUE
LP	ANKRD33B	TRUE
LP	ABCE1	TRUE
LP	GABPB1	TRUE
LP	RPF2	TRUE
LP	FAM168A	TRUE
LP	DCUN1D1	TRUE
LP	ARHGDIA	TRUE
LP	LRATD1	TRUE
LP	FAM83G	TRUE
LP	IGSF3	TRUE
LP	CPLX1	TRUE
LP	APBB1	TRUE
LP	PAK1IP1	TRUE
LP	TIAM2	TRUE
LP	SOGA1	TRUE
LP	PSMD12	TRUE
LP	DENND11	TRUE
LP	ANKRD36	TRUE
LP	RAB24	TRUE
LP	ZNF286A	TRUE
LP	PAQR3	TRUE
LP	GPSM1	TRUE
LP	ZNF629	TRUE
LP	EXOSC3	TRUE
LP	NEDD1	TRUE
LP	DCAF16	TRUE
LP	TRMT11	TRUE
LP	RARG	TRUE
LP	KDM1A	TRUE
LP	CTPS1	TRUE
LP	MNAT1	TRUE
LP	SEH1L	TRUE
LP	PNPT1	TRUE
LP	S1PR2	TRUE
LP	NR2C2AP	TRUE
LP	RPIA	TRUE
LP	GTF2E2	TRUE
LP	ZNF426	TRUE
LP	PTAR1	TRUE
LP	PVR	TRUE
LP	MSANTD3	TRUE
LP	DOCK5	TRUE
LP	STIM1	TRUE
LP	MAPK1	TRUE
LP	KCTD10	TRUE
LP	C11orf95	TRUE
LP	VANGL2	TRUE
LP	MAPRE3	TRUE
LP	HDX	TRUE
LP	YJEFN3	TRUE
LP	DYRK2	TRUE
LP	ATF5	TRUE
LP	ZNF670	TRUE
LP	PCNX2	TRUE
LP	QTRT1	TRUE
LP	RHBDF2	TRUE
LP	RNF8	TRUE
LP	TM2D2	TRUE
LP	TCOF1	TRUE
LP	NUMBL	TRUE
LP	C6orf47	TRUE
LP	USP6NL	TRUE
LP	SERPINB8	TRUE
LP	RRP12	TRUE
LP	SLC26A2	TRUE
LP	ADGRL1	TRUE
LP	FZD6	TRUE
LP	YOD1	TRUE
LP	ACYP1	TRUE
LP	SPATS2	TRUE
LP	PRPF39	TRUE
LP	TGS1	TRUE
LP	XPO6	TRUE
LP	LTBR	TRUE
LP	COPS7B	TRUE
LP	KALRN	TRUE
LP	PACSIN2	TRUE
LP	SF3B3	TRUE
LP	DBNDD2	TRUE
LP	PRH1	TRUE
LP	KCTD13	TRUE
LP	BMPR1A	TRUE
LP	RREB1	TRUE
LP	RILPL1	TRUE
LP	SF3B2	TRUE
LP	PPAT	TRUE
LP	ANKRD36B	TRUE
LP	MFN1	TRUE
LP	PCNP	TRUE
LP	SEPTIN10	TRUE
LP	PKNOX1	TRUE
LP	UBAP2L	TRUE
LP	TASP1	TRUE
LP	BCL2L2	TRUE
LP	SHF	TRUE
LP	ATAD3B	TRUE
LP	MMD	TRUE
LP	TUBGCP4	TRUE
LP	CARM1	TRUE
LP	FBXO44	TRUE
LP	ATP11B	TRUE
LP	ST7-AS1	TRUE
LP	DNAJA2	TRUE
LP	COPS2	TRUE
LP	SLC37A3	TRUE
LP	OBSL1	TRUE
LP	DCLRE1C	TRUE
LP	ZBTB33	TRUE
LP	THUMPD2	TRUE
LP	GART	TRUE
LP	DHX33	TRUE
LP	OTUD3	TRUE
LP	STK38	TRUE
LP	PSEN1	TRUE
LP	SLC15A4	TRUE
LP	IK	TRUE
LP	FBXL19	TRUE
LP	TBC1D22B	TRUE
LP	CRLF3	TRUE
LP	APPL1	TRUE
LP	ATXN1L	TRUE
LP	RCE1	TRUE
LP	NSMF	TRUE
LP	SLC36A4	TRUE
LP	RAPGEF6	TRUE
LP	TEX10	TRUE
LP	METTL16	TRUE
LP	KPNA3	TRUE
LP	RRS1	TRUE
LP	ARNTL	TRUE
LP	SUZ12	TRUE
LP	UBN1	TRUE
LP	PRPF3	TRUE
LP	FMR1	TRUE
LP	TRIM52	TRUE
LP	SMCR5	TRUE
LP	HSF2	TRUE
LP	ITPR3	TRUE
LP	ABT1	TRUE
LP	DUSP3	TRUE
LP	C8orf33	TRUE
LP	MIEF1	TRUE
LP	GSK3B	TRUE
LP	SCAF8	TRUE
LP	AVIL	TRUE
LP	INTS3	TRUE
LP	CUL1	TRUE
LP	EIF4ENIF1	TRUE
LP	PPP1R3B	TRUE
LP	RCC2	TRUE
LP	RAPGEF5	TRUE
LP	CPNE1	TRUE
LP	ZNF316	TRUE
[truncated: 1,877 more rows]
